# Supplementary material for: Single cell RNA sequencing reveals endothelial cell killing and resolution pathways in experimental malaria-associated acute respiratory distress syndrome
Source: PLoS Pathog. 2024 Jan 18;20(1):e1011929. doi: 10.1371/journal.ppat.1011929 (PMC10826972; doi:10.1371/journal.ppat.1011929)
Supplement: S2 Table — List of marker genes that were identified using the FindAllMarkers function for all main clusters as shown in Fig 2. Table contains the gene name (rowname and gene), the p-value (p_val), the average log2 fold change compared to all other clusters (avg_log2FC), percent of cells expressing the gene in cluster of interest (pct.1), percent of cells expressing the genes in all other clusters (pct. 2), adjusted p-value (p_val_adj) and the cluster to which the gene belongs (cluster). (XLSX) [file ppat.1011929.s011.xlsx]

## Sheet: FindAllMarkers_all clusters
Rowname	p_val	avg_log2FC	pct.1	pct.2	p_val_adj	cluster	gene
Igkc	0	5.05974	0.944	0.069	0	B cells	Igkc
Ighm	0	3.6346	0.954	0.144	0	B cells	Ighm
Cd79a	0	3.23922	0.961	0.019	0	B cells	Cd79a
Iglc2	0	2.88009	0.841	0.017	0	B cells	Iglc2
Ly6d	0	2.64694	0.818	0.018	0	B cells	Ly6d
Cd74	0	2.61462	1	0.516	0	B cells	Cd74
H2-Aa	0	2.50861	0.986	0.348	0	B cells	H2-Aa
Ebf1	0	2.30045	0.903	0.05	0	B cells	Ebf1
H2-Ab1	0	2.27264	0.986	0.381	0	B cells	H2-Ab1
Cd79b	0	2.25969	0.82	0.027	0	B cells	Cd79b
H2-Eb1	0	2.22385	0.978	0.3	0	B cells	H2-Eb1
Ms4a1	0	1.8494	0.744	0.009	0	B cells	Ms4a1
Ighd	0	1.84101	0.771	0.015	0	B cells	Ighd
Mef2c	0	1.80595	0.85	0.234	0	B cells	Mef2c
Iglc3	0	1.72418	0.664	0.01	0	B cells	Iglc3
Fcmr	0	1.67637	0.727	0.009	0	B cells	Fcmr
Iglc1	0	1.64014	0.348	0.004	0	B cells	Iglc1
Ccr7	0	1.62107	0.772	0.094	0	B cells	Ccr7
H2-DMb2	0	1.49675	0.712	0.022	0	B cells	H2-DMb2
Gm8369	0	1.49026	0.708	0.189	0	B cells	Gm8369
Rps27	0	1.46243	1	0.99	0	B cells	Rps27
H2-Ob	0	1.41408	0.709	0.03	0	B cells	H2-Ob
Cd37	0	1.38526	0.816	0.249	0	B cells	Cd37
Stk17b	0	1.35305	0.918	0.492	0	B cells	Stk17b
Mzb1	0	1.32211	0.542	0.008	0	B cells	Mzb1
Cd83	0	1.29886	0.704	0.126	0	B cells	Cd83
Scd1	0	1.28303	0.756	0.067	0	B cells	Scd1
Rel	0	1.25698	0.735	0.331	0	B cells	Rel
Bank1	0	1.23732	0.624	0.011	0	B cells	Bank1
Serp1	0	1.22356	0.848	0.441	0	B cells	Serp1
Pax5	0	1.21281	0.579	0.007	0	B cells	Pax5
Cd55	0	1.21191	0.621	0.077	0	B cells	Cd55
Rps24	0	1.18831	1	0.996	0	B cells	Rps24
Rpl12	0	1.17671	1	0.963	0	B cells	Rpl12
Rps20	0	1.13297	1	0.987	0	B cells	Rps20
Rps19	0	1.11072	1	0.983	0	B cells	Rps19
Ralgps2	0	1.07143	0.561	0.06	0	B cells	Ralgps2
Satb1	0	1.065	0.679	0.222	0	B cells	Satb1
Rps21	0	1.06049	1	0.987	0	B cells	Rps21
Rpl39	0	1.02789	1	0.981	0	B cells	Rpl39
Rpl18a	0	1.0122	1	0.995	0	B cells	Rpl18a
H2-DMa	0	0.995843	0.716	0.251	0	B cells	H2-DMa
Fcer2a	0	0.976456	0.413	0.006	0	B cells	Fcer2a
Rps29	0	0.972053	1	0.997	0	B cells	Rps29
Rps15a	0	0.969056	1	0.983	0	B cells	Rps15a
Rpl37a	0	0.959943	1	0.994	0	B cells	Rpl37a
Fau	0	0.959149	1	0.999	0	B cells	Fau
Rps28	0	0.957449	1	0.972	0	B cells	Rps28
Rpl21	0	0.948338	1	0.984	0	B cells	Rpl21
Rps13	0	0.939944	1	0.99	0	B cells	Rps13
Stap1	0	0.932014	0.556	0.143	0	B cells	Stap1
Rps7	0	0.928806	1	0.975	0	B cells	Rps7
H2-Oa	0	0.927087	0.505	0.025	0	B cells	H2-Oa
Rpl13	0	0.923214	1	0.994	0	B cells	Rpl13
Rps26	0	0.921533	1	0.966	0	B cells	Rps26
Rpl30	0	0.91829	1	0.991	0	B cells	Rpl30
Rpl36a	0	0.900423	0.989	0.883	0	B cells	Rpl36a
Rps12	0	0.897606	1	0.989	0	B cells	Rps12
H3f3a	0	0.88581	0.999	0.978	0	B cells	H3f3a
Rpl17	0	0.879932	1	0.993	0	B cells	Rpl17
Rpl35a	0	0.879799	1	0.991	0	B cells	Rpl35a
Pou2af1	0	0.873546	0.427	0.008	0	B cells	Pou2af1
Rpl27a	0	0.872278	1	0.995	0	B cells	Rpl27a
Rps18	0	0.870411	1	0.978	0	B cells	Rps18
Cd19	0	0.869093	0.477	0.008	0	B cells	Cd19
Rpl23	0	0.862942	1	0.997	0	B cells	Rpl23
Rpl36	0	0.857213	1	0.971	0	B cells	Rpl36
Rpl26	0	0.852978	1	0.99	0	B cells	Rpl26
Fcrla	0	0.850686	0.419	0.006	0	B cells	Fcrla
Rpl34	0	0.844157	1	0.993	0	B cells	Rpl34
Rps25	0	0.800579	0.999	0.982	0	B cells	Rps25
Rps16	0	0.784892	1	0.997	0	B cells	Rps16
Vpreb3	0	0.748283	0.321	0.005	0	B cells	Vpreb3
Rps8	0	0.736177	1	0.99	0	B cells	Rps8
Hvcn1	0	0.696851	0.448	0.083	0	B cells	Hvcn1
Cxcr5	0	0.685433	0.377	0.009	0	B cells	Cxcr5
Blnk	0	0.681698	0.397	0.013	0	B cells	Blnk
Cd22	0	0.676924	0.386	0.023	0	B cells	Cd22
B3gnt5	0	0.664103	0.388	0.046	0	B cells	B3gnt5
Tnfrsf13c	0	0.624234	0.333	0.011	0	B cells	Tnfrsf13c
Siglecg	0	0.619564	0.349	0.014	0	B cells	Siglecg
Ero1lb	0	0.601234	0.389	0.069	0	B cells	Ero1lb
Btla	0	0.5763	0.321	0.027	0	B cells	Btla
Spib	0	0.544705	0.29	0.007	0	B cells	Spib
Gm31243	0	0.543478	0.305	0.002	0	B cells	Gm31243
Blk	0	0.539646	0.317	0.006	0	B cells	Blk
Cd72	0	0.528671	0.319	0.051	0	B cells	Cd72
Fcrl1	0	0.437982	0.251	0.005	0	B cells	Fcrl1
Bcl11a	0	0.415828	0.216	0.013	0	B cells	Bcl11a
Chst3	0	0.368667	0.204	0.015	0	B cells	Chst3
Rpl8	1.20337e-306	0.766709	1	0.987	2.05704e-302	B cells	Rpl8
Irs2	1.31341e-305	0.913708	0.479	0.127	2.24514e-301	B cells	Irs2
Rpl22	6.83515e-304	0.803131	0.999	0.953	1.1684e-299	B cells	Rpl22
Rps5	4.95744e-301	0.823484	1	0.985	8.47424e-297	B cells	Rps5
Rps3a1	6.61451e-301	0.749282	1	0.989	1.13068e-296	B cells	Rps3a1
Rplp2	4.84018e-300	0.73106	1	0.983	8.27381e-296	B cells	Rplp2
Bach2	6.76083e-300	0.608061	0.381	0.078	1.1557e-295	B cells	Bach2
Rpl35	3.67135e-299	0.850628	0.995	0.916	6.27581e-295	B cells	Rpl35
Rps15	1.9975e-298	0.719216	1	0.981	3.41453e-294	B cells	Rps15
Rpl38	6.62674e-298	0.772508	1	0.982	1.13278e-293	B cells	Rpl38
Snn	4.71016e-297	0.513509	0.336	0.06	8.05154e-293	B cells	Snn
Rps10	7.46536e-291	0.76105	1	0.995	1.27613e-286	B cells	Rps10
Rps9	3.80687e-290	0.72719	1	0.996	6.50747e-286	B cells	Rps9
Rps4x	7.58378e-290	0.763219	1	0.979	1.29637e-285	B cells	Rps4x
Rpl37	1.76649e-283	0.739946	1	0.994	3.01964e-279	B cells	Rpl37
Syk	3.35445e-277	0.808643	0.61	0.216	5.7341e-273	B cells	Syk
Rpl10a	7.60875e-272	0.806901	1	0.947	1.30064e-267	B cells	Rpl10a
Rpl7	7.11168e-264	0.692361	1	0.979	1.21567e-259	B cells	Rpl7
Rpl9	1.05348e-263	0.708614	1	0.993	1.80081e-259	B cells	Rpl9
Rpl32	1.8835e-252	0.786265	1	0.986	3.21965e-248	B cells	Rpl32
Rps23	4.42526e-252	0.647676	1	0.994	7.56454e-248	B cells	Rps23
Ly86	2.55875e-251	0.564307	0.457	0.121	4.37392e-247	B cells	Ly86
Dmxl1	2.53545e-250	0.84185	0.53	0.188	4.33409e-246	B cells	Dmxl1
Zfp318	1.3431e-242	0.55468	0.342	0.076	2.29589e-238	B cells	Zfp318
Rpl19	8.02e-237	0.656367	1	0.994	1.37094e-232	B cells	Rpl19
Rps14	4.31865e-236	0.602747	1	0.996	7.38229e-232	B cells	Rps14
Napsa	1.72297e-232	0.534849	0.612	0.21	2.94524e-228	B cells	Napsa
Irf4	5.2059e-231	0.396254	0.225	0.033	8.89897e-227	B cells	Irf4
Rpl5	7.78289e-230	0.621119	0.999	0.96	1.33041e-225	B cells	Rpl5
Txndc16	4.50124e-229	0.459544	0.302	0.062	7.69441e-225	B cells	Txndc16
Rplp1	3.61443e-225	0.608118	1	0.991	6.17851e-221	B cells	Rplp1
Pgap1	2.09261e-219	0.465787	0.292	0.061	3.57711e-215	B cells	Pgap1
Rpl6	1.70203e-212	0.608158	1	0.986	2.90945e-208	B cells	Rpl6
Rpl11	2.72275e-212	0.628519	1	0.987	4.65427e-208	B cells	Rpl11
Snx5	1.19356e-208	0.806705	0.619	0.3	2.04027e-204	B cells	Snx5
Foxp1	1.90369e-205	0.724294	0.861	0.545	3.25417e-201	B cells	Foxp1
Rpl14	2.71334e-204	0.639788	0.998	0.961	4.63819e-200	B cells	Rpl14
P2ry10	5.9762e-199	0.712169	0.478	0.17	1.02157e-194	B cells	P2ry10
mt-Nd1	4.30071e-198	0.635998	0.999	0.966	7.35163e-194	B cells	mt-Nd1
Prkcb	8.01443e-197	0.555904	0.415	0.131	1.36999e-192	B cells	Prkcb
Rpl28	2.94045e-196	0.593978	1	0.989	5.0264e-192	B cells	Rpl28
Fam107b	7.35171e-194	0.760049	0.656	0.327	1.2567e-189	B cells	Fam107b
Rps3	9.58993e-194	0.577925	1	0.986	1.6393e-189	B cells	Rps3
Rpl3	4.08774e-191	0.629515	0.999	0.958	6.98758e-187	B cells	Rpl3
Rps27a	9.72317e-190	0.56732	1	0.996	1.66208e-185	B cells	Rps27a
Smim14	8.70059e-189	0.736413	0.599	0.295	1.48728e-184	B cells	Smim14
Tsc22d3	5.95769e-188	0.842534	0.704	0.411	1.01841e-183	B cells	Tsc22d3
Rpl18	2.77971e-185	0.573628	1	0.99	4.75163e-181	B cells	Rpl18
Uba52	4.36344e-185	0.716581	0.824	0.593	7.45887e-181	B cells	Uba52
Man1a	9.64573e-185	0.564378	0.455	0.162	1.64884e-180	B cells	Man1a
Dgkd	1.01832e-184	0.546896	0.423	0.143	1.74072e-180	B cells	Dgkd
Rpsa	4.19309e-184	0.587683	0.999	0.981	7.16767e-180	B cells	Rpsa
Shisa5	1.15618e-179	0.678756	0.883	0.693	1.97638e-175	B cells	Shisa5
Ets1	7.7531e-177	0.760951	0.895	0.614	1.32532e-172	B cells	Ets1
mt-Nd2	4.7781e-176	0.577621	0.999	0.964	8.16768e-172	B cells	mt-Nd2
Cd86	2.4833e-170	0.484334	0.344	0.1	4.24496e-166	B cells	Cd86
Pou2f2	4.37702e-169	0.561832	0.447	0.156	7.48207e-165	B cells	Pou2f2
Ezr	1.23138e-167	0.755659	0.769	0.502	2.10493e-163	B cells	Ezr
Cmah	2.75518e-165	0.422123	0.344	0.101	4.7097e-161	B cells	Cmah
Sell	3.67532e-165	0.565476	0.536	0.213	6.2826e-161	B cells	Sell
Ikzf3	3.99124e-165	0.469999	0.365	0.114	6.82263e-161	B cells	Ikzf3
Rps11	1.26145e-164	0.579615	1	0.988	2.15633e-160	B cells	Rps11
Cd69	2.10479e-159	0.683716	0.45	0.171	3.59793e-155	B cells	Cd69
Ltb	5.35668e-158	0.61173	0.554	0.234	9.15671e-154	B cells	Ltb
Trp53i11	8.42391e-155	0.422403	0.313	0.091	1.43998e-150	B cells	Trp53i11
Rps17	2.93986e-154	0.532043	0.995	0.952	5.0254e-150	B cells	Rps17
Rack1	5.68456e-153	0.520716	0.999	0.963	9.71719e-149	B cells	Rack1
Gga2	8.31183e-150	0.320497	0.214	0.046	1.42082e-145	B cells	Gga2
Treml2	2.88953e-148	0.318522	0.205	0.042	4.93936e-144	B cells	Treml2
Snx30	8.04958e-148	0.305632	0.231	0.053	1.37599e-143	B cells	Snx30
Tpt1	1.68413e-147	0.416656	1	1	2.87885e-143	B cells	Tpt1
Chchd10	3.80053e-146	0.453598	0.38	0.13	6.49663e-142	B cells	Chchd10
mt-Co2	1.86985e-145	0.412746	1	0.997	3.19632e-141	B cells	mt-Co2
Cd180	1.47609e-143	0.348878	0.215	0.048	2.52323e-139	B cells	Cd180
Slc38a1	7.67164e-143	0.562698	0.49	0.215	1.31139e-138	B cells	Slc38a1
Wdfy4	1.04454e-141	0.318126	0.259	0.067	1.78553e-137	B cells	Wdfy4
Rpl23a	1.37809e-141	0.485681	0.999	0.962	2.35571e-137	B cells	Rpl23a
St6gal1	2.73035e-140	0.314098	0.22	0.051	4.66725e-136	B cells	St6gal1
mt-Co3	4.51728e-138	0.432755	1	0.997	7.72184e-134	B cells	mt-Co3
A630001G21Rik	2.02297e-137	0.313372	0.233	0.058	3.45807e-133	B cells	A630001G21Rik
Rhoh	2.19405e-137	0.586405	0.443	0.185	3.75051e-133	B cells	Rhoh
Ms4a4c	2.96491e-135	0.336608	0.375	0.126	5.06821e-131	B cells	Ms4a4c
mt-Atp6	5.27626e-134	0.356552	1	0.996	9.01924e-130	B cells	mt-Atp6
Pkig	2.131e-129	0.532155	0.449	0.199	3.64273e-125	B cells	Pkig
Pold4	6.22873e-129	0.628045	0.492	0.246	1.06474e-124	B cells	Pold4
Rpl10	8.48963e-129	0.472846	1	0.968	1.45122e-124	B cells	Rpl10
Rps6	2.61822e-128	0.4594	0.999	0.977	4.47559e-124	B cells	Rps6
Rpl27	8.32757e-127	0.537008	0.886	0.73	1.42351e-122	B cells	Rpl27
Strbp	1.96907e-126	0.370915	0.279	0.085	3.36592e-122	B cells	Strbp
Btk	2.88629e-123	0.271941	0.205	0.049	4.93382e-119	B cells	Btk
Zfp36l1	9.78826e-122	0.680577	0.756	0.529	1.67321e-117	B cells	Zfp36l1
Map3k1	1.58523e-121	0.511413	0.441	0.197	2.70979e-117	B cells	Map3k1
Gpr171	5.84015e-120	0.474	0.359	0.136	9.98315e-116	B cells	Gpr171
Tnfrsf13b	6.34974e-120	0.283705	0.211	0.053	1.08542e-115	B cells	Tnfrsf13b
Parp1	1.39111e-118	0.417705	0.342	0.129	2.37797e-114	B cells	Parp1
4930523C07Rik	2.57794e-118	0.663573	0.663	0.442	4.40674e-114	B cells	4930523C07Rik
Ptma	7.60946e-118	0.397089	0.999	0.981	1.30076e-113	B cells	Ptma
Eef1b2	1.13292e-117	0.466419	0.983	0.918	1.93662e-113	B cells	Eef1b2
Rpl41	2.09359e-115	0.380055	1	0.996	3.57879e-111	B cells	Rpl41
Ripor2	5.13433e-114	0.477393	0.485	0.227	8.77662e-110	B cells	Ripor2
Ptp4a3	3.53602e-113	0.429249	0.419	0.182	6.04447e-109	B cells	Ptp4a3
Rpl15	2.30176e-110	0.436509	0.999	0.976	3.93462e-106	B cells	Rpl15
Btg1	4.91567e-109	0.510321	0.941	0.781	8.40284e-105	B cells	Btg1
Clec2i	8.7712e-109	0.336915	0.236	0.07	1.49935e-104	B cells	Clec2i
Smap2	1.21237e-108	0.534691	0.55	0.309	2.07242e-104	B cells	Smap2
mt-Nd5	2.39359e-108	0.522893	0.871	0.763	4.09161e-104	B cells	mt-Nd5
Rps27rt	6.16672e-108	0.476554	0.463	0.229	1.05414e-103	B cells	Rps27rt
Ptprcap	8.95835e-108	0.357433	0.591	0.274	1.53134e-103	B cells	Ptprcap
Vps37b	1.79649e-107	0.579987	0.714	0.449	3.07092e-103	B cells	Vps37b
Rpl4	2.3464e-107	0.436144	0.978	0.913	4.01094e-103	B cells	Rpl4
Ciita	6.80831e-107	0.332825	0.238	0.071	1.16381e-102	B cells	Ciita
Sub1	2.33658e-106	0.525352	0.92	0.778	3.99415e-102	B cells	Sub1
Rps2	1.28633e-105	0.42356	0.999	0.966	2.19885e-101	B cells	Rps2
Dennd4a	4.18723e-105	0.532456	0.647	0.389	7.15766e-101	B cells	Dennd4a
Tmem131l	1.04451e-102	0.343873	0.285	0.101	1.78549e-98	B cells	Tmem131l
mt-Co1	4.02484e-102	0.330645	1	0.999	6.88005e-98	B cells	mt-Co1
Jund	4.23579e-102	0.574075	0.984	0.947	7.24066e-98	B cells	Jund
Myc	4.72331e-102	0.43754	0.222	0.066	8.07403e-98	B cells	Myc
Pxk	1.05293e-101	0.495151	0.426	0.206	1.79988e-97	B cells	Pxk
Unc93b1	4.12667e-100	0.434768	0.483	0.238	7.05413e-96	B cells	Unc93b1
Rpl31	8.40928e-99	0.412519	0.974	0.914	1.43748e-94	B cells	Rpl31
Sfn	2.09154e-98	0.305488	0.207	0.059	3.57528e-94	B cells	Sfn
Myo1e	1.3629e-97	0.342451	0.261	0.09	2.32974e-93	B cells	Myo1e
Nfatc3	1.49059e-96	0.500722	0.455	0.237	2.54802e-92	B cells	Nfatc3
Fchsd2	1.78088e-96	0.438047	0.347	0.147	3.04424e-92	B cells	Fchsd2
Cerk	3.57381e-95	0.416381	0.351	0.152	6.10907e-91	B cells	Cerk
Gm10076	4.03959e-95	0.458271	0.899	0.813	6.90527e-91	B cells	Gm10076
Pde7a	1.56595e-94	0.429426	0.36	0.157	2.67684e-90	B cells	Pde7a
Tmem123	2.53821e-94	0.527608	0.5	0.287	4.33882e-90	B cells	Tmem123
Eef1g	2.44852e-93	0.492662	0.82	0.725	4.1855e-89	B cells	Eef1g
Zcchc11	2.6635e-93	0.501387	0.591	0.363	4.55298e-89	B cells	Zcchc11
Tcp11l2	4.67363e-93	0.451087	0.387	0.181	7.98911e-89	B cells	Tcp11l2
Rasgef1b	6.40518e-93	0.338632	0.29	0.107	1.0949e-88	B cells	Rasgef1b
Cyth1	3.32517e-92	0.509833	0.44	0.228	5.68405e-88	B cells	Cyth1
Cytip	4.16717e-92	0.487308	0.693	0.437	7.12337e-88	B cells	Cytip
Klf2	2.33637e-90	0.647202	0.907	0.789	3.99379e-86	B cells	Klf2
Eif2ak3	3.2043e-90	0.336807	0.25	0.088	5.47743e-86	B cells	Eif2ak3
Ddx5	3.69151e-90	0.385466	0.994	0.982	6.31028e-86	B cells	Ddx5
Eml4	2.41743e-89	0.458174	0.394	0.193	4.13235e-85	B cells	Eml4
Map4k1	4.00074e-89	0.29681	0.232	0.078	6.83887e-85	B cells	Map4k1
Rpl29	1.31525e-88	0.412148	0.987	0.935	2.2483e-84	B cells	Rpl29
Arhgap15	2.94634e-85	0.441653	0.457	0.241	5.03647e-81	B cells	Arhgap15
N4bp2	4.74822e-85	0.3019	0.234	0.081	8.1166e-81	B cells	N4bp2
H3f3b	4.15433e-84	0.38841	1	0.998	7.10141e-80	B cells	H3f3b
Hmgn1	4.37322e-84	0.530275	0.564	0.367	7.47559e-80	B cells	Hmgn1
Il21r	7.95798e-84	0.349844	0.278	0.108	1.36034e-79	B cells	Il21r
Rpl22l1	1.63426e-82	0.457393	0.873	0.775	2.7936e-78	B cells	Rpl22l1
Rabgap1l	5.51101e-82	0.386991	0.354	0.164	9.42053e-78	B cells	Rabgap1l
Ddx6	2.95238e-80	0.524249	0.723	0.602	5.0468e-76	B cells	Ddx6
Vars	3.05922e-80	0.359656	0.336	0.153	5.22943e-76	B cells	Vars
Kmt2e	3.37913e-80	0.523142	0.706	0.563	5.77628e-76	B cells	Kmt2e
Cirbp	3.44736e-80	0.416941	0.49	0.279	5.89292e-76	B cells	Cirbp
Avl9	8.93454e-80	0.406026	0.403	0.207	1.52727e-75	B cells	Avl9
Inpp5d	1.04921e-79	0.444795	0.428	0.229	1.79352e-75	B cells	Inpp5d
mt-Cytb	1.35287e-79	0.311966	1	0.984	2.3126e-75	B cells	mt-Cytb
March1	2.58286e-79	0.273165	0.232	0.082	4.41515e-75	B cells	March1
Eif3f	3.93246e-79	0.426665	0.854	0.75	6.72215e-75	B cells	Eif3f
Dusp2	5.64675e-78	0.425658	0.484	0.255	9.65255e-74	B cells	Dusp2
Swap70	4.65128e-77	0.455625	0.398	0.206	7.9509e-73	B cells	Swap70
Gpr183	1.39454e-76	0.401486	0.305	0.129	2.38383e-72	B cells	Gpr183
Nap1l1	2.08455e-76	0.555199	0.671	0.529	3.56333e-72	B cells	Nap1l1
Snx2	3.95616e-75	0.44616	0.429	0.243	6.76267e-71	B cells	Snx2
Rpl24	2.07619e-74	0.350985	1	0.986	3.54903e-70	B cells	Rpl24
Lrrk2	2.43605e-74	0.289288	0.247	0.095	4.16418e-70	B cells	Lrrk2
Gimap6	4.80263e-72	0.4036	0.711	0.484	8.20962e-68	B cells	Gimap6
Nr4a1	2.10561e-71	0.489584	0.637	0.43	3.59933e-67	B cells	Nr4a1
Apobec3	2.7851e-71	0.411046	0.446	0.253	4.76084e-67	B cells	Apobec3
Luc7l2	7.72727e-70	0.47709	0.722	0.619	1.3209e-65	B cells	Luc7l2
Fam43a	3.99575e-68	0.300302	0.225	0.087	6.83033e-64	B cells	Fam43a
Bmp2k	4.13231e-68	0.361328	0.328	0.16	7.06378e-64	B cells	Bmp2k
Zbtb10	1.48943e-67	0.272151	0.228	0.088	2.54603e-63	B cells	Zbtb10
Mif4gd	3.80185e-67	0.322557	0.322	0.154	6.49888e-63	B cells	Mif4gd
Ncl	1.25063e-66	0.455889	0.845	0.785	2.13782e-62	B cells	Ncl
Malt1	6.14569e-66	0.414739	0.463	0.268	1.05054e-61	B cells	Malt1
Kras	2.893e-64	0.508546	0.599	0.456	4.94529e-60	B cells	Kras
Eif1	4.19552e-64	0.294649	1	0.996	7.17183e-60	B cells	Eif1
Ppdpf	5.37998e-64	0.419629	0.451	0.278	9.19654e-60	B cells	Ppdpf
Rbm39	6.65919e-63	0.337564	0.936	0.895	1.13832e-58	B cells	Rbm39
Smchd1	5.85381e-62	0.461736	0.535	0.366	1.00065e-57	B cells	Smchd1
Gdi2	7.09009e-62	0.502241	0.698	0.601	1.21198e-57	B cells	Gdi2
mt-Nd3	7.75759e-62	0.471141	0.786	0.697	1.32608e-57	B cells	mt-Nd3
Crlf3	3.36751e-61	0.357491	0.444	0.261	5.75642e-57	B cells	Crlf3
Scaf11	5.98964e-61	0.46781	0.557	0.407	1.02387e-56	B cells	Scaf11
Ly6e	1.49074e-60	0.28049	0.994	0.915	2.54826e-56	B cells	Ly6e
Crem	2.78261e-57	0.407866	0.326	0.169	4.7566e-53	B cells	Crem
Cnbp	8.78709e-57	0.369426	0.787	0.71	1.50206e-52	B cells	Cnbp
Pfdn5	4.97889e-56	0.340377	0.899	0.857	8.51091e-52	B cells	Pfdn5
Gnl3	1.88706e-55	0.38496	0.407	0.243	3.22575e-51	B cells	Gnl3
Il2rg	4.66822e-55	0.401535	0.561	0.395	7.97985e-51	B cells	Il2rg
Fam69a	2.64731e-54	0.299642	0.259	0.122	4.52531e-50	B cells	Fam69a
Nfkbid	5.07084e-54	0.333523	0.281	0.134	8.66809e-50	B cells	Nfkbid
Eef1a1	1.04874e-53	0.257347	1	0.996	1.79271e-49	B cells	Eef1a1
Eif4a2	1.08796e-50	0.377833	0.668	0.541	1.85976e-46	B cells	Eif4a2
Klhl24	5.66723e-50	0.375922	0.422	0.265	9.68756e-46	B cells	Klhl24
Tfam	4.69718e-49	0.292499	0.261	0.128	8.02937e-45	B cells	Tfam
Sp140	2.19269e-48	0.324724	0.389	0.23	3.74818e-44	B cells	Sp140
Hspe1	5.96741e-48	0.628492	0.698	0.623	1.02007e-43	B cells	Hspe1
Lncpint	8.91593e-48	0.274808	0.292	0.151	1.52409e-43	B cells	Lncpint
Tmod3	1.66672e-46	0.392341	0.608	0.491	2.8491e-42	B cells	Tmod3
Stat4	6.45294e-46	0.294439	0.331	0.181	1.10307e-41	B cells	Stat4
Chd2	3.51678e-45	0.396508	0.504	0.358	6.01158e-41	B cells	Chd2
Birc3	2.30344e-44	0.277222	0.382	0.227	3.9375e-40	B cells	Birc3
Etnk1	3.635e-44	0.320479	0.388	0.241	6.21367e-40	B cells	Etnk1
Slc12a6	4.05475e-44	0.262267	0.27	0.14	6.93119e-40	B cells	Slc12a6
Cnp	2.55506e-43	0.291862	0.314	0.176	4.36762e-39	B cells	Cnp
Cd2	7.16798e-43	0.283373	0.483	0.299	1.22529e-38	B cells	Cd2
Npm1	1.38613e-42	0.315871	0.878	0.824	2.36946e-38	B cells	Npm1
Rcc2	5.59854e-42	0.27575	0.302	0.17	9.57014e-38	B cells	Rcc2
Limd2	1.04107e-41	0.325371	0.522	0.366	1.7796e-37	B cells	Limd2
Grb2	4.41272e-41	0.367149	0.56	0.438	7.54311e-37	B cells	Grb2
Elf1	1.18088e-40	0.364906	0.588	0.466	2.0186e-36	B cells	Elf1
Clk1	1.80493e-40	0.353846	0.632	0.523	3.08535e-36	B cells	Clk1
Cxcr4	1.90934e-39	0.312806	0.374	0.23	3.26382e-35	B cells	Cxcr4
Csnk1g3	2.76257e-39	0.288884	0.3	0.173	4.72234e-35	B cells	Csnk1g3
Snrpg	3.43041e-38	0.357412	0.538	0.421	5.86394e-34	B cells	Snrpg
Ppp1r16b	5.741e-38	0.320978	0.369	0.23	9.81366e-34	B cells	Ppp1r16b
Plekha2	9.01147e-37	0.283039	0.356	0.223	1.54042e-32	B cells	Plekha2
Arhgef1	3.74907e-35	0.35473	0.495	0.378	6.40866e-31	B cells	Arhgef1
Rpl13a	6.81134e-34	0.296416	0.645	0.548	1.16433e-29	B cells	Rpl13a
Grk6	3.55954e-33	0.262989	0.332	0.209	6.08468e-29	B cells	Grk6
Hnrnpa1	7.92029e-33	0.331778	0.66	0.594	1.35389e-28	B cells	Hnrnpa1
Arhgap45	6.29442e-32	0.281764	0.459	0.324	1.07597e-27	B cells	Arhgap45
Otulin	1.60771e-30	0.314284	0.379	0.265	2.74822e-26	B cells	Otulin
Trim25	8.95549e-30	0.310779	0.397	0.28	1.53085e-25	B cells	Trim25
Arid4b	1.4334e-29	0.355813	0.494	0.398	2.45025e-25	B cells	Arid4b
Sik1	1.84391e-28	0.251512	0.339	0.222	3.15198e-24	B cells	Sik1
Nop53	2.43944e-28	0.287047	0.596	0.512	4.16997e-24	B cells	Nop53
Dock2	4.01969e-28	0.262158	0.477	0.349	6.87126e-24	B cells	Dock2
Tcf12	6.84624e-28	0.302905	0.361	0.251	1.1703e-23	B cells	Tcf12
Smg1	8.81262e-28	0.308716	0.409	0.301	1.50643e-23	B cells	Smg1
Sp100	1.0888e-27	0.281677	0.509	0.4	1.8612e-23	B cells	Sp100
Srrm2	6.66197e-27	0.275145	0.795	0.789	1.1388e-22	B cells	Srrm2
Arhgap17	1.0471e-26	0.286395	0.379	0.27	1.78992e-22	B cells	Arhgap17
Kdm7a	2.31184e-26	0.280107	0.378	0.266	3.95186e-22	B cells	Kdm7a
Zcchc7	6.53958e-26	0.265709	0.378	0.27	1.11788e-21	B cells	Zcchc7
Aff4	7.19964e-26	0.280432	0.436	0.327	1.23071e-21	B cells	Aff4
Set	1.28654e-25	0.279935	0.664	0.608	2.19921e-21	B cells	Set
Rapgef6	2.14506e-25	0.254864	0.386	0.272	3.66676e-21	B cells	Rapgef6
Nop10	2.55845e-25	0.321602	0.465	0.38	4.37342e-21	B cells	Nop10
Mef2d	3.27552e-25	0.251798	0.389	0.281	5.59918e-21	B cells	Mef2d
Ttc14	1.38017e-24	0.274753	0.386	0.281	2.35926e-20	B cells	Ttc14
Med13	7.92843e-24	0.273348	0.37	0.271	1.35529e-19	B cells	Med13
Ago2	2.26015e-23	0.316395	0.413	0.32	3.86349e-19	B cells	Ago2
Nsa2	3.12347e-23	0.284139	0.608	0.551	5.33926e-19	B cells	Nsa2
Phf3	7.15557e-23	0.28535	0.472	0.385	1.22317e-18	B cells	Phf3
Baz2b	1.09448e-22	0.284527	0.388	0.289	1.8709e-18	B cells	Baz2b
Dnajc7	8.01712e-22	0.311003	0.356	0.27	1.37045e-17	B cells	Dnajc7
Neurl3	9.63987e-22	0.293262	0.454	0.35	1.64784e-17	B cells	Neurl3
Cnot6l	1.7758e-20	0.271418	0.438	0.35	3.03556e-16	B cells	Cnot6l
Ythdc1	2.93263e-20	0.269559	0.474	0.392	5.01303e-16	B cells	Ythdc1
Matr3	4.79736e-20	0.266845	0.481	0.408	8.2006e-16	B cells	Matr3
Camk2d	7.20127e-20	0.259208	0.426	0.339	1.23098e-15	B cells	Camk2d
Foxo1	1.06289e-19	0.253756	0.338	0.247	1.8169e-15	B cells	Foxo1
Kmt2a	1.63466e-19	0.270538	0.463	0.38	2.79428e-15	B cells	Kmt2a
Jmjd1c	2.38816e-19	0.268428	0.46	0.38	4.08232e-15	B cells	Jmjd1c
Stt3b	3.94383e-19	0.27563	0.348	0.262	6.74158e-15	B cells	Stt3b
Pnisr	3.32779e-18	0.264204	0.416	0.335	5.68852e-14	B cells	Pnisr
Bptf	3.40056e-18	0.269239	0.481	0.415	5.81291e-14	B cells	Bptf
Arpc5l	5.08965e-18	0.254576	0.352	0.272	8.70025e-14	B cells	Arpc5l
Sfpq	2.09664e-17	0.272173	0.629	0.609	3.58399e-13	B cells	Sfpq
Ppp3ca	1.23068e-16	0.275114	0.487	0.424	2.10372e-12	B cells	Ppp3ca
Smarca5	7.70909e-16	0.272766	0.506	0.457	1.31779e-11	B cells	Smarca5
Hist1h1c	6.21553e-14	0.302743	0.454	0.386	1.06248e-09	B cells	Hist1h1c
Herpud1	7.99049e-11	0.251576	0.352	0.294	1.3659e-06	B cells	Herpud1
Gm26917	3.98469e-10	0.611768	0.248	0.338	6.81143e-06	B cells	Gm26917
Hsp90aa1	1.36109e-08	0.264231	0.883	0.871	0.000232665	B cells	Hsp90aa1
Calca	0	2.73844	0.301	0.002	0	gdT/ILC	Calca
Il1rl1	0	1.16835	0.392	0.007	0	gdT/ILC	Il1rl1
Il2ra	0	1.08629	0.545	0.028	0	gdT/ILC	Il2ra
Tcrg-C1	0	0.80146	0.261	0.004	0	gdT/ILC	Tcrg-C1
Arg1	0	0.799386	0.244	0.004	0	gdT/ILC	Arg1
Tnfsf11	0	0.599962	0.261	0.004	0	gdT/ILC	Tnfsf11
Krt83	0	0.571529	0.295	0.004	0	gdT/ILC	Krt83
Actn2	7.99895e-269	0.682237	0.318	0.01	1.36734e-264	gdT/ILC	Actn2
Il7r	1.99778e-237	2.27469	0.875	0.112	3.415e-233	gdT/ILC	Il7r
Ramp3	2.91375e-227	2.13323	0.693	0.072	4.98076e-223	gdT/ILC	Ramp3
Areg	2.75025e-205	1.70799	0.324	0.015	4.70128e-201	gdT/ILC	Areg
Cxcr6	1.26467e-201	1.67338	0.682	0.075	2.16183e-197	gdT/ILC	Cxcr6
Podnl1	1.81894e-177	0.450967	0.295	0.014	3.1093e-173	gdT/ILC	Podnl1
Rora	9.40587e-168	2.44759	0.926	0.208	1.60784e-163	gdT/ILC	Rora
Tnfrsf25	7.67761e-162	0.358752	0.227	0.009	1.31241e-157	gdT/ILC	Tnfrsf25
Tmem64	7.1922e-160	1.32588	0.761	0.121	1.22943e-155	gdT/ILC	Tmem64
Ramp1	1.71433e-117	1.53678	0.705	0.142	2.93047e-113	gdT/ILC	Ramp1
Emb	8.70488e-107	1.96463	0.949	0.334	1.48801e-102	gdT/ILC	Emb
Icos	1.06464e-106	1.55769	0.676	0.133	1.81989e-102	gdT/ILC	Icos
Nrip1	1.55743e-101	1.84158	0.869	0.291	2.66228e-97	gdT/ILC	Nrip1
Itk	1.38426e-96	1.22103	0.761	0.181	2.36626e-92	gdT/ILC	Itk
Gata3	1.08706e-93	1.34992	0.523	0.091	1.85822e-89	gdT/ILC	Gata3
Ltb4r1	3.52031e-86	0.706654	0.466	0.072	6.01762e-82	gdT/ILC	Ltb4r1
Ikzf31	4.351e-84	1.0463	0.608	0.131	7.43759e-80	gdT/ILC	Ikzf3
Dgat1	5.58726e-84	1.06681	0.625	0.14	9.55087e-80	gdT/ILC	Dgat1
Rab4a	1.0798e-81	0.357239	0.227	0.019	1.84582e-77	gdT/ILC	Rab4a
Tnfaip3	6.93968e-81	1.77338	0.955	0.437	1.18627e-76	gdT/ILC	Tnfaip3
Ccdc184	6.77222e-76	0.636719	0.239	0.023	1.15764e-71	gdT/ILC	Ccdc184
Pdcd1	1.09475e-70	0.585844	0.335	0.046	1.87136e-66	gdT/ILC	Pdcd1
Lmo4	5.4465e-66	1.51129	0.767	0.293	9.31025e-62	gdT/ILC	Lmo4
Nr4a3	2.16145e-64	1.16843	0.511	0.116	3.69478e-60	gdT/ILC	Nr4a3
Gm20186	2.1126e-63	1.2118	0.449	0.091	3.61128e-59	gdT/ILC	Gm20186
Junb	2.77997e-61	1.57076	1	0.889	4.75209e-57	gdT/ILC	Junb
Gpr65	8.35978e-59	0.848508	0.472	0.105	1.42902e-54	gdT/ILC	Gpr65
Vps37b1	2.87491e-58	1.68271	0.886	0.469	4.91438e-54	gdT/ILC	Vps37b
Sdc1	4.0984e-58	0.502432	0.239	0.029	7.0058e-54	gdT/ILC	Sdc1
Tespa1	2.28597e-57	0.491662	0.369	0.065	3.90763e-53	gdT/ILC	Tespa1
Furin	5.4865e-56	1.64572	0.682	0.25	9.37861e-52	gdT/ILC	Furin
Tnfrsf18	1.91577e-55	0.935772	0.523	0.132	3.27482e-51	gdT/ILC	Tnfrsf18
Cbarp	3.31418e-55	0.312541	0.205	0.022	5.66525e-51	gdT/ILC	Cbarp
Tox	4.36292e-55	0.364	0.278	0.04	7.45797e-51	gdT/ILC	Tox
Mgat5	4.82851e-55	0.532048	0.398	0.079	8.25385e-51	gdT/ILC	Mgat5
Ltb1	1.9369e-54	1.19896	0.733	0.258	3.31094e-50	gdT/ILC	Ltb
Pxdc1	2.73441e-54	1.04612	0.545	0.15	4.67421e-50	gdT/ILC	Pxdc1
Fosl2	6.05319e-54	1.27728	0.767	0.329	1.03473e-49	gdT/ILC	Fosl2
Cd82	2.2657e-53	0.927017	0.682	0.24	3.87298e-49	gdT/ILC	Cd82
Rgs2	1.695e-51	1.9731	0.75	0.34	2.89743e-47	gdT/ILC	Rgs2
Sik11	5.8073e-51	0.945177	0.648	0.228	9.92701e-47	gdT/ILC	Sik1
Samsn1	3.3968e-50	1.2098	0.71	0.266	5.80648e-46	gdT/ILC	Samsn1
Cish	1.32469e-49	0.822031	0.619	0.198	2.26442e-45	gdT/ILC	Cish
Zfp36l11	7.16855e-48	1.55213	0.915	0.546	1.22539e-43	gdT/ILC	Zfp36l1
Rplp11	4.99164e-47	0.970244	1	0.992	8.53272e-43	gdT/ILC	Rplp1
Rps211	5.71617e-46	0.82672	1	0.988	9.77122e-42	gdT/ILC	Rps21
Gpr132	7.11465e-46	0.837987	0.659	0.235	1.21618e-41	gdT/ILC	Gpr132
Il27ra	1.19728e-45	0.452121	0.324	0.062	2.04663e-41	gdT/ILC	Il27ra
Irs21	4.89156e-45	0.831154	0.528	0.155	8.36163e-41	gdT/ILC	Irs2
Nfkb1	1.29886e-44	1.66792	0.773	0.402	2.22027e-40	gdT/ILC	Nfkb1
Fam102a	3.47556e-44	0.525512	0.426	0.105	5.94112e-40	gdT/ILC	Fam102a
S100a4	7.22656e-41	1.19945	0.744	0.301	1.23531e-36	gdT/ILC	S100a4
Skap1	3.09889e-40	0.639731	0.58	0.188	5.29724e-36	gdT/ILC	Skap1
Prdx6	3.46822e-40	0.871685	0.892	0.505	5.92857e-36	gdT/ILC	Prdx6
Ikzf2	4.32428e-40	0.442301	0.267	0.048	7.39193e-36	gdT/ILC	Ikzf2
Crem1	6.36628e-40	1.01714	0.528	0.18	1.08825e-35	gdT/ILC	Crem
Uhrf2	2.35391e-39	0.883952	0.642	0.252	4.02377e-35	gdT/ILC	Uhrf2
Faah	5.81642e-39	0.36918	0.29	0.057	9.94259e-35	gdT/ILC	Faah
Bcl11b	1.87626e-38	0.667865	0.449	0.126	3.20728e-34	gdT/ILC	Bcl11b
Fosb	3.62345e-38	1.45122	0.835	0.452	6.19393e-34	gdT/ILC	Fosb
Ccr2	5.89856e-38	0.810625	0.608	0.207	1.0083e-33	gdT/ILC	Ccr2
Rps241	7.21625e-38	0.716507	1	0.996	1.23355e-33	gdT/ILC	Rps24
Tpt11	3.14613e-37	0.620122	1	1	5.378e-33	gdT/ILC	Tpt1
Odc1	8.36584e-37	1.59928	0.676	0.331	1.43006e-32	gdT/ILC	Odc1
Tmem176b	1.19348e-36	0.818561	0.761	0.335	2.04014e-32	gdT/ILC	Tmem176b
Il18r1	2.27236e-36	0.724875	0.443	0.13	3.88438e-32	gdT/ILC	Il18r1
Ptpn13	3.54548e-36	0.403346	0.216	0.036	6.06064e-32	gdT/ILC	Ptpn13
Blk1	9.28271e-36	0.433592	0.205	0.033	1.58679e-31	gdT/ILC	Blk
Camk4	1.24267e-35	0.407394	0.307	0.068	2.12422e-31	gdT/ILC	Camk4
Slc38a11	1.46351e-35	0.803337	0.591	0.236	2.50172e-31	gdT/ILC	Slc38a1
Gadd45b	4.38032e-35	1.68181	0.716	0.385	7.48771e-31	gdT/ILC	Gadd45b
Il2rb	6.48793e-35	0.60058	0.597	0.204	1.10905e-30	gdT/ILC	Il2rb
Nfkbid1	1.01765e-34	0.699141	0.466	0.144	1.73956e-30	gdT/ILC	Nfkbid
Rps271	1.58157e-34	0.676742	1	0.991	2.70354e-30	gdT/ILC	Rps27
Rpl37a1	2.32102e-34	0.715971	1	0.995	3.96755e-30	gdT/ILC	Rpl37a
Rpl121	2.58288e-34	0.70682	1	0.966	4.41518e-30	gdT/ILC	Rpl12
Aebp2	2.62105e-34	0.888032	0.614	0.261	4.48043e-30	gdT/ILC	Aebp2
Cd691	6.55523e-34	0.843949	0.534	0.193	1.12055e-29	gdT/ILC	Cd69
Nr4a11	1.73684e-33	1.23043	0.807	0.445	2.96896e-29	gdT/ILC	Nr4a1
Ar	3.36778e-33	0.495412	0.307	0.072	5.75689e-29	gdT/ILC	Ar
Rpl301	4.93573e-33	0.64562	1	0.992	8.43714e-29	gdT/ILC	Rpl30
Rplp21	6.16712e-33	0.617603	1	0.985	1.05421e-28	gdT/ILC	Rplp2
Maf	1.02772e-32	0.49321	0.455	0.139	1.75679e-28	gdT/ILC	Maf
Kbtbd11	1.38677e-32	0.525398	0.307	0.074	2.37055e-28	gdT/ILC	Kbtbd11
Fam110a	1.40706e-32	0.510465	0.335	0.086	2.40522e-28	gdT/ILC	Fam110a
Inpp4b	2.68129e-32	0.528689	0.312	0.076	4.58339e-28	gdT/ILC	Inpp4b
Cnbp1	1.07486e-31	0.786969	0.926	0.715	1.83736e-27	gdT/ILC	Cnbp
Rpl51	8.10464e-31	0.615183	1	0.963	1.38541e-26	gdT/ILC	Rpl5
Eprs	1.04306e-30	1.48531	0.614	0.31	1.78301e-26	gdT/ILC	Eprs
Camk2n1	2.32791e-30	0.49248	0.392	0.116	3.97933e-26	gdT/ILC	Camk2n1
Pim1	2.95245e-30	0.801408	0.903	0.596	5.04692e-26	gdT/ILC	Pim1
Sptssa	5.43722e-30	0.762247	0.614	0.28	9.29439e-26	gdT/ILC	Sptssa
Nr3c1	6.28306e-30	0.794761	0.716	0.378	1.07403e-25	gdT/ILC	Nr3c1
Nfkbia	2.1622e-29	1.04253	0.938	0.717	3.69606e-25	gdT/ILC	Nfkbia
Isy1	2.20627e-29	0.78999	0.477	0.178	3.77139e-25	gdT/ILC	Isy1
Rgcc	2.8772e-29	1.10523	0.574	0.242	4.91829e-25	gdT/ILC	Rgcc
D16Ertd472e	5.99975e-29	0.71017	0.551	0.229	1.0256e-24	gdT/ILC	D16Ertd472e
Man2a2	7.54732e-29	0.498926	0.364	0.108	1.29014e-24	gdT/ILC	Man2a2
Ddx51	8.71008e-29	0.627481	1	0.983	1.4889e-24	gdT/ILC	Ddx5
F2r	3.78514e-28	0.528793	0.403	0.127	6.47031e-24	gdT/ILC	F2r
Ppp1cc	4.59324e-28	0.81033	0.693	0.385	7.85169e-24	gdT/ILC	Ppp1cc
Gpr1831	7.40566e-28	0.812996	0.415	0.142	1.26592e-23	gdT/ILC	Gpr183
Paxbp1	9.28315e-28	0.761585	0.443	0.163	1.58686e-23	gdT/ILC	Paxbp1
Zc3hav1	1.9588e-27	0.807627	0.688	0.374	3.34838e-23	gdT/ILC	Zc3hav1
Rpl231	2.04369e-27	0.54992	1	0.997	3.49348e-23	gdT/ILC	Rpl23
Rpl36a1	2.42395e-27	0.626931	0.994	0.892	4.1435e-23	gdT/ILC	Rpl36a
Ahcyl2	4.14932e-27	0.591389	0.398	0.135	7.09284e-23	gdT/ILC	Ahcyl2
Rps291	7.47937e-27	0.573043	1	0.997	1.27852e-22	gdT/ILC	Rps29
Bzw2	8.22551e-27	0.5108	0.477	0.179	1.40607e-22	gdT/ILC	Bzw2
Tmem176a	1.01604e-26	0.719544	0.676	0.313	1.73681e-22	gdT/ILC	Tmem176a
Rps141	1.0294e-26	0.553183	1	0.996	1.75965e-22	gdT/ILC	Rps14
Rpl141	1.89941e-26	0.586873	1	0.964	3.24684e-22	gdT/ILC	Rpl14
Sept1	2.69797e-26	0.572028	0.614	0.258	4.61191e-22	gdT/ILC	Sept1
Rps281	3.97211e-26	0.567395	1	0.974	6.78992e-22	gdT/ILC	Rps28
Rps71	1.38375e-25	0.599226	0.994	0.977	2.36539e-21	gdT/ILC	Rps7
Fam107b1	1.52342e-25	0.753736	0.682	0.354	2.60413e-21	gdT/ILC	Fam107b
Cd3g	1.71712e-25	0.971356	0.545	0.228	2.93524e-21	gdT/ILC	Cd3g
Thy1	2.16819e-25	0.767647	0.523	0.211	3.70631e-21	gdT/ILC	Thy1
Rpl391	2.92537e-25	0.563353	1	0.983	5.00062e-21	gdT/ILC	Rpl39
Rbpj	2.98238e-25	0.714732	0.5	0.212	5.09809e-21	gdT/ILC	Rbpj
Rps201	5.47265e-25	0.507808	1	0.988	9.35495e-21	gdT/ILC	Rps20
St6galnac3	6.42817e-25	0.264292	0.239	0.056	1.09883e-20	gdT/ILC	St6galnac3
Rpl221	6.74866e-25	0.544716	1	0.957	1.15362e-20	gdT/ILC	Rpl22
Hilpda	7.68974e-25	1.35996	0.614	0.316	1.31448e-20	gdT/ILC	Hilpda
Rps161	1.6387e-24	0.501044	1	0.997	2.80119e-20	gdT/ILC	Rps16
Prr7	1.84471e-24	0.323716	0.29	0.08	3.15335e-20	gdT/ILC	Prr7
Il2rg1	2.614e-24	0.67004	0.722	0.407	4.46838e-20	gdT/ILC	Il2rg
Aff41	2.76991e-24	0.761861	0.642	0.334	4.73488e-20	gdT/ILC	Aff4
Itgb7	3.70942e-24	0.726404	0.597	0.281	6.34087e-20	gdT/ILC	Itgb7
Gna13	5.13896e-24	0.777954	0.756	0.501	8.78453e-20	gdT/ILC	Gna13
Rps15a1	5.45916e-24	0.526226	1	0.984	9.33188e-20	gdT/ILC	Rps15a
Ets11	7.43084e-24	0.631537	0.932	0.637	1.27023e-19	gdT/ILC	Ets1
Rpl381	9.07391e-24	0.545243	1	0.983	1.55109e-19	gdT/ILC	Rpl38
Cd226	1.54902e-23	0.270825	0.233	0.056	2.6479e-19	gdT/ILC	Cd226
Pard3	1.7397e-23	0.424626	0.273	0.074	2.97384e-19	gdT/ILC	Pard3
Ormdl3	1.79205e-23	0.395528	0.324	0.1	3.06333e-19	gdT/ILC	Ormdl3
Tnik	3.19935e-23	0.402313	0.324	0.1	5.46897e-19	gdT/ILC	Tnik
Trbc2	4.93419e-23	0.342304	0.665	0.267	8.4345e-19	gdT/ILC	Trbc2
Rpl27a1	8.08328e-23	0.48	1	0.995	1.38176e-18	gdT/ILC	Rpl27a
Tob2	1.0032e-22	0.88377	0.608	0.328	1.71487e-18	gdT/ILC	Tob2
Atn1	1.69373e-22	0.30277	0.301	0.089	2.89527e-18	gdT/ILC	Atn1
Hk2	1.69675e-22	0.401262	0.301	0.091	2.90042e-18	gdT/ILC	Hk2
Ell2	2.68616e-22	0.54197	0.352	0.122	4.59172e-18	gdT/ILC	Ell2
Dusp5	3.46211e-22	0.798144	0.642	0.353	5.91813e-18	gdT/ILC	Dusp5
Rpl171	5.26428e-22	0.490118	1	0.993	8.99877e-18	gdT/ILC	Rpl17
Tesc	6.03133e-22	0.270071	0.21	0.05	1.031e-17	gdT/ILC	Tesc
Coq10b	6.08596e-22	0.594985	0.614	0.314	1.04033e-17	gdT/ILC	Coq10b
Rpl361	6.71162e-22	0.532002	1	0.974	1.14729e-17	gdT/ILC	Rpl36
Usmg5	1.2871e-21	0.88779	0.693	0.461	2.20016e-17	gdT/ILC	Usmg5
Ncor1	1.76207e-21	0.667754	0.801	0.561	3.01209e-17	gdT/ILC	Ncor1
Uba521	2.29111e-21	0.653694	0.841	0.612	3.91643e-17	gdT/ILC	Uba52
Rps231	3.67402e-21	0.44806	1	0.995	6.28038e-17	gdT/ILC	Rps23
Tex2	4.55969e-21	0.351558	0.256	0.073	7.79433e-17	gdT/ILC	Tex2
Rpl23a1	6.77853e-21	0.48053	1	0.965	1.15872e-16	gdT/ILC	Rpl23a
Rps51	1.31917e-20	0.477612	1	0.986	2.25499e-16	gdT/ILC	Rps5
Rpl191	1.58745e-20	0.481264	1	0.995	2.71358e-16	gdT/ILC	Rpl19
Cwc25	1.75413e-20	0.809027	0.449	0.204	2.9985e-16	gdT/ILC	Cwc25
Rps181	1.85731e-20	0.505703	1	0.98	3.17489e-16	gdT/ILC	Rps18
P2ry101	1.8736e-20	0.535651	0.466	0.195	3.20273e-16	gdT/ILC	P2ry10
Zcchc111	2.93127e-20	0.621513	0.665	0.381	5.01071e-16	gdT/ILC	Zcchc11
Fam129a	3.7231e-20	0.476454	0.455	0.188	6.36427e-16	gdT/ILC	Fam129a
Neurl31	4.41444e-20	0.926122	0.625	0.357	7.54605e-16	gdT/ILC	Neurl3
Ythdc11	5.27992e-20	0.825588	0.648	0.397	9.02549e-16	gdT/ILC	Ythdc1
Rpl131	6.57106e-20	0.447438	1	0.995	1.12326e-15	gdT/ILC	Rpl13
Rpl211	9.82771e-20	0.484477	1	0.985	1.67995e-15	gdT/ILC	Rpl21
Rps121	1.0567e-19	0.45733	1	0.99	1.80632e-15	gdT/ILC	Rps12
Rps151	1.15172e-19	0.475195	0.994	0.983	1.96875e-15	gdT/ILC	Rps15
Tnfaip8	1.35423e-19	0.533461	0.517	0.246	2.31493e-15	gdT/ILC	Tnfaip8
Lat	1.61054e-19	0.562963	0.477	0.202	2.75305e-15	gdT/ILC	Lat
Fgl2	2.10004e-19	0.537295	0.432	0.177	3.58981e-15	gdT/ILC	Fgl2
Siah2	3.46961e-19	0.373332	0.347	0.126	5.93095e-15	gdT/ILC	Siah2
Rrad	3.74712e-19	0.828105	0.278	0.09	6.40532e-15	gdT/ILC	Rrad
Spty2d1	6.01263e-19	0.923986	0.528	0.284	1.0278e-14	gdT/ILC	Spty2d1
Dock10	7.29504e-19	0.4626	0.574	0.281	1.24701e-14	gdT/ILC	Dock10
Rps131	8.94122e-19	0.459506	1	0.991	1.52841e-14	gdT/ILC	Rps13
Bpnt1	1.08145e-18	0.281961	0.227	0.064	1.84863e-14	gdT/ILC	Bpnt1
Rps3a11	1.35666e-18	0.436233	1	0.99	2.31907e-14	gdT/ILC	Rps3a1
Dot1l	1.54314e-18	0.412112	0.381	0.151	2.63784e-14	gdT/ILC	Dot1l
Ero1l	2.90644e-18	0.478831	0.369	0.15	4.96827e-14	gdT/ILC	Ero1l
Irf2bp2	5.5385e-18	0.727932	0.625	0.375	9.46752e-14	gdT/ILC	Irf2bp2
Rpl35a1	6.12015e-18	0.397268	1	0.991	1.04618e-13	gdT/ILC	Rpl35a
Sub11	7.07214e-18	0.675412	0.955	0.789	1.20891e-13	gdT/ILC	Sub1
Eif11	7.08196e-18	0.425503	1	0.996	1.21059e-13	gdT/ILC	Eif1
Eef1b21	8.54471e-18	0.420717	1	0.923	1.46063e-13	gdT/ILC	Eef1b2
Nav2	9.4007e-18	0.273996	0.222	0.062	1.60696e-13	gdT/ILC	Nav2
Traf4	1.08368e-17	0.254117	0.205	0.055	1.85245e-13	gdT/ILC	Traf4
Atp2b4	1.28162e-17	0.411356	0.352	0.135	2.19079e-13	gdT/ILC	Atp2b4
Cd3e	1.42066e-17	0.568071	0.455	0.2	2.42847e-13	gdT/ILC	Cd3e
Sec11c	1.4909e-17	0.563197	0.659	0.402	2.54855e-13	gdT/ILC	Sec11c
Rps101	2.09756e-17	0.440475	1	0.995	3.58557e-13	gdT/ILC	Rps10
Bhlhe40	2.44505e-17	0.825699	0.614	0.36	4.17956e-13	gdT/ILC	Bhlhe40
Rps261	3.02157e-17	0.420438	1	0.969	5.16507e-13	gdT/ILC	Rps26
Dnaja1	3.42883e-17	1.06235	0.881	0.743	5.86124e-13	gdT/ILC	Dnaja1
Ptprcap1	3.55066e-17	0.417035	0.625	0.3	6.06949e-13	gdT/ILC	Ptprcap
Pkp3	1.02747e-16	0.343267	0.324	0.12	1.75636e-12	gdT/ILC	Pkp3
Pdcd4	1.11272e-16	0.514494	0.574	0.304	1.90208e-12	gdT/ILC	Pdcd4
Prrc2c	1.20672e-16	0.647001	0.858	0.691	2.06276e-12	gdT/ILC	Prrc2c
Oaz1	1.46489e-16	0.455323	0.977	0.939	2.50408e-12	gdT/ILC	Oaz1
Ifrd1	1.51807e-16	0.664899	0.722	0.473	2.59498e-12	gdT/ILC	Ifrd1
Eef1a11	2.44311e-16	0.387119	1	0.997	4.17625e-12	gdT/ILC	Eef1a1
Smad3	2.7236e-16	0.305479	0.25	0.082	4.65572e-12	gdT/ILC	Smad3
Kdm2b	3.08833e-16	0.513885	0.358	0.15	5.2792e-12	gdT/ILC	Kdm2b
Rpl111	3.1042e-16	0.390158	1	0.988	5.30633e-12	gdT/ILC	Rpl11
Fnbp1	3.47928e-16	0.516337	0.511	0.264	5.94748e-12	gdT/ILC	Fnbp1
Trbc1	4.29209e-16	0.29698	0.477	0.203	7.33689e-12	gdT/ILC	Trbc1
Rps4x1	7.83222e-16	0.396613	1	0.981	1.33884e-11	gdT/ILC	Rps4x
Nr4a2	8.27206e-16	0.633003	0.369	0.157	1.41403e-11	gdT/ILC	Nr4a2
Hs3st1	1.00127e-15	0.724392	0.256	0.09	1.71157e-11	gdT/ILC	Hs3st1
Shisa51	1.06018e-15	0.496191	0.892	0.708	1.81227e-11	gdT/ILC	Shisa5
Rpl91	1.09765e-15	0.40933	1	0.994	1.87632e-11	gdT/ILC	Rpl9
Bcl2a1d	1.16555e-15	0.372687	0.347	0.136	1.9924e-11	gdT/ILC	Bcl2a1d
Clint1	1.56594e-15	0.493398	0.614	0.362	2.67681e-11	gdT/ILC	Clint1
Saraf	1.76412e-15	0.573251	0.716	0.496	3.01558e-11	gdT/ILC	Saraf
Lmna	2.26783e-15	0.767956	0.659	0.4	3.87663e-11	gdT/ILC	Lmna
Rpsa1	2.4188e-15	0.414098	1	0.983	4.1347e-11	gdT/ILC	Rpsa
Sytl3	2.63354e-15	0.379803	0.29	0.106	4.50178e-11	gdT/ILC	Sytl3
Btg11	2.78914e-15	0.540308	0.966	0.794	4.76776e-11	gdT/ILC	Btg1
Rps91	2.80384e-15	0.395712	1	0.996	4.79288e-11	gdT/ILC	Rps9
Ern1	3.01097e-15	0.299375	0.222	0.07	5.14696e-11	gdT/ILC	Ern1
Rps191	3.82414e-15	0.375268	1	0.984	6.53699e-11	gdT/ILC	Rps19
Rps27a1	4.34819e-15	0.365589	1	0.997	7.43279e-11	gdT/ILC	Rps27a
mt-Nd11	4.38354e-15	0.443218	0.994	0.969	7.49323e-11	gdT/ILC	mt-Nd1
Rasgrp1	5.44931e-15	0.336012	0.284	0.105	9.31504e-11	gdT/ILC	Rasgrp1
Runx3	6.07009e-15	0.320662	0.46	0.208	1.03762e-10	gdT/ILC	Runx3
Fkbp3	6.92377e-15	0.512901	0.545	0.315	1.18355e-10	gdT/ILC	Fkbp3
Rpl351	9.51541e-15	0.430572	0.994	0.923	1.62656e-10	gdT/ILC	Rpl35
Rpl321	1.23515e-14	0.392688	1	0.987	2.11136e-10	gdT/ILC	Rpl32
Pnrc1	1.26318e-14	0.579294	0.875	0.673	2.15928e-10	gdT/ILC	Pnrc1
Dad1	2.46898e-14	0.757131	0.847	0.713	4.22048e-10	gdT/ILC	Dad1
Rpl341	2.66141e-14	0.372159	1	0.994	4.54941e-10	gdT/ILC	Rpl34
Rpl18a1	2.83404e-14	0.367028	1	0.996	4.8445e-10	gdT/ILC	Rpl18a
mt-Nd21	4.22582e-14	0.470046	0.994	0.966	7.22362e-10	gdT/ILC	mt-Nd2
Pgm2l1	6.50974e-14	0.303346	0.239	0.084	1.11278e-09	gdT/ILC	Pgm2l1
Nabp1	8.20229e-14	0.723397	0.5	0.285	1.4021e-09	gdT/ILC	Nabp1
Ivns1abp	8.8801e-14	0.406141	0.477	0.246	1.51796e-09	gdT/ILC	Ivns1abp
Csrnp1	9.14217e-14	0.411618	0.568	0.312	1.56276e-09	gdT/ILC	Csrnp1
Itgav	1.11146e-13	0.441534	0.335	0.145	1.89994e-09	gdT/ILC	Itgav
Rpl81	1.44799e-13	0.366091	1	0.988	2.47519e-09	gdT/ILC	Rpl8
Srgn	1.66415e-13	0.390906	0.989	0.876	2.84471e-09	gdT/ILC	Srgn
Ptpn7	1.66842e-13	0.276778	0.278	0.107	2.85199e-09	gdT/ILC	Ptpn7
Tcf7	1.68452e-13	0.299067	0.312	0.124	2.87951e-09	gdT/ILC	Tcf7
Grap2	2.45029e-13	0.425312	0.358	0.16	4.18852e-09	gdT/ILC	Grap2
Ifngr1	2.57799e-13	0.651947	0.773	0.594	4.40681e-09	gdT/ILC	Ifngr1
Mapkapk3	2.89609e-13	0.343107	0.29	0.117	4.95058e-09	gdT/ILC	Mapkapk3
Elf11	2.94822e-13	0.620775	0.665	0.475	5.0397e-09	gdT/ILC	Elf1
Rps22	3.23366e-13	0.351544	1	0.969	5.52762e-09	gdT/ILC	Rps2
Slc16a6	4.01042e-13	0.518825	0.335	0.152	6.85541e-09	gdT/ILC	Slc16a6
Jund1	4.97201e-13	0.672489	0.989	0.95	8.49916e-09	gdT/ILC	Jund
Ckb	5.34351e-13	0.491147	0.369	0.172	9.1342e-09	gdT/ILC	Ckb
Tmem1231	7.10047e-13	0.42569	0.54	0.304	1.21375e-08	gdT/ILC	Tmem123
B930036N10Rik	7.59111e-13	0.343895	0.244	0.091	1.29762e-08	gdT/ILC	B930036N10Rik
Znrf1	7.80793e-13	0.370433	0.409	0.2	1.33469e-08	gdT/ILC	Znrf1
Tecpr1	8.09599e-13	0.437444	0.5	0.267	1.38393e-08	gdT/ILC	Tecpr1
Laptm5	8.27518e-13	0.366697	0.949	0.639	1.41456e-08	gdT/ILC	Laptm5
Tiparp	8.63312e-13	0.637077	0.455	0.257	1.47575e-08	gdT/ILC	Tiparp
Arf4	9.40468e-13	0.547995	0.841	0.674	1.60764e-08	gdT/ILC	Arf4
Ptpn18	9.47034e-13	0.343805	0.858	0.538	1.61886e-08	gdT/ILC	Ptpn18
Rps111	9.73225e-13	0.373838	1	0.989	1.66363e-08	gdT/ILC	Rps11
Nup98	1.71619e-12	0.413744	0.455	0.244	2.93366e-08	gdT/ILC	Nup98
Nfkbiz	1.99729e-12	0.454033	0.597	0.354	3.41416e-08	gdT/ILC	Nfkbiz
Rgs1	2.1774e-12	0.498919	0.449	0.221	3.72205e-08	gdT/ILC	Rgs1
Zc3h12a	2.78328e-12	0.274812	0.398	0.187	4.75775e-08	gdT/ILC	Zc3h12a
Srrm21	3.53269e-12	0.479199	0.886	0.788	6.03877e-08	gdT/ILC	Srrm2
Zap70	3.74568e-12	0.269788	0.256	0.1	6.40286e-08	gdT/ILC	Zap70
Rps31	4.03897e-12	0.327676	1	0.987	6.90421e-08	gdT/ILC	Rps3
Rps61	4.23435e-12	0.359004	1	0.979	7.2382e-08	gdT/ILC	Rps6
Rps251	4.37453e-12	0.294723	1	0.983	7.47782e-08	gdT/ILC	Rps25
Cotl1	5.26168e-12	0.421472	0.739	0.474	8.99432e-08	gdT/ILC	Cotl1
Mdfic	6.11717e-12	0.313343	0.347	0.161	1.04567e-07	gdT/ILC	Mdfic
Traf1	7.2651e-12	0.470675	0.472	0.252	1.2419e-07	gdT/ILC	Traf1
Chd21	8.02053e-12	0.533653	0.58	0.369	1.37103e-07	gdT/ILC	Chd2
Rpl71	8.84468e-12	0.329385	0.994	0.98	1.51191e-07	gdT/ILC	Rpl7
Ldha	1.14422e-11	0.534766	0.744	0.58	1.95593e-07	gdT/ILC	Ldha
Zbtb16	1.29419e-11	0.258792	0.233	0.087	2.21229e-07	gdT/ILC	Zbtb16
Stat41	1.59788e-11	0.329921	0.398	0.192	2.73141e-07	gdT/ILC	Stat4
Stk24	2.11455e-11	0.42856	0.568	0.347	3.61461e-07	gdT/ILC	Stk24
Smco4	3.68476e-11	0.256305	0.301	0.131	6.29873e-07	gdT/ILC	Smco4
Dennd4a1	3.86291e-11	0.395567	0.67	0.41	6.60326e-07	gdT/ILC	Dennd4a
Rcc21	4.6181e-11	0.34518	0.364	0.18	7.89417e-07	gdT/ILC	Rcc2
Hcst	4.87245e-11	0.361067	0.585	0.34	8.32896e-07	gdT/ILC	Hcst
Rpl33	5.16319e-11	0.341913	1	0.961	8.82596e-07	gdT/ILC	Rpl3
Tgif1	5.39379e-11	0.354801	0.415	0.219	9.22015e-07	gdT/ILC	Tgif1
Rbl2	5.4877e-11	0.337287	0.312	0.144	9.38067e-07	gdT/ILC	Rbl2
Rpl61	6.22455e-11	0.300849	1	0.987	1.06403e-06	gdT/ILC	Rpl6
Rpl42	6.63631e-11	0.328369	0.972	0.919	1.13441e-06	gdT/ILC	Rpl4
Rapgef61	7.08848e-11	0.395186	0.489	0.28	1.2117e-06	gdT/ILC	Rapgef6
Bambi	7.13939e-11	0.394518	0.244	0.101	1.22041e-06	gdT/ILC	Bambi
Avpi1	8.23168e-11	0.429229	0.358	0.181	1.40712e-06	gdT/ILC	Avpi1
Tma7	1.09052e-10	0.376142	0.852	0.679	1.86414e-06	gdT/ILC	Tma7
Rps81	1.21796e-10	0.29139	1	0.991	2.08199e-06	gdT/ILC	Rps8
Hivep2	1.34404e-10	0.394751	0.432	0.243	2.29751e-06	gdT/ILC	Hivep2
Capg	1.50964e-10	0.539857	0.477	0.276	2.58058e-06	gdT/ILC	Capg
Tuba4a	1.56034e-10	0.336645	0.358	0.18	2.66724e-06	gdT/ILC	Tuba4a
Jakmip1	1.69361e-10	0.250434	0.267	0.114	2.89506e-06	gdT/ILC	Jakmip1
Rpl181	1.80816e-10	0.287903	1	0.99	3.09087e-06	gdT/ILC	Rpl18
Prkar1a	1.8242e-10	0.43456	0.773	0.602	3.11829e-06	gdT/ILC	Prkar1a
Klk8	1.86147e-10	0.280023	0.33	0.156	3.182e-06	gdT/ILC	Klk8
Pi4k2a	2.01573e-10	0.333502	0.335	0.165	3.44568e-06	gdT/ILC	Pi4k2a
Dusp10	2.2641e-10	0.423325	0.261	0.114	3.87025e-06	gdT/ILC	Dusp10
Clcn3	2.52569e-10	0.369562	0.381	0.202	4.31741e-06	gdT/ILC	Clcn3
Npm11	2.98569e-10	0.339716	0.915	0.828	5.10374e-06	gdT/ILC	Npm1
Smox	3.15359e-10	0.265877	0.239	0.098	5.39074e-06	gdT/ILC	Smox
Ccdc107	3.40518e-10	0.268108	0.273	0.122	5.82081e-06	gdT/ILC	Ccdc107
Selenot	3.58303e-10	0.476486	0.545	0.361	6.12483e-06	gdT/ILC	Selenot
Gch1	4.17518e-10	0.377944	0.398	0.212	7.13705e-06	gdT/ILC	Gch1
Rack11	4.27745e-10	0.297154	1	0.966	7.31187e-06	gdT/ILC	Rack1
Rpl261	4.97825e-10	0.295457	1	0.991	8.50982e-06	gdT/ILC	Rpl26
Rpl10a1	5.60225e-10	0.301202	0.989	0.952	9.57648e-06	gdT/ILC	Rpl10a
Rnf125	5.69935e-10	0.324359	0.347	0.174	9.74246e-06	gdT/ILC	Rnf125
Id2	5.80588e-10	0.549323	0.642	0.428	9.92457e-06	gdT/ILC	Id2
Mbp	6.3942e-10	0.278211	0.386	0.2	1.09302e-05	gdT/ILC	Mbp
Cd164	1.49891e-09	0.53538	0.608	0.45	2.56223e-05	gdT/ILC	Cd164
Rpl151	1.86569e-09	0.297092	0.994	0.978	3.18921e-05	gdT/ILC	Rpl15
Itpkb	1.9105e-09	0.454373	0.528	0.342	3.26581e-05	gdT/ILC	Itpkb
Fos	1.93849e-09	0.473771	0.83	0.611	3.31366e-05	gdT/ILC	Fos
Coro2a	1.9457e-09	0.317568	0.233	0.101	3.32598e-05	gdT/ILC	Coro2a
Emd	2.29027e-09	0.491669	0.449	0.276	3.91499e-05	gdT/ILC	Emd
Dock21	2.51658e-09	0.384791	0.568	0.358	4.30183e-05	gdT/ILC	Dock2
Hnrnpa0	2.90901e-09	0.372864	0.824	0.702	4.97266e-05	gdT/ILC	Hnrnpa0
Kdm6b	3.20245e-09	0.455577	0.597	0.405	5.47427e-05	gdT/ILC	Kdm6b
Stk17b1	3.43857e-09	0.314512	0.778	0.528	5.8779e-05	gdT/ILC	Stk17b
Cd3d	3.62723e-09	0.379563	0.455	0.243	6.20038e-05	gdT/ILC	Cd3d
Jak2	4.39105e-09	0.400999	0.381	0.217	7.50606e-05	gdT/ILC	Jak2
Birc2	5.20585e-09	0.296817	0.42	0.239	8.89888e-05	gdT/ILC	Birc2
Cdk11b	9.56661e-09	0.530282	0.477	0.322	0.000163532	gdT/ILC	Cdk11b
Itpr2	9.71184e-09	0.330064	0.426	0.246	0.000166014	gdT/ILC	Itpr2
Spcs2	1.01539e-08	0.379765	0.693	0.529	0.000173571	gdT/ILC	Spcs2
Ppia	1.32676e-08	0.25433	1	0.982	0.000226796	gdT/ILC	Ppia
Chd3	1.40308e-08	0.399862	0.42	0.251	0.000239842	gdT/ILC	Chd3
Sept11	1.40398e-08	0.395849	0.489	0.318	0.000239997	gdT/ILC	Sept11
Zeb1	1.5299e-08	0.369105	0.42	0.249	0.000261521	gdT/ILC	Zeb1
D8Ertd738e	1.64718e-08	0.469803	0.795	0.704	0.000281569	gdT/ILC	D8Ertd738e
mt-Co31	2.34567e-08	0.316336	1	0.997	0.000400969	gdT/ILC	mt-Co3
Ppp1r16b1	2.56803e-08	0.310649	0.42	0.241	0.000438978	gdT/ILC	Ppp1r16b
Aak1	2.86854e-08	0.270122	0.33	0.177	0.000490349	gdT/ILC	Aak1
Spcs3	2.94553e-08	0.252427	0.301	0.154	0.000503508	gdT/ILC	Spcs3
Serinc3	3.8375e-08	0.315478	0.886	0.759	0.000655983	gdT/ILC	Serinc3
Skil	4.02293e-08	0.374431	0.528	0.353	0.00068768	gdT/ILC	Skil
Sla	4.0717e-08	0.342564	0.403	0.236	0.000696017	gdT/ILC	Sla
Chd4	4.18636e-08	0.413949	0.699	0.56	0.000715616	gdT/ILC	Chd4
Uqcrh	4.64919e-08	0.311821	0.943	0.859	0.000794732	gdT/ILC	Uqcrh
Igf1r	5.72554e-08	0.307655	0.324	0.175	0.000978724	gdT/ILC	Igf1r
Jmy	6.61445e-08	0.271215	0.284	0.145	0.00113067	gdT/ILC	Jmy
Rpl22l11	7.26172e-08	0.342041	0.903	0.783	0.00124132	gdT/ILC	Rpl22l1
Sdc4	8.55924e-08	0.331658	0.386	0.216	0.00146312	gdT/ILC	Sdc4
Ccnd2	9.12636e-08	0.47373	0.517	0.36	0.00156006	gdT/ILC	Ccnd2
Ppp1r11	9.96575e-08	0.359959	0.534	0.359	0.00170355	gdT/ILC	Ppp1r11
Ankrd11	1.02119e-07	0.376278	0.778	0.636	0.00174562	gdT/ILC	Ankrd11
Gm100761	1.34697e-07	0.268054	0.943	0.82	0.00230251	gdT/ILC	Gm10076
Fau1	1.36247e-07	0.263097	1	0.999	0.002329	gdT/ILC	Fau
Btg2	1.43775e-07	0.296087	0.864	0.78	0.00245769	gdT/ILC	Btg2
Tnip1	1.71916e-07	0.255219	0.335	0.188	0.00293873	gdT/ILC	Tnip1
Rpl271	1.81845e-07	0.285395	0.886	0.743	0.00310845	gdT/ILC	Rpl27
Zfp36l2	1.95474e-07	0.514622	0.773	0.643	0.00334143	gdT/ILC	Zfp36l2
Rinl	1.98016e-07	0.289952	0.341	0.191	0.00338488	gdT/ILC	Rinl
Ncl1	2.03169e-07	0.327217	0.886	0.789	0.00347297	gdT/ILC	Ncl
Rbm391	2.12878e-07	0.289453	0.949	0.898	0.00363894	gdT/ILC	Rbm39
Celf2	3.33539e-07	0.319532	0.585	0.405	0.00570151	gdT/ILC	Celf2
Esyt2	3.7837e-07	0.296806	0.426	0.273	0.00646785	gdT/ILC	Esyt2
Bex3	3.86084e-07	0.25394	0.341	0.192	0.00659971	gdT/ILC	Bex3
Got1	4.91471e-07	0.395754	0.301	0.174	0.00840121	gdT/ILC	Got1
Selplg	5.24768e-07	0.311179	0.591	0.412	0.00897038	gdT/ILC	Selplg
Cnot6l1	5.32505e-07	0.335541	0.511	0.357	0.00910264	gdT/ILC	Cnot6l
Aes	5.81521e-07	0.313558	0.773	0.631	0.00994052	gdT/ILC	Aes
Nsd3	6.42629e-07	0.341897	0.608	0.434	0.0109851	gdT/ILC	Nsd3
4930523C07Rik1	6.75951e-07	0.33871	0.614	0.461	0.0115547	gdT/ILC	4930523C07Rik
Rabac1	6.79802e-07	0.326061	0.773	0.633	0.0116205	gdT/ILC	Rabac1
Ndufa13	7.24464e-07	0.250275	0.818	0.654	0.012384	gdT/ILC	Ndufa13
Pfdn51	8.3218e-07	0.271176	0.949	0.86	0.0142253	gdT/ILC	Pfdn5
Zfand6	9.4222e-07	0.329021	0.472	0.328	0.0161063	gdT/ILC	Zfand6
Naca	9.70133e-07	0.269463	0.977	0.945	0.0165834	gdT/ILC	Naca
Frmd4b	1.15841e-06	0.32005	0.239	0.126	0.0198018	gdT/ILC	Frmd4b
Kctd12	1.23467e-06	0.340387	0.438	0.288	0.0211055	gdT/ILC	Kctd12
Klf4	1.38531e-06	0.438966	0.688	0.496	0.0236804	gdT/ILC	Klf4
Mbnl1	1.56344e-06	0.280772	0.858	0.756	0.0267254	gdT/ILC	Mbnl1
Trac	1.66794e-06	0.427147	0.352	0.21	0.0285118	gdT/ILC	Trac
Mycbp2	1.79062e-06	0.329627	0.602	0.445	0.0306088	gdT/ILC	Mycbp2
Park7	2.0245e-06	0.277	0.648	0.495	0.0346068	gdT/ILC	Park7
Xist	2.56237e-06	0.610294	0.551	0.416	0.0438011	gdT/ILC	Xist
Ddx3x	2.75533e-06	0.298261	0.75	0.606	0.0470996	gdT/ILC	Ddx3x
Dnajb6	3.29604e-06	0.348476	0.631	0.512	0.0563425	gdT/ILC	Dnajb6
Tomm7	3.37812e-06	0.310876	0.705	0.602	0.0577455	gdT/ILC	Tomm7
Ubl5	3.79472e-06	0.339769	0.801	0.693	0.0648669	gdT/ILC	Ubl5
Hspa4	3.91328e-06	0.386472	0.506	0.376	0.0668936	gdT/ILC	Hspa4
Slc3a2	3.93111e-06	0.355204	0.744	0.616	0.0671984	gdT/ILC	Slc3a2
Vgll4	4.4586e-06	0.325172	0.46	0.309	0.0762153	gdT/ILC	Vgll4
Arpc3	4.76363e-06	0.315138	0.926	0.872	0.0814295	gdT/ILC	Arpc3
Lars2	5.99863e-06	0.273719	0.96	0.905	0.102541	gdT/ILC	Lars2
Rexo2	5.99923e-06	0.329171	0.472	0.337	0.102551	gdT/ILC	Rexo2
Anp32a	6.11863e-06	0.273602	0.642	0.501	0.104592	gdT/ILC	Anp32a
Stk4	6.34767e-06	0.342921	0.517	0.39	0.108507	gdT/ILC	Stk4
Snrpg1	7.01836e-06	0.329949	0.557	0.43	0.119972	gdT/ILC	Snrpg
Elovl5	7.56879e-06	0.384879	0.398	0.257	0.129381	gdT/ILC	Elovl5
Hspa5	8.20747e-06	0.330924	0.955	0.894	0.140299	gdT/ILC	Hspa5
Susd6	1.06378e-05	0.294386	0.443	0.304	0.181843	gdT/ILC	Susd6
Gpx4	1.2015e-05	0.311253	0.801	0.691	0.205384	gdT/ILC	Gpx4
Purb	1.51266e-05	0.284373	0.727	0.598	0.258575	gdT/ILC	Purb
Arih1	2.67823e-05	0.402355	0.415	0.299	0.457816	gdT/ILC	Arih1
Serpinb1a	3.15543e-05	0.368525	0.312	0.193	0.539389	gdT/ILC	Serpinb1a
Tagln2	4.26798e-05	0.323753	0.858	0.764	0.729569	gdT/ILC	Tagln2
Nktr	4.27558e-05	0.293377	0.597	0.466	0.730868	gdT/ILC	Nktr
Zc3h13	4.48306e-05	0.276276	0.392	0.277	0.766335	gdT/ILC	Zc3h13
Gm26740	4.53053e-05	0.332135	0.227	0.129	0.77445	gdT/ILC	Gm26740
Slc25a3	7.73209e-05	0.478181	0.801	0.782	1	gdT/ILC	Slc25a3
Ptbp1	9.75052e-05	0.336725	0.466	0.349	1	gdT/ILC	Ptbp1
Atp2b1	0.000145933	0.290708	0.756	0.665	1	gdT/ILC	Atp2b1
Clk11	0.000156953	0.25688	0.648	0.532	1	gdT/ILC	Clk1
mt-Nd31	0.00018744	0.304075	0.79	0.705	1	gdT/ILC	mt-Nd3
Pak2	0.000226162	0.269257	0.614	0.533	1	gdT/ILC	Pak2
Itm2c	0.000260448	0.262694	0.409	0.299	1	gdT/ILC	Itm2c
Fus	0.000262243	0.330987	0.705	0.68	1	gdT/ILC	Fus
Lsm8	0.000285767	0.256515	0.364	0.253	1	gdT/ILC	Lsm8
Rock1	0.000395255	0.288856	0.625	0.532	1	gdT/ILC	Rock1
Smap21	0.000402857	0.279258	0.426	0.33	1	gdT/ILC	Smap2
Fam46a	0.000439419	0.427428	0.244	0.157	1	gdT/ILC	Fam46a
Bcl2a1b	0.000494482	0.355936	0.358	0.258	1	gdT/ILC	Bcl2a1b
Cdc37	0.00055972	0.273738	0.534	0.442	1	gdT/ILC	Cdc37
Wac	0.000638911	0.271517	0.472	0.361	1	gdT/ILC	Wac
Phf31	0.00182951	0.283466	0.483	0.392	1	gdT/ILC	Phf3
Cmtm7	0.00209348	0.253063	0.341	0.251	1	gdT/ILC	Cmtm7
Luc7l21	0.0021821	0.277555	0.682	0.628	1	gdT/ILC	Luc7l2
H3f3b1	0.00246618	0.333591	1	0.998	1	gdT/ILC	H3f3b
Ctla2a	0.0034816	0.768063	0.67	0.528	1	gdT/ILC	Ctla2a
Gzma	0	4.46122	0.994	0.203	0	NK cells	Gzma
AW112010	0	3.06621	0.997	0.45	0	NK cells	AW112010
Ccl5	0	2.89837	0.998	0.392	0	NK cells	Ccl5
Prf1	0	2.81523	0.972	0.099	0	NK cells	Prf1
Irf8	0	2.78254	0.983	0.231	0	NK cells	Irf8
Nkg7	0	2.73893	0.999	0.235	0	NK cells	Nkg7
Gzmb	0	2.34804	0.935	0.182	0	NK cells	Gzmb
Klra4	0	2.30959	0.55	0.005	0	NK cells	Klra4
Il2rb1	0	2.1919	0.949	0.165	0	NK cells	Il2rb
Klra8	0	1.9846	0.57	0.005	0	NK cells	Klra8
Klra7	0	1.96306	0.599	0.009	0	NK cells	Klra7
Klrd1	0	1.82919	0.871	0.131	0	NK cells	Klrd1
Klre1	0	1.79938	0.823	0.027	0	NK cells	Klre1
Klrk1	0	1.76811	0.875	0.115	0	NK cells	Klrk1
Klrb1c	0	1.7586	0.824	0.018	0	NK cells	Klrb1c
Ugcg	0	1.75536	0.938	0.367	0	NK cells	Ugcg
Klra9	0	1.73291	0.525	0.004	0	NK cells	Klra9
Fcer1g	0	1.69617	0.994	0.339	0	NK cells	Fcer1g
Serpinb9	0	1.66063	0.871	0.219	0	NK cells	Serpinb9
Tyrobp	0	1.56838	0.993	0.38	0	NK cells	Tyrobp
Ptprc	0	1.51413	0.997	0.64	0	NK cells	Ptprc
Serpinb6b	0	1.46029	0.8	0.239	0	NK cells	Serpinb6b
Lgals1	0	1.43825	0.982	0.517	0	NK cells	Lgals1
Ctsw	0	1.40192	0.82	0.139	0	NK cells	Ctsw
Txk	0	1.37032	0.786	0.132	0	NK cells	Txk
Ncr1	0	1.33055	0.668	0.004	0	NK cells	Ncr1
Rgs11	0	1.32511	0.717	0.195	0	NK cells	Rgs1
Sh2d2a	0	1.24495	0.766	0.169	0	NK cells	Sh2d2a
Cma1	0	1.22521	0.493	0.003	0	NK cells	Cma1
Ms4a4b	0	1.14399	0.906	0.263	0	NK cells	Ms4a4b
Sytl31	0	1.07887	0.657	0.076	0	NK cells	Sytl3
Ptprcap2	0	1.07737	0.869	0.27	0	NK cells	Ptprcap
Il18rap	0	1.06336	0.682	0.123	0	NK cells	Il18rap
Klri2	0	1.05687	0.527	0.004	0	NK cells	Klri2
Eomes	0	1.00193	0.581	0.034	0	NK cells	Eomes
Klrb1b	0	0.982375	0.441	0.012	0	NK cells	Klrb1b
Klra3	0	0.979523	0.279	0.006	0	NK cells	Klra3
Serpinb9b	0	0.946612	0.276	0.008	0	NK cells	Serpinb9b
Klrg1	0	0.935867	0.512	0.044	0	NK cells	Klrg1
Arsb	0	0.929895	0.601	0.097	0	NK cells	Arsb
Xcl1	0	0.929476	0.223	0.011	0	NK cells	Xcl1
Atp1b1	0	0.921921	0.657	0.063	0	NK cells	Atp1b1
Cst7	0	0.86325	0.562	0.084	0	NK cells	Cst7
Klrb1a	0	0.82519	0.417	0.002	0	NK cells	Klrb1a
Klrc2	0	0.790344	0.476	0.039	0	NK cells	Klrc2
Dok2	0	0.760735	0.541	0.105	0	NK cells	Dok2
Fasl	0	0.757587	0.539	0.077	0	NK cells	Fasl
Spry2	0	0.737355	0.443	0.057	0	NK cells	Spry2
Lat2	0	0.676887	0.493	0.086	0	NK cells	Lat2
Tbx21	0	0.606663	0.413	0.054	0	NK cells	Tbx21
Klrb1f	0	0.583742	0.327	0.007	0	NK cells	Klrb1f
Khdc1a	0	0.57402	0.289	0.002	0	NK cells	Khdc1a
Samd3	0	0.484208	0.294	0.011	0	NK cells	Samd3
Styk1	0	0.481843	0.267	0.004	0	NK cells	Styk1
Qrfp	0	0.44183	0.263	0.009	0	NK cells	Qrfp
Adamts14	0	0.436734	0.271	0.008	0	NK cells	Adamts14
Phactr3	0	0.42803	0.225	0.001	0	NK cells	Phactr3
Il12rb2	7.0742e-308	0.460521	0.308	0.033	1.20926e-303	NK cells	Il12rb2
Ccr5	1.59901e-304	0.921887	0.616	0.146	2.73334e-300	NK cells	Ccr5
Ccl4	1.11478e-287	1.53598	0.673	0.182	1.90561e-283	NK cells	Ccl4
Ifngr11	7.21622e-286	1.36223	0.942	0.576	1.23354e-281	NK cells	Ifngr1
Cd7	3.11087e-285	0.697485	0.373	0.053	5.31772e-281	NK cells	Cd7
Ifng	6.96022e-279	0.989427	0.407	0.066	1.18978e-274	NK cells	Ifng
Vps37b2	3.58966e-274	1.21274	0.943	0.447	6.13617e-270	NK cells	Vps37b
Gm19585	2.39826e-269	0.542549	0.366	0.055	4.09958e-265	NK cells	Gm19585
Id21	1.95335e-268	1.36264	0.858	0.405	3.33906e-264	NK cells	Id2
Pik3r1	7.95227e-268	1.12148	0.789	0.318	1.35936e-263	NK cells	Pik3r1
Hcst1	1.03281e-259	1.00359	0.841	0.313	1.76548e-255	NK cells	Hcst
Osbpl3	4.62812e-258	0.499038	0.375	0.06	7.9113e-254	NK cells	Osbpl3
Sept12	5.53625e-258	0.877493	0.732	0.235	9.46367e-254	NK cells	Sept1
Cd244	1.20781e-249	0.461447	0.345	0.052	2.06462e-245	NK cells	Cd244
Spn	6.6904e-248	0.860896	0.692	0.216	1.14366e-243	NK cells	Spn
Padi2	1.93101e-242	0.429558	0.323	0.047	3.30087e-238	NK cells	Padi2
Ptpn22	7.60145e-232	0.818079	0.685	0.22	1.29939e-227	NK cells	Ptpn22
Selplg1	5.18223e-231	0.98146	0.856	0.388	8.85851e-227	NK cells	Selplg
Ptpn181	5.1733e-230	1.06422	0.924	0.52	8.84324e-226	NK cells	Ptpn18
Trbc11	3.13891e-226	0.336513	0.684	0.178	5.36565e-222	NK cells	Trbc1
Runx31	3.58707e-225	0.77962	0.619	0.187	6.13173e-221	NK cells	Runx3
1700025G04Rik	5.5493e-225	0.530644	0.416	0.085	9.48597e-221	NK cells	1700025G04Rik
Tnfrsf9	2.04043e-220	0.511281	0.276	0.037	3.48791e-216	NK cells	Tnfrsf9
Hist1h1e	1.0507e-214	1.23271	0.789	0.347	1.79607e-210	NK cells	Hist1h1e
Sh2d1a	1.92156e-212	0.633824	0.495	0.122	3.28471e-208	NK cells	Sh2d1a
Gem	5.73052e-211	0.867911	0.555	0.161	9.79575e-207	NK cells	Gem
Rac2	2.78511e-208	0.94494	0.951	0.524	4.76087e-204	NK cells	Rac2
Pdcd41	3.08282e-205	0.859901	0.723	0.283	5.26977e-201	NK cells	Pdcd4
Pde2a	4.2598e-200	0.33784	0.237	0.03	7.28169e-196	NK cells	Pde2a
Sytl2	2.42452e-199	0.415242	0.305	0.05	4.14447e-195	NK cells	Sytl2
Tmsb10	6.9657e-194	0.83159	1	0.936	1.19072e-189	NK cells	Tmsb10
Zfp36l21	1.54243e-192	1.15803	0.937	0.628	2.63663e-188	NK cells	Zfp36l2
H2afz	5.4781e-190	0.980073	0.972	0.791	9.36427e-186	NK cells	H2afz
Scimp	1.74299e-186	0.384107	0.264	0.04	2.97947e-182	NK cells	Scimp
Car2	5.66063e-184	0.744415	0.501	0.142	9.67628e-180	NK cells	Car2
Dusp51	6.26285e-184	0.853698	0.771	0.332	1.07057e-179	NK cells	Dusp5
Pfn1	4.33515e-178	0.824343	0.995	0.93	7.4105e-174	NK cells	Pfn1
Stat42	5.22227e-178	0.640775	0.557	0.173	8.92695e-174	NK cells	Stat4
Camk2n11	5.15185e-176	0.55241	0.411	0.102	8.80658e-172	NK cells	Camk2n1
Sell1	9.80875e-176	0.743983	0.638	0.22	1.67671e-171	NK cells	Sell
Gpr1711	2.12501e-175	0.580418	0.488	0.137	3.63249e-171	NK cells	Gpr171
Gimap5	9.25533e-174	0.917064	0.678	0.286	1.58211e-169	NK cells	Gimap5
Skap11	8.07243e-173	0.580196	0.557	0.171	1.3799e-168	NK cells	Skap1
Adora2a	2.06658e-172	0.506091	0.378	0.088	3.53261e-168	NK cells	Adora2a
Satb11	3.70808e-171	0.673569	0.677	0.24	6.33859e-167	NK cells	Satb1
Ccr21	4.01191e-171	0.841038	0.578	0.19	6.85796e-167	NK cells	Ccr2
Dennd4a2	5.11744e-170	0.88336	0.805	0.39	8.74775e-166	NK cells	Dennd4a
Sh3bgrl3	1.51001e-169	0.878562	0.983	0.871	2.5812e-165	NK cells	Sh3bgrl3
D16Ertd472e1	1.96125e-167	0.679312	0.589	0.212	3.35255e-163	NK cells	D16Ertd472e
Chsy1	2.67378e-166	0.55016	0.43	0.116	4.57055e-162	NK cells	Chsy1
Itgal	2.78085e-166	0.77774	0.735	0.315	4.75359e-162	NK cells	Itgal
Tmem37	5.06654e-166	0.307772	0.25	0.04	8.66074e-162	NK cells	Tmem37
Epsti1	1.62056e-164	0.756852	0.723	0.299	2.77018e-160	NK cells	Epsti1
Gimap3	3.37564e-162	0.64236	0.612	0.213	5.77032e-158	NK cells	Gimap3
Gimap4	1.48257e-161	0.855126	0.803	0.403	2.5343e-157	NK cells	Gimap4
Bcl2l11	2.18428e-159	0.807871	0.687	0.295	3.7338e-155	NK cells	Bcl2l11
Bcl2	2.82885e-158	0.590898	0.479	0.144	4.83564e-154	NK cells	Bcl2
Prex1	1.66276e-157	0.700565	0.622	0.244	2.84231e-153	NK cells	Prex1
Cd52	4.01981e-154	0.886297	0.997	0.679	6.87146e-150	NK cells	Cd52
Gimap7	1.43741e-153	0.604923	0.48	0.144	2.4571e-149	NK cells	Gimap7
Il18r11	4.98643e-152	0.570448	0.425	0.117	8.5238e-148	NK cells	Il18r1
Lpin1	7.18229e-151	0.507673	0.421	0.118	1.22774e-146	NK cells	Lpin1
Dock22	2.00793e-148	0.750997	0.724	0.339	3.43235e-144	NK cells	Dock2
Gm2682	1.08327e-147	0.441329	0.366	0.091	1.85174e-143	NK cells	Gm2682
Jak1	1.52226e-147	0.837951	0.884	0.625	2.60215e-143	NK cells	Jak1
Bhlhe401	2.65767e-147	0.808948	0.724	0.341	4.54302e-143	NK cells	Bhlhe40
Nr4a21	1.59908e-144	0.722474	0.452	0.142	2.73347e-140	NK cells	Nr4a2
Pla2g16	4.72606e-144	0.606805	0.6	0.24	8.07873e-140	NK cells	Pla2g16
Tmsb4x	1.20228e-143	0.709252	1	0.999	2.05518e-139	NK cells	Tmsb4x
Rpl362	9.49866e-140	0.652605	0.999	0.973	1.6237e-135	NK cells	Rpl36
Dusp21	7.83302e-138	0.826845	0.623	0.256	1.33898e-133	NK cells	Dusp2
Lax1	1.04901e-136	0.327748	0.239	0.044	1.79317e-132	NK cells	Lax1
Serpina3g	6.99616e-136	0.481418	0.37	0.098	1.19592e-131	NK cells	Serpina3g
Sla2	1.56473e-135	0.342035	0.271	0.056	2.67474e-131	NK cells	Sla2
Itgam	7.45013e-135	0.524539	0.508	0.167	1.27352e-130	NK cells	Itgam
Aoah	5.87858e-133	0.272357	0.202	0.032	1.00489e-128	NK cells	Aoah
Rab37	3.1947e-132	0.287863	0.22	0.038	5.46102e-128	NK cells	Rab37
Myb	9.77812e-132	0.325674	0.241	0.046	1.67147e-127	NK cells	Myb
Gpr651	1.06541e-127	0.414008	0.352	0.095	1.8212e-123	NK cells	Gpr65
Lck	3.06768e-127	0.497896	0.556	0.197	5.2439e-123	NK cells	Lck
Klrc1	5.26706e-127	0.520173	0.344	0.091	9.00351e-123	NK cells	Klrc1
Dnajc15	2.70305e-124	0.633149	0.667	0.297	4.6206e-120	NK cells	Dnajc15
Rnf157	6.34167e-123	0.35223	0.271	0.061	1.08405e-118	NK cells	Rnf157
Ccl3	1.30723e-119	0.640713	0.492	0.171	2.23458e-115	NK cells	Ccl3
Sub12	8.31522e-119	0.656701	0.966	0.781	1.4214e-114	NK cells	Sub1
Itgax	1.30035e-118	0.480799	0.408	0.127	2.22282e-114	NK cells	Itgax
Cd21	4.77337e-118	0.593225	0.675	0.295	8.15961e-114	NK cells	Cd2
Car5b	6.45007e-118	0.319701	0.233	0.048	1.10257e-113	NK cells	Car5b
Laptm51	2.41872e-116	0.630306	0.982	0.623	4.13456e-112	NK cells	Laptm5
Efhd2	4.7248e-116	0.586966	0.709	0.342	8.07657e-112	NK cells	Efhd2
Ern11	8.20876e-116	0.328071	0.263	0.061	1.40321e-111	NK cells	Ern1
Cox8a	9.95722e-114	0.61245	0.968	0.916	1.70209e-109	NK cells	Cox8a
Emp3	1.01159e-113	0.681251	0.908	0.633	1.72921e-109	NK cells	Emp3
Itgb2	1.06291e-113	0.622342	0.738	0.359	1.81694e-109	NK cells	Itgb2
Ccdc88c	3.5669e-113	0.529392	0.504	0.196	6.09725e-109	NK cells	Ccdc88c
Rpl382	4.00778e-112	0.556614	1	0.982	6.85091e-108	NK cells	Rpl38
Gimap9	2.99083e-111	0.565538	0.513	0.205	5.11252e-107	NK cells	Gimap9
Itga4	1.63359e-109	0.710173	0.687	0.338	2.79246e-105	NK cells	Itga4
Cyfip2	2.0048e-108	0.519172	0.53	0.218	3.427e-104	NK cells	Cyfip2
Myl6	3.02414e-108	0.484584	1	0.982	5.16947e-104	NK cells	Myl6
Fyn	2.52337e-105	0.575316	0.633	0.311	4.31345e-101	NK cells	Fyn
Tnfaip31	1.6687e-104	0.629255	0.778	0.423	2.85247e-100	NK cells	Tnfaip3
H2-K1	6.82202e-104	0.488891	1	0.989	1.16616e-99	NK cells	H2-K1
H2-Q7	2.40799e-103	0.654866	0.974	0.796	4.11622e-99	NK cells	H2-Q7
Tes	5.4354e-103	0.514366	0.515	0.218	9.29126e-99	NK cells	Tes
Acap1	3.35237e-102	0.380002	0.334	0.101	5.73054e-98	NK cells	Acap1
Arhgap451	5.21045e-102	0.580635	0.644	0.319	8.90675e-98	NK cells	Arhgap45
Jakmip11	1.6771e-101	0.369829	0.337	0.103	2.86683e-97	NK cells	Jakmip1
Cd371	1.00582e-100	0.468335	0.629	0.283	1.71936e-96	NK cells	Cd37
Malt11	1.19668e-100	0.569911	0.583	0.269	2.04561e-96	NK cells	Malt1
Ppp3cc	1.11022e-99	0.323383	0.279	0.075	1.89782e-95	NK cells	Ppp3cc
Rpl342	1.12959e-98	0.493745	1	0.993	1.93092e-94	NK cells	Rpl34
Arhgdib	2.72242e-98	0.569375	0.945	0.642	4.6537e-94	NK cells	Arhgdib
Fxyd5	4.12258e-98	0.505693	0.978	0.751	7.04714e-94	NK cells	Fxyd5
Borcs7	3.14766e-96	0.424508	0.308	0.094	5.38062e-92	NK cells	Borcs7
Sept6	5.47121e-96	0.448814	0.458	0.179	9.35249e-92	NK cells	Sept6
Pogk	2.09831e-95	0.284446	0.217	0.05	3.58686e-91	NK cells	Pogk
Reep5	1.34737e-93	0.615516	0.821	0.59	2.30319e-89	NK cells	Reep5
Gimap61	1.44791e-93	0.594999	0.802	0.487	2.47506e-89	NK cells	Gimap6
Itga2	1.73263e-92	0.373086	0.369	0.123	2.96175e-88	NK cells	Itga2
Shisa52	2.777e-92	0.636723	0.879	0.701	4.74701e-88	NK cells	Shisa5
Rinl1	9.31427e-91	0.451686	0.446	0.177	1.59218e-86	NK cells	Rinl
Peak1	1.4076e-90	0.452504	0.494	0.208	2.40615e-86	NK cells	Peak1
Rps232	2.5201e-90	0.422352	1	0.995	4.30786e-86	NK cells	Rps23
Serf2	4.2146e-90	0.518039	0.986	0.945	7.20444e-86	NK cells	Serf2
Tbc1d10c	2.73192e-89	0.388669	0.377	0.134	4.66995e-85	NK cells	Tbc1d10c
H2afj	4.25193e-89	0.590399	0.801	0.536	7.26825e-85	NK cells	H2afj
Gm45716	5.38821e-89	0.417866	0.28	0.082	9.2106e-85	NK cells	Gm45716
Neurl32	1.52833e-88	0.605705	0.651	0.343	2.61252e-84	NK cells	Neurl3
Btg12	3.3569e-88	0.564073	0.965	0.786	5.73829e-84	NK cells	Btg1
Ubald2	6.72397e-88	0.666433	0.687	0.423	1.14939e-83	NK cells	Ubald2
Cd721	9.15662e-88	0.258735	0.249	0.065	1.56523e-83	NK cells	Cd72
Mctp2	1.12797e-87	0.260613	0.227	0.056	1.92814e-83	NK cells	Mctp2
B4galnt1	1.56275e-87	0.506207	0.556	0.264	2.67136e-83	NK cells	B4galnt1
Gimap1	6.27915e-87	0.55027	0.638	0.333	1.07336e-82	NK cells	Gimap1
S100a10	3.32591e-86	0.51717	0.978	0.821	5.68531e-82	NK cells	S100a10
Atp5e	6.83968e-86	0.541475	0.933	0.862	1.16917e-81	NK cells	Atp5e
Tnfrsf181	9.06209e-86	0.31702	0.361	0.123	1.54907e-81	NK cells	Tnfrsf18
P2ry102	1.33176e-85	0.462782	0.453	0.183	2.27652e-81	NK cells	P2ry10
Bin2	1.23085e-84	0.466961	0.579	0.279	2.10402e-80	NK cells	Bin2
Esyt1	1.38835e-84	0.511626	0.581	0.301	2.37325e-80	NK cells	Esyt1
Il2rg2	2.12172e-84	0.558728	0.682	0.394	3.62687e-80	NK cells	Il2rg
Ccnd21	4.95592e-83	0.588887	0.639	0.346	8.47165e-79	NK cells	Ccnd2
Ikzf1	8.93108e-83	0.50382	0.555	0.27	1.52668e-78	NK cells	Ikzf1
Zcchc112	1.44664e-80	0.551561	0.658	0.368	2.47289e-76	NK cells	Zcchc11
Pycard	2.83081e-80	0.489942	0.653	0.344	4.83899e-76	NK cells	Pycard
Fgl21	3.10505e-80	0.343103	0.424	0.165	5.30778e-76	NK cells	Fgl2
Rpl272	3.31492e-80	0.511388	0.891	0.736	5.66652e-76	NK cells	Rpl27
Supt4a	9.66776e-80	0.52964	0.784	0.525	1.65261e-75	NK cells	Supt4a
Rpl101	3.76462e-79	0.492018	0.995	0.97	6.43524e-75	NK cells	Rpl10
H3f3b2	3.98808e-79	0.524398	1	0.998	6.81722e-75	NK cells	H3f3b
Leprotl1	9.82734e-79	0.501206	0.641	0.355	1.67989e-74	NK cells	Leprotl1
Arpc1b	1.34039e-78	0.485209	0.946	0.794	2.29127e-74	NK cells	Arpc1b
Spata13	3.23257e-78	0.378909	0.438	0.183	5.52575e-74	NK cells	Spata13
Rps112	3.58595e-78	0.440487	1	0.989	6.12982e-74	NK cells	Rps11
Rsbn1l	3.06895e-77	0.540789	0.633	0.372	5.24606e-73	NK cells	Rsbn1l
Cd247	4.72993e-75	0.316983	0.384	0.147	8.08533e-71	NK cells	Cd247
Rps242	5.72671e-75	0.296703	1	0.996	9.78923e-71	NK cells	Rps24
Rpl392	5.82133e-75	0.428219	1	0.982	9.95098e-71	NK cells	Rpl39
Hmgb2	2.9697e-74	0.440037	0.917	0.712	5.07641e-70	NK cells	Hmgb2
Rps142	3.0961e-74	0.377553	1	0.996	5.29247e-70	NK cells	Rps14
Rpl37a2	6.74656e-74	0.3598	1	0.995	1.15326e-69	NK cells	Rpl37a
Cyba	9.59874e-74	0.419926	0.974	0.775	1.64081e-69	NK cells	Cyba
Atp5h	4.7472e-73	0.43362	0.956	0.865	8.11486e-69	NK cells	Atp5h
Hist1h1d	6.1411e-73	0.501086	0.292	0.1	1.04976e-68	NK cells	Hist1h1d
Cmc1	1.19788e-72	0.411947	0.43	0.192	2.04766e-68	NK cells	Cmc1
Cd53	9.12828e-72	0.496717	0.77	0.472	1.56039e-67	NK cells	Cd53
Ikzf32	1.13273e-70	0.326483	0.336	0.125	1.93629e-66	NK cells	Ikzf3
Anxa2	3.56375e-70	0.454567	0.913	0.691	6.09188e-66	NK cells	Anxa2
Rbl21	5.18984e-70	0.356902	0.344	0.135	8.8715e-66	NK cells	Rbl2
Sec11c1	1.12424e-69	0.50275	0.64	0.391	1.92178e-65	NK cells	Sec11c
Nfatc1	1.50118e-69	0.451145	0.439	0.203	2.56612e-65	NK cells	Nfatc1
Hist1h1c1	2.08022e-69	0.749268	0.623	0.379	3.55593e-65	NK cells	Hist1h1c
Pfdn52	2.67878e-69	0.456403	0.933	0.857	4.5791e-65	NK cells	Pfdn5
Ndufa131	5.77781e-69	0.504669	0.809	0.647	9.87659e-65	NK cells	Ndufa13
Rpl27a2	1.53762e-68	0.378307	1	0.995	2.6284e-64	NK cells	Rpl27a
Rpl192	3.18527e-68	0.384233	1	0.994	5.44489e-64	NK cells	Rpl19
Kif21b	5.13494e-68	0.336914	0.327	0.125	8.77767e-64	NK cells	Kif21b
Anxa6	1.77796e-67	0.493678	0.643	0.381	3.03924e-63	NK cells	Anxa6
Oaz11	2.64769e-67	0.416475	0.971	0.937	4.52596e-63	NK cells	Oaz1
Cd48	2.78387e-67	0.405709	0.538	0.267	4.75875e-63	NK cells	Cd48
Stk241	1.90678e-66	0.463916	0.587	0.335	3.25945e-62	NK cells	Stk24
Cnn2	2.49072e-66	0.47958	0.669	0.405	4.25764e-62	NK cells	Cnn2
Stat3	2.60268e-66	0.658342	0.698	0.493	4.44901e-62	NK cells	Stat3
Gnptab	7.56678e-66	0.353002	0.325	0.127	1.29346e-61	NK cells	Gnptab
Rps15a2	8.40845e-66	0.363932	1	0.983	1.43734e-61	NK cells	Rps15a
Vgll41	5.15116e-65	0.447024	0.552	0.297	8.80539e-61	NK cells	Vgll4
Zfpm1	7.58808e-65	0.288403	0.282	0.1	1.29711e-60	NK cells	Zfpm1
Cox4i1	8.96443e-65	0.417679	0.981	0.95	1.53238e-60	NK cells	Cox4i1
Rps32	2.63013e-64	0.389505	1	0.986	4.49594e-60	NK cells	Rps3
Unc119	5.70152e-64	0.343068	0.431	0.192	9.74617e-60	NK cells	Unc119
H2-Q6	1.29676e-63	0.482788	0.76	0.512	2.21668e-59	NK cells	H2-Q6
Pkp31	6.89416e-63	0.287289	0.301	0.111	1.17849e-58	NK cells	Pkp3
Ifitm10	7.18626e-63	0.253212	0.216	0.066	1.22842e-58	NK cells	Ifitm10
Rgs21	2.65027e-62	0.496348	0.596	0.33	4.53037e-58	NK cells	Rgs2
Atp2b41	1.81647e-61	0.291734	0.324	0.127	3.10507e-57	NK cells	Atp2b4
Rpl92	9.78812e-61	0.356572	1	0.993	1.67318e-56	NK cells	Rpl9
Rpl371	2.03145e-60	0.381628	1	0.994	3.47256e-56	NK cells	Rpl37
Gramd4	1.41253e-59	0.292534	0.314	0.124	2.41457e-55	NK cells	Gramd4
Fau2	2.0047e-59	0.350081	1	0.999	3.42684e-55	NK cells	Fau
Mbnl11	2.30497e-59	0.457127	0.886	0.75	3.94012e-55	NK cells	Mbnl1
Tma71	2.31042e-59	0.455892	0.822	0.673	3.94944e-55	NK cells	Tma7
Coro2a1	2.38219e-59	0.268691	0.263	0.093	4.07212e-55	NK cells	Coro2a
Lrrk1	2.61526e-59	0.301944	0.298	0.116	4.47052e-55	NK cells	Lrrk1
Runx1	3.73255e-59	0.404601	0.492	0.253	6.38042e-55	NK cells	Runx1
Serbp1	5.62503e-59	0.428785	0.912	0.804	9.61543e-55	NK cells	Serbp1
Zap701	2.43171e-58	0.262814	0.26	0.092	4.15676e-54	NK cells	Zap70
Kcnab2	3.11818e-58	0.285749	0.265	0.097	5.33021e-54	NK cells	Kcnab2
Polr2e	4.41317e-58	0.41238	0.524	0.296	7.54387e-54	NK cells	Polr2e
Rpl232	8.68226e-58	0.313038	1	0.997	1.48415e-53	NK cells	Rpl23
Mosmo	1.22832e-57	0.296953	0.322	0.132	2.09969e-53	NK cells	Mosmo
Prkcq	1.90823e-57	0.308922	0.33	0.135	3.26194e-53	NK cells	Prkcq
Mdh1	1.95308e-57	0.442696	0.571	0.343	3.3386e-53	NK cells	Mdh1
Abracl	2.49844e-57	0.496142	0.743	0.553	4.27083e-53	NK cells	Abracl
Rpl310	4.90408e-57	0.421845	0.991	0.96	8.38303e-53	NK cells	Rpl3
Slamf7	6.38262e-57	0.286847	0.32	0.129	1.09105e-52	NK cells	Slamf7
Rad54l2	8.8293e-57	0.273816	0.262	0.096	1.50928e-52	NK cells	Rad54l2
Rps182	2.48975e-56	0.39209	0.999	0.979	4.25597e-52	NK cells	Rps18
Prkcb1	3.06566e-56	0.303562	0.344	0.146	5.24044e-52	NK cells	Prkcb
Anp32b	2.72109e-55	0.465963	0.74	0.541	4.65143e-51	NK cells	Anp32b
Rpl411	3.44311e-55	0.432059	1	0.996	5.88565e-51	NK cells	Rpl41
S100a13	5.96746e-55	0.446949	0.776	0.595	1.02008e-50	NK cells	S100a13
Cox5b	1.5616e-54	0.487368	0.811	0.702	2.6694e-50	NK cells	Cox5b
Pfkp	2.6709e-54	0.397912	0.511	0.284	4.56563e-50	NK cells	Pfkp
Tln1	1.01351e-53	0.454307	0.818	0.68	1.73249e-49	NK cells	Tln1
Nabp11	1.12701e-53	0.439436	0.504	0.275	1.9265e-49	NK cells	Nabp1
Klhl6	2.28494e-53	0.376176	0.383	0.181	3.90588e-49	NK cells	Klhl6
Zdhhc18	3.38601e-53	0.363897	0.478	0.253	5.78804e-49	NK cells	Zdhhc18
Nup210	3.4566e-53	0.330798	0.357	0.163	5.90872e-49	NK cells	Nup210
Otulin1	4.41394e-53	0.393574	0.484	0.263	7.54518e-49	NK cells	Otulin
Rpl322	6.60442e-53	0.390166	1	0.986	1.12896e-48	NK cells	Rpl32
Ptpn71	9.62193e-52	0.251967	0.262	0.1	1.64477e-47	NK cells	Ptpn7
Fam107b2	1.38503e-51	0.36356	0.6	0.344	2.36757e-47	NK cells	Fam107b
Rps3a12	8.49892e-51	0.302223	1	0.989	1.45281e-46	NK cells	Rps3a1
Sept111	9.3994e-51	0.419154	0.524	0.308	1.60673e-46	NK cells	Sept11
Rps102	1.13379e-50	0.303725	1	0.995	1.93811e-46	NK cells	Rps10
Crybg1	1.7246e-50	0.261347	0.29	0.119	2.94803e-46	NK cells	Crybg1
Tspo	4.37897e-50	0.355241	0.909	0.784	7.48541e-46	NK cells	Tspo
Arl6ip5	9.57905e-50	0.389506	0.541	0.327	1.63744e-45	NK cells	Arl6ip5
Fyb	1.51391e-49	0.275613	0.664	0.361	2.58788e-45	NK cells	Fyb
Ubac2	1.88952e-49	0.330143	0.359	0.171	3.22994e-45	NK cells	Ubac2
Rpl22l12	7.05801e-49	0.463676	0.87	0.779	1.2065e-44	NK cells	Rpl22l1
Rpl112	7.76765e-49	0.353126	0.999	0.987	1.3278e-44	NK cells	Rpl11
Elf4	8.83438e-49	0.295549	0.34	0.155	1.51015e-44	NK cells	Elf4
Stk17b2	1.37793e-48	0.301908	0.801	0.515	2.35544e-44	NK cells	Stk17b
Atp5d	2.31084e-48	0.415558	0.818	0.701	3.95016e-44	NK cells	Atp5d
H2-D1	4.23101e-48	0.276742	1	0.997	7.23249e-44	NK cells	H2-D1
Sema4a	6.76926e-48	0.286565	0.333	0.15	1.15714e-43	NK cells	Sema4a
Rpl18a2	8.51766e-48	0.278729	1	0.995	1.45601e-43	NK cells	Rpl18a
Riok1	5.3079e-47	0.340456	0.39	0.197	9.07332e-43	NK cells	Riok1
Taf10	9.531e-47	0.426158	0.675	0.493	1.62923e-42	NK cells	Taf10
Hhex	3.18571e-46	0.288048	0.298	0.129	5.44565e-42	NK cells	Hhex
Gpsm3	3.46914e-46	0.352381	0.565	0.342	5.93016e-42	NK cells	Gpsm3
Uqcrh1	4.08538e-46	0.369724	0.921	0.856	6.98354e-42	NK cells	Uqcrh
Dad11	5.22816e-46	0.401599	0.81	0.709	8.93702e-42	NK cells	Dad1
Pabpc1	5.92093e-46	0.379598	0.92	0.836	1.01212e-41	NK cells	Pabpc1
Traf11	6.04972e-46	0.367176	0.458	0.242	1.03414e-41	NK cells	Traf1
Rpl172	8.30305e-46	0.267531	1	0.993	1.41932e-41	NK cells	Rpl17
Akna	1.4393e-45	0.296657	0.369	0.181	2.46034e-41	NK cells	Akna
Arpc31	7.36673e-45	0.360969	0.932	0.869	1.25927e-40	NK cells	Arpc3
Agpat3	9.8256e-45	0.332051	0.39	0.202	1.67959e-40	NK cells	Agpat3
Prkacb	2.61887e-44	0.323384	0.413	0.222	4.47669e-40	NK cells	Prkacb
Itgb71	2.95277e-44	0.344106	0.493	0.272	5.04747e-40	NK cells	Itgb7
Nfil3	5.60759e-44	0.272457	0.368	0.178	9.58561e-40	NK cells	Nfil3
Tmem160	8.76048e-44	0.412293	0.598	0.405	1.49752e-39	NK cells	Tmem160
Arhgap9	1.99701e-43	0.300928	0.379	0.191	3.41368e-39	NK cells	Arhgap9
Ywhaq	3.5109e-43	0.396721	0.682	0.506	6.00153e-39	NK cells	Ywhaq
Def6	8.73798e-43	0.25544	0.328	0.154	1.49367e-38	NK cells	Def6
Ahnak	1.36631e-42	0.369106	0.917	0.766	2.33557e-38	NK cells	Ahnak
Acot7	2.02212e-42	0.258748	0.294	0.132	3.45661e-38	NK cells	Acot7
Nsmaf	6.56849e-42	0.255429	0.272	0.119	1.12282e-37	NK cells	Nsmaf
Dock101	1.0056e-41	0.323616	0.48	0.273	1.71897e-37	NK cells	Dock10
Usp48	2.38237e-41	0.281275	0.311	0.148	4.07241e-37	NK cells	Usp48
Cirbp1	2.05658e-40	0.340598	0.488	0.287	3.51551e-36	NK cells	Cirbp
Pde7a1	6.33743e-40	0.265323	0.341	0.167	1.08332e-35	NK cells	Pde7a
Ndufb7	7.11611e-40	0.404351	0.727	0.587	1.21643e-35	NK cells	Ndufb7
Pde3b	1.58025e-39	0.275389	0.3	0.141	2.70128e-35	NK cells	Pde3b
Snx51	1.78621e-39	0.319145	0.523	0.318	3.05335e-35	NK cells	Snx5
Dennd1b	4.14117e-39	0.280994	0.361	0.187	7.07892e-35	NK cells	Dennd1b
Rps122	4.60794e-39	0.287006	0.999	0.989	7.87682e-35	NK cells	Rps12
Coro1a	5.21039e-39	0.2528	0.923	0.632	8.90664e-35	NK cells	Coro1a
Xrn2	1.94804e-38	0.361961	0.598	0.399	3.32998e-34	NK cells	Xrn2
Cox7b	2.19986e-38	0.379264	0.718	0.569	3.76044e-34	NK cells	Cox7b
Ppp1ca	2.43433e-38	0.35351	0.793	0.672	4.16124e-34	NK cells	Ppp1ca
Tm6sf1	4.66864e-38	0.329699	0.433	0.246	7.98057e-34	NK cells	Tm6sf1
Calm2	7.46299e-38	0.332458	0.882	0.791	1.27572e-33	NK cells	Calm2
Rpl132	1.25783e-37	0.272092	1	0.995	2.15014e-33	NK cells	Rpl13
Zyx	1.80234e-37	0.350291	0.647	0.439	3.08092e-33	NK cells	Zyx
Apobec31	1.81693e-37	0.320675	0.447	0.261	3.10587e-33	NK cells	Apobec3
Capzb	2.56178e-37	0.331504	0.835	0.704	4.37911e-33	NK cells	Capzb
Ppib	2.73818e-37	0.333216	0.848	0.77	4.68065e-33	NK cells	Ppib
Cfl1	3.30855e-37	0.296016	0.971	0.938	5.65564e-33	NK cells	Cfl1
Cblb	3.52056e-37	0.29877	0.43	0.243	6.01805e-33	NK cells	Cblb
Pik3r5	3.58551e-37	0.257803	0.307	0.149	6.12907e-33	NK cells	Pik3r5
Gm100762	3.88263e-37	0.37538	0.874	0.818	6.63697e-33	NK cells	Gm10076
Bag1	4.34514e-37	0.344175	0.608	0.423	7.42757e-33	NK cells	Bag1
Ppp1r12a	5.2102e-37	0.393514	0.631	0.452	8.90631e-33	NK cells	Ppp1r12a
Nt5c	6.06175e-37	0.315528	0.502	0.312	1.0362e-32	NK cells	Nt5c
Mknk2	1.03616e-36	0.342262	0.545	0.358	1.77121e-32	NK cells	Mknk2
Rnf166	1.65863e-36	0.262443	0.365	0.193	2.83527e-32	NK cells	Rnf166
Ube2i	2.06166e-36	0.355673	0.715	0.572	3.5242e-32	NK cells	Ube2i
Rpl142	2.07481e-36	0.25082	0.997	0.963	3.54669e-32	NK cells	Rpl14
Rpl82	5.0143e-36	0.252724	1	0.987	8.57144e-32	NK cells	Rpl8
S1pr4	6.8502e-36	0.25571	0.368	0.193	1.17097e-31	NK cells	S1pr4
Ubl51	6.99528e-36	0.35587	0.784	0.689	1.19577e-31	NK cells	Ubl5
Mcm6	1.62891e-35	0.284153	0.294	0.145	2.78445e-31	NK cells	Mcm6
Rpl23a2	1.70196e-35	0.261613	0.991	0.964	2.90933e-31	NK cells	Rpl23a
Cytip1	4.97186e-35	0.264003	0.694	0.447	8.4989e-31	NK cells	Cytip
Ankrd111	5.45232e-35	0.400319	0.76	0.631	9.32019e-31	NK cells	Ankrd11
Ubxn1	5.54326e-35	0.362947	0.64	0.481	9.47566e-31	NK cells	Ubxn1
Cyth4	5.88405e-35	0.324327	0.43	0.254	1.00582e-30	NK cells	Cyth4
Suco	6.54511e-35	0.352826	0.402	0.234	1.11882e-30	NK cells	Suco
Gimap8	1.22185e-34	0.28691	0.339	0.178	2.08863e-30	NK cells	Gimap8
Heca	1.36167e-34	0.280818	0.383	0.212	2.32764e-30	NK cells	Heca
Ndufa1	3.19156e-34	0.370852	0.612	0.459	5.45566e-30	NK cells	Ndufa1
Rbm3	4.06044e-34	0.4167	0.884	0.831	6.94092e-30	NK cells	Rbm3
Eef1d	4.11663e-34	0.363405	0.721	0.611	7.03697e-30	NK cells	Eef1d
Cd692	4.74046e-34	0.371327	0.353	0.187	8.10334e-30	NK cells	Cd69
Ppig	1.85625e-33	0.424121	0.589	0.434	3.17307e-29	NK cells	Ppig
Wipf1	2.23112e-33	0.314523	0.492	0.309	3.81387e-29	NK cells	Wipf1
Arhgef11	9.5155e-33	0.316326	0.562	0.379	1.62658e-28	NK cells	Arhgef1
Krtcap2	1.38265e-32	0.330896	0.713	0.559	2.3635e-28	NK cells	Krtcap2
Hcls1	1.40421e-32	0.27025	0.477	0.288	2.40036e-28	NK cells	Hcls1
Vps28	1.89642e-32	0.34289	0.556	0.39	3.24173e-28	NK cells	Vps28
Cox6c	2.01976e-32	0.317202	0.866	0.813	3.45257e-28	NK cells	Cox6c
Higd1a	5.91143e-32	0.313396	0.559	0.384	1.0105e-27	NK cells	Higd1a
Usp3	6.46564e-32	0.288196	0.402	0.238	1.10524e-27	NK cells	Usp3
Nudt4	6.61083e-32	0.250173	0.381	0.212	1.13006e-27	NK cells	Nudt4
Dpm3	1.22447e-31	0.341034	0.48	0.316	2.09312e-27	NK cells	Dpm3
Znrf2	1.27511e-31	0.29173	0.41	0.246	2.17967e-27	NK cells	Znrf2
Plekhj1	1.37323e-31	0.263549	0.376	0.215	2.34739e-27	NK cells	Plekhj1
Sys1	4.31148e-31	0.321981	0.545	0.381	7.37004e-27	NK cells	Sys1
Celf21	5.5583e-31	0.336717	0.576	0.397	9.50136e-27	NK cells	Celf2
Sri	1.15445e-30	0.348506	0.668	0.537	1.97342e-26	NK cells	Sri
Arpc2	2.18387e-30	0.252861	0.966	0.895	3.73311e-26	NK cells	Arpc2
Psmb8	2.71519e-30	0.30626	0.829	0.737	4.64135e-26	NK cells	Psmb8
Ndufa4	3.37559e-30	0.354132	0.781	0.692	5.77023e-26	NK cells	Ndufa4
Tecpr11	5.63165e-30	0.306434	0.429	0.26	9.62675e-26	NK cells	Tecpr1
Dynll2	2.99261e-29	0.268813	0.353	0.203	5.11557e-25	NK cells	Dynll2
Hist1h2ap	3.98454e-29	0.398084	0.265	0.131	6.81117e-25	NK cells	Hist1h2ap
Ets12	1.39627e-28	0.273697	0.852	0.628	2.38678e-24	NK cells	Ets1
Atp11b	2.54133e-28	0.298855	0.492	0.322	4.34416e-24	NK cells	Atp11b
Fermt3	3.76782e-28	0.253585	0.402	0.24	6.44071e-24	NK cells	Fermt3
AC149090.1	4.24105e-28	0.418637	0.344	0.204	7.24966e-24	NK cells	AC149090.1
Tmem234	1.48285e-27	0.339397	0.655	0.541	2.53478e-23	NK cells	Tmem234
Lrp10	2.2133e-27	0.294845	0.495	0.338	3.78341e-23	NK cells	Lrp10
Ptbp3	4.03988e-27	0.326667	0.732	0.615	6.90578e-23	NK cells	Ptbp3
Tsc22d4	4.72152e-27	0.286798	0.541	0.378	8.07097e-23	NK cells	Tsc22d4
Ndufb11	5.72294e-27	0.327484	0.685	0.572	9.78279e-23	NK cells	Ndufb11
H2afv	5.74458e-27	0.339936	0.522	0.36	9.81978e-23	NK cells	H2afv
Nsd31	5.82435e-27	0.314248	0.59	0.427	9.95614e-23	NK cells	Nsd3
Orai1	8.27362e-27	0.393014	0.468	0.329	1.41429e-22	NK cells	Orai1
Rp9	8.62887e-27	0.311974	0.49	0.336	1.47502e-22	NK cells	Rp9
1810058I24Rik	1.71044e-26	0.315305	0.506	0.361	2.92382e-22	NK cells	1810058I24Rik
Atp5j2	2.74551e-26	0.312241	0.764	0.677	4.69317e-22	NK cells	Atp5j2
Capza1	3.18413e-26	0.304603	0.555	0.4	5.44296e-22	NK cells	Capza1
Eif4e2	5.18613e-26	0.27923	0.464	0.315	8.86517e-22	NK cells	Eif4e2
Eif3f1	1.37012e-25	0.272118	0.843	0.755	2.34208e-21	NK cells	Eif3f
Ccnd3	1.87359e-25	0.31332	0.481	0.329	3.20271e-21	NK cells	Ccnd3
Ndufv3	2.85401e-25	0.31142	0.505	0.366	4.87865e-21	NK cells	Ndufv3
Phf32	3.9115e-25	0.285644	0.541	0.385	6.68632e-21	NK cells	Phf3
Syf2	4.0637e-25	0.290213	0.619	0.467	6.94648e-21	NK cells	Syf2
Snrpd2	8.53375e-25	0.283151	0.625	0.484	1.45876e-20	NK cells	Snrpd2
Atp6v1f	1.92114e-24	0.298853	0.71	0.597	3.28399e-20	NK cells	Atp6v1f
Crem2	2.31834e-24	0.29161	0.306	0.177	3.96297e-20	NK cells	Crem
Mrpl52	1.65113e-23	0.32128	0.574	0.452	2.82244e-19	NK cells	Mrpl52
Aes1	1.97433e-23	0.298307	0.729	0.626	3.37492e-19	NK cells	Aes
Tex261	3.73477e-23	0.253757	0.4	0.259	6.38422e-19	NK cells	Tex261
Os9	5.67592e-23	0.256297	0.43	0.287	9.70241e-19	NK cells	Os9
Slc3a21	2.27945e-22	0.296782	0.729	0.611	3.89649e-18	NK cells	Slc3a2
Gpx41	2.52217e-22	0.293033	0.76	0.688	4.3114e-18	NK cells	Gpx4
Psmb1	2.6433e-22	0.270152	0.778	0.695	4.51846e-18	NK cells	Psmb1
Arpc5l1	3.18756e-22	0.266102	0.403	0.272	5.44881e-18	NK cells	Arpc5l
Psmb3	3.69439e-22	0.274745	0.687	0.578	6.31519e-18	NK cells	Psmb3
Psenen	7.60269e-22	0.273542	0.619	0.485	1.2996e-17	NK cells	Psenen
Fnbp11	1.14542e-21	0.25429	0.395	0.26	1.95798e-17	NK cells	Fnbp1
Edf1	5.54382e-21	0.276382	0.68	0.568	9.47661e-17	NK cells	Edf1
Gatad2a	6.71366e-21	0.25597	0.424	0.288	1.14763e-16	NK cells	Gatad2a
Tomm22	1.43226e-20	0.251365	0.542	0.408	2.4483e-16	NK cells	Tomm22
Tab2	1.70259e-20	0.267189	0.442	0.31	2.9104e-16	NK cells	Tab2
Eif3h	3.15616e-20	0.264374	0.75	0.66	5.39515e-16	NK cells	Eif3h
Set1	7.31443e-20	0.263226	0.712	0.608	1.25033e-15	NK cells	Set
Eno1	1.08423e-19	0.252754	0.458	0.32	1.85337e-15	NK cells	Eno1
Cab39	1.60878e-19	0.257073	0.489	0.356	2.75005e-15	NK cells	Cab39
Atp5g2	2.73475e-19	0.291549	0.772	0.74	4.67478e-15	NK cells	Atp5g2
Fosl21	3.29465e-19	0.295476	0.458	0.327	5.63188e-15	NK cells	Fosl2
Arf6	1.00096e-18	0.255613	0.441	0.317	1.71105e-14	NK cells	Arf6
Snrpe	1.94827e-18	0.277396	0.678	0.589	3.33037e-14	NK cells	Snrpe
Tmem50a	1.95243e-18	0.269783	0.694	0.606	3.33748e-14	NK cells	Tmem50a
Mbd2	1.98295e-18	0.259451	0.601	0.483	3.38965e-14	NK cells	Mbd2
Bcap31	5.1103e-18	0.260729	0.497	0.375	8.73555e-14	NK cells	Bcap31
Atp5k	6.93491e-18	0.266357	0.584	0.471	1.18545e-13	NK cells	Atp5k
Srp9	3.00324e-17	0.253971	0.616	0.512	5.13375e-13	NK cells	Srp9
Hist1h1b	2.90624e-16	0.307627	0.237	0.138	4.96793e-12	NK cells	Hist1h1b
Atp5g3	5.44189e-16	0.255479	0.63	0.54	9.30236e-12	NK cells	Atp5g3
Nme1	3.94498e-13	0.288113	0.537	0.439	6.74356e-09	NK cells	Nme1
Ccl51	0	3.09874	0.916	0.349	0	Teff	Ccl5
Trbc21	0	2.30716	0.956	0.165	0	Teff	Trbc2
Gzmb1	0	2.20414	0.786	0.136	0	Teff	Gzmb
Ms4a4b1	0	2.18533	0.959	0.196	0	Teff	Ms4a4b
Nkg71	0	2.17064	0.939	0.174	0	Teff	Nkg7
Cd3d1	0	2.15761	0.954	0.135	0	Teff	Cd3d
Trbc12	0	2.07456	0.653	0.137	0	Teff	Trbc1
Lgals11	0	1.95766	0.937	0.481	0	Teff	Lgals1
Cd3g1	0	1.9192	0.922	0.124	0	Teff	Cd3g
Cd8b1	0	1.89356	0.735	0.077	0	Teff	Cd8b1
Ly6c2	0	1.70532	0.84	0.234	0	Teff	Ly6c2
Trac1	0	1.61189	0.856	0.112	0	Teff	Trac
Ms4a6b	0	1.57672	0.903	0.236	0	Teff	Ms4a6b
Thy11	0	1.52644	0.847	0.117	0	Teff	Thy1
S100a41	0	1.51177	0.768	0.234	0	Teff	S100a4
Ptprcap3	0	1.4823	0.879	0.214	0	Teff	Ptprcap
Hcst2	0	1.43232	0.892	0.257	0	Teff	Hcst
Rac21	0	1.41557	0.975	0.482	0	Teff	Rac2
Epsti11	0	1.40103	0.857	0.239	0	Teff	Epsti1
Dnajc151	0	1.39033	0.834	0.237	0	Teff	Dnajc15
Cd3e1	0	1.36918	0.838	0.104	0	Teff	Cd3e
Lat1	0	1.36416	0.804	0.112	0	Teff	Lat
Cd521	0	1.30776	0.997	0.65	0	Teff	Cd52
Gramd3	0	1.3008	0.777	0.149	0	Teff	Gramd3
S100a101	0	1.29147	0.984	0.806	0	Teff	S100a10
AW1120101	0	1.28951	0.951	0.407	0	Teff	AW112010
Cd23	0	1.28583	0.857	0.232	0	Teff	Cd2
Cd28	0	1.24537	0.722	0.106	0	Teff	Cd28
Lck1	0	1.23129	0.8	0.126	0	Teff	Lck
Gzma1	0	1.23101	0.643	0.185	0	Teff	Gzma
Arhgdib1	0	1.20505	0.978	0.609	0	Teff	Arhgdib
Cd8a	0	1.20064	0.637	0.062	0	Teff	Cd8a
Gimap41	0	1.18811	0.889	0.353	0	Teff	Gimap4
Icos1	0	1.15567	0.59	0.07	0	Teff	Icos
Ptpn182	0	1.07519	0.931	0.482	0	Teff	Ptpn18
Ctla4	0	1.06765	0.434	0.05	0	Teff	Ctla4
Pycard1	0	1.05823	0.749	0.301	0	Teff	Pycard
Itga41	0	1.03379	0.777	0.293	0	Teff	Itga4
Sh2d2a1	0	1.02958	0.701	0.124	0	Teff	Sh2d2a
Gimap71	0	1.02592	0.637	0.089	0	Teff	Gimap7
Abracl1	0	1.01644	0.848	0.52	0	Teff	Abracl
Sept13	0	1.01606	0.772	0.183	0	Teff	Sept1
Coro1a1	0	1.01566	0.972	0.598	0	Teff	Coro1a
Ptprc1	0	1.0067	0.994	0.608	0	Teff	Ptprc
Gimap31	0	0.998082	0.719	0.16	0	Teff	Gimap3
Ptpn221	0	0.988298	0.734	0.17	0	Teff	Ptpn22
Sub13	0	0.957504	0.978	0.762	0	Teff	Sub1
Hmgb21	0	0.948516	0.955	0.687	0	Teff	Hmgb2
Pfn11	0	0.945321	0.995	0.924	0	Teff	Pfn1
Ctsw1	0	0.916737	0.634	0.106	0	Teff	Ctsw
Rps113	0	0.910472	1	0.988	0	Teff	Rps11
Rpsa2	0	0.899585	1	0.98	0	Teff	Rpsa
Crip1	0	0.897586	0.976	0.78	0	Teff	Crip1
Cd481	0	0.89293	0.679	0.221	0	Teff	Cd48
Supt4a1	0	0.889233	0.866	0.489	0	Teff	Supt4a
Itk1	0	0.874535	0.651	0.115	0	Teff	Itk
Il2rb2	0	0.869331	0.701	0.132	0	Teff	Il2rb
Rpl182	0	0.867288	1	0.989	0	Teff	Rpl18
H2-Q71	0	0.866645	0.982	0.779	0	Teff	H2-Q7
Rps132	0	0.865688	1	0.989	0	Teff	Rps13
Skap12	0	0.864888	0.656	0.12	0	Teff	Skap1
Gzmk	0	0.855436	0.459	0.032	0	Teff	Gzmk
Klrd11	0	0.852617	0.56	0.112	0	Teff	Klrd1
Rplp0	0	0.851232	1	0.984	0	Teff	Rplp0
Ltb2	0	0.842347	0.645	0.204	0	Teff	Ltb
Klrc11	0	0.842032	0.481	0.046	0	Teff	Klrc1
Cxcr61	0	0.837998	0.418	0.03	0	Teff	Cxcr6
Sh2d1a1	0	0.837075	0.564	0.077	0	Teff	Sh2d1a
Selplg2	0	0.831395	0.833	0.349	0	Teff	Selplg
Ifngr12	0	0.823159	0.891	0.551	0	Teff	Ifngr1
Anxa61	0	0.821057	0.749	0.341	0	Teff	Anxa6
Tmsb101	0	0.820742	0.999	0.93	0	Teff	Tmsb10
Tmsb4x1	0	0.820148	1	0.999	0	Teff	Tmsb4x
Atp5h1	0	0.818817	0.976	0.854	0	Teff	Atp5h
Laptm52	0	0.813918	0.981	0.59	0	Teff	Laptm5
Rpl241	0	0.813198	1	0.985	0	Teff	Rpl24
Vps37b3	0	0.811747	0.876	0.412	0	Teff	Vps37b
Gm83691	0	0.807803	0.675	0.169	0	Teff	Gm8369
Tnfrsf182	0	0.7946	0.456	0.086	0	Teff	Tnfrsf18
Bcl11b1	0	0.791738	0.544	0.066	0	Teff	Bcl11b
Spn1	0	0.788681	0.659	0.177	0	Teff	Spn
Lsp1	0	0.78858	0.914	0.513	0	Teff	Lsp1
Gmfg	0	0.78821	0.892	0.549	0	Teff	Gmfg
Cd27	0	0.785557	0.536	0.091	0	Teff	Cd27
Itgb72	0	0.785051	0.663	0.226	0	Teff	Itgb7
Rps103	0	0.774532	1	0.994	0	Teff	Rps10
Rps15a3	0	0.762854	1	0.982	0	Teff	Rps15a
Rpl323	0	0.756549	1	0.985	0	Teff	Rpl32
Gimap51	0	0.755061	0.671	0.252	0	Teff	Gimap5
Rpl13a1	0	0.750093	0.857	0.51	0	Teff	Rpl13a
Rps33	0	0.747852	1	0.985	0	Teff	Rps3
Leprotl11	0	0.743337	0.701	0.319	0	Teff	Leprotl1
Klrk11	0	0.743288	0.505	0.103	0	Teff	Klrk1
S1pr41	0	0.742512	0.548	0.149	0	Teff	S1pr4
Rack12	0	0.741904	0.999	0.961	0	Teff	Rack1
Rnf138	0	0.741547	0.589	0.189	0	Teff	Rnf138
Rpl193	0	0.740468	1	0.994	0	Teff	Rpl19
Ccr51	0	0.739555	0.516	0.118	0	Teff	Ccr5
Rpl273	0	0.729702	0.932	0.716	0	Teff	Rpl27
Rpl173	0	0.72924	1	0.992	0	Teff	Rpl17
Dusp52	0	0.727284	0.726	0.299	0	Teff	Dusp5
Limd21	0	0.726676	0.756	0.322	0	Teff	Limd2
Cd2471	0	0.711309	0.55	0.099	0	Teff	Cd247
Cd6	0	0.704773	0.446	0.044	0	Teff	Cd6
Ccr22	0	0.703789	0.541	0.16	0	Teff	Ccr2
Rpl7a	0	0.70295	0.995	0.953	0	Teff	Rpl7a
Cd5	0	0.693038	0.426	0.043	0	Teff	Cd5
Rora1	0	0.688601	0.534	0.166	0	Teff	Rora
Grap21	0	0.686486	0.525	0.106	0	Teff	Grap2
Rpl10a2	0	0.685271	0.999	0.945	0	Teff	Rpl10a
Rpl18a3	0	0.683892	1	0.995	0	Teff	Rpl18a
Ifng1	0	0.675643	0.322	0.048	0	Teff	Ifng
Fyb1	0	0.673113	0.786	0.314	0	Teff	Fyb
Rps183	0	0.668583	1	0.977	0	Teff	Rps18
Rpl291	0	0.668044	0.994	0.931	0	Teff	Rpl29
Rpl113	0	0.651957	1	0.986	0	Teff	Rpl11
Rinl2	0	0.641011	0.535	0.139	0	Teff	Rinl
Runx32	0	0.63242	0.544	0.159	0	Teff	Runx3
Stat43	0	0.631687	0.528	0.143	0	Teff	Stat4
Itgal1	0	0.627022	0.713	0.28	0	Teff	Itgal
Fam107b3	0	0.626365	0.718	0.302	0	Teff	Fam107b
Arhgap452	0	0.625536	0.687	0.282	0	Teff	Arhgap45
Rpl343	0	0.61943	1	0.993	0	Teff	Rpl34
Rpl302	0	0.61447	1	0.991	0	Teff	Rpl30
Rps72	0	0.612534	1	0.974	0	Teff	Rps7
Cxcr3	0	0.605847	0.368	0.028	0	Teff	Cxcr3
Rps143	0	0.601724	1	0.996	0	Teff	Rps14
Themis	0	0.601172	0.419	0.044	0	Teff	Themis
Prkcq1	0	0.599654	0.483	0.094	0	Teff	Prkcq
Rpl122	0	0.595902	1	0.961	0	Teff	Rpl12
Gpr1832	0	0.583861	0.409	0.105	0	Teff	Gpr183
Fasl1	0	0.578335	0.4	0.057	0	Teff	Fasl
Il18r12	0	0.565383	0.407	0.091	0	Teff	Il18r1
Tpt12	0	0.564828	1	1	0	Teff	Tpt1
Rhoh1	0	0.561402	0.529	0.16	0	Teff	Rhoh
Tbc1d10c1	0	0.560481	0.458	0.099	0	Teff	Tbc1d10c
Pkp32	0	0.550073	0.379	0.082	0	Teff	Pkp3
Il18rap1	0	0.538437	0.446	0.108	0	Teff	Il18rap
Gm26821	0	0.53219	0.405	0.06	0	Teff	Gm2682
Cst71	0	0.520824	0.402	0.065	0	Teff	Cst7
Gna15	0	0.503252	0.369	0.066	0	Teff	Gna15
Zap702	0	0.491151	0.379	0.059	0	Teff	Zap70
Pdcd11	0	0.485368	0.24	0.019	0	Teff	Pdcd1
Fam189b	0	0.473898	0.369	0.069	0	Teff	Fam189b
Txk1	0	0.469156	0.462	0.122	0	Teff	Txk
Wdr95	0	0.448167	0.285	0.026	0	Teff	Wdr95
Gstp3	0	0.436707	0.293	0.037	0	Teff	Gstp3
Sytl32	0	0.428815	0.36	0.069	0	Teff	Sytl3
Cd2261	0	0.404672	0.265	0.026	0	Teff	Cd226
Camk41	0	0.357055	0.274	0.039	0	Teff	Camk4
Prf11	0	0.330763	0.457	0.099	0	Teff	Prf1
Slamf1	0	0.329867	0.213	0.019	0	Teff	Slamf1
Cd160	0	0.320059	0.201	0.02	0	Teff	Cd160
Klk81	1.90974e-302	0.5343	0.426	0.117	3.26451e-298	Teff	Klk8
Gimap11	9.23392e-298	0.65759	0.69	0.297	1.57845e-293	Teff	Gimap1
Sept61	3.68731e-297	0.493218	0.486	0.15	6.30308e-293	Teff	Sept6
Tnfaip32	2.81205e-295	0.72618	0.793	0.388	4.80692e-291	Teff	Tnfaip3
Mbnl12	1.19029e-292	0.739536	0.929	0.731	2.03468e-288	Teff	Mbnl1
Fyn1	1.08921e-291	0.651621	0.651	0.279	1.86189e-287	Teff	Fyn
Rps162	3.99118e-291	0.542842	1	0.996	6.82253e-287	Teff	Rps16
Serpinb6b1	2.83811e-290	0.766003	0.59	0.221	4.85146e-286	Teff	Serpinb6b
Jakmip12	9.67306e-290	0.401603	0.349	0.08	1.65351e-285	Teff	Jakmip1
Fau3	3.86721e-289	0.570907	1	0.999	6.61061e-285	Teff	Fau
Rps233	5.45386e-287	0.541691	1	0.994	9.32283e-283	Teff	Rps23
Bin21	4.36206e-283	0.584416	0.618	0.245	7.4565e-279	Teff	Bin2
Rpl93	9.74074e-282	0.530188	1	0.993	1.66508e-277	Teff	Rpl9
Ets13	2.4022e-281	0.700307	0.946	0.593	4.10632e-277	Teff	Ets1
Rpl83	5.9583e-281	0.556899	1	0.986	1.01851e-276	Teff	Rpl8
Ikzf33	3.07694e-280	0.419222	0.385	0.098	5.25972e-276	Teff	Ikzf3
Uqcrh2	6.01835e-279	0.635035	0.963	0.843	1.02878e-274	Teff	Uqcrh
Cnn21	7.10459e-279	0.671945	0.736	0.37	1.21446e-274	Teff	Cnn2
Aes2	1.43812e-276	0.687147	0.87	0.595	2.45831e-272	Teff	Aes
Oaz12	1.45124e-276	0.616082	0.981	0.933	2.48075e-272	Teff	Oaz1
Sla21	6.48359e-276	0.316264	0.247	0.04	1.1083e-271	Teff	Sla2
Rps3a13	6.794e-275	0.546315	1	0.988	1.16137e-270	Teff	Rps3a1
Sh3kbp1	8.65865e-275	0.540732	0.532	0.194	1.48011e-270	Teff	Sh3kbp1
Rasal3	1.05258e-274	0.394306	0.335	0.078	1.79929e-270	Teff	Rasal3
Stk17b3	7.51023e-274	0.627406	0.876	0.478	1.2838e-269	Teff	Stk17b
Mettl23	4.44876e-273	0.566994	0.547	0.211	7.60471e-269	Teff	Mettl23
Rps52	1.10359e-271	0.558286	1	0.984	1.88648e-267	Teff	Rps5
Naca1	3.28121e-270	0.595839	0.988	0.939	5.6089e-266	Teff	Naca
Dok21	1.33988e-269	0.398831	0.367	0.093	2.29038e-265	Teff	Dok2
Rpl383	3.36854e-267	0.558139	0.999	0.981	5.75819e-263	Teff	Rpl38
Zfp36l22	3.92999e-267	0.9393	0.862	0.611	6.71792e-263	Teff	Zfp36l2
Tbx211	8.35723e-266	0.336212	0.256	0.045	1.42859e-261	Teff	Tbx21
Rps243	1.63825e-263	0.468119	1	0.996	2.80042e-259	Teff	Rps24
Cd96	1.82144e-263	0.290971	0.221	0.033	3.11357e-259	Teff	Cd96
Rpl311	2.33132e-260	0.56991	0.997	0.956	3.98516e-256	Teff	Rpl3
Gimap62	6.13529e-260	0.66666	0.838	0.453	1.04877e-255	Teff	Gimap6
Lef1	1.64771e-258	0.370038	0.393	0.104	2.8166e-254	Teff	Lef1
Sidt1	5.42061e-254	0.303449	0.238	0.041	9.26599e-250	Teff	Sidt1
Dock23	9.94115e-254	0.619728	0.675	0.312	1.69934e-249	Teff	Dock2
Fxyd51	1.58726e-253	0.597865	0.983	0.73	2.71326e-249	Teff	Fxyd5
Gimap91	2.20067e-250	0.51266	0.5	0.178	3.76183e-246	Teff	Gimap9
Gtf2i	5.09739e-249	0.578716	0.519	0.201	8.71348e-245	Teff	Gtf2i
Gng2	1.75324e-248	0.585754	0.577	0.243	2.99699e-244	Teff	Gng2
Rpl52	2.52003e-248	0.516077	0.998	0.959	4.30774e-244	Teff	Rpl5
Mrps16	2.04977e-247	0.610187	0.621	0.295	3.50388e-243	Teff	Mrps16
Plcxd2	3.0133e-245	0.376103	0.287	0.063	5.15093e-241	Teff	Plcxd2
1500009L16Rik	1.24184e-244	0.365204	0.204	0.03	2.1228e-240	Teff	1500009L16Rik
Ppp1ca1	2.64112e-243	0.639963	0.866	0.65	4.51473e-239	Teff	Ppp1ca
Rnf1251	1.8668e-242	0.426924	0.429	0.137	3.19111e-238	Teff	Rnf125
Ndufa132	9.72846e-242	0.654715	0.857	0.624	1.66298e-237	Teff	Ndufa13
Rpl27a3	2.76873e-241	0.489104	1	0.995	4.73286e-237	Teff	Rpl27a
Dusp22	8.72974e-241	0.637904	0.575	0.23	1.49226e-236	Teff	Dusp2
Rpa2	1.05828e-240	0.42648	0.361	0.101	1.80903e-236	Teff	Rpa2
P2ry103	5.30877e-240	0.443265	0.468	0.156	9.07482e-236	Teff	P2ry10
Gpr174	1.30514e-239	0.316147	0.263	0.053	2.23101e-235	Teff	Gpr174
Shisa53	2.12206e-239	0.679719	0.898	0.681	3.62745e-235	Teff	Shisa5
Rpl72	2.19416e-239	0.492235	0.999	0.978	3.7507e-235	Teff	Rpl7
Rgs12	1.0849e-237	0.515848	0.516	0.178	1.85453e-233	Teff	Rgs1
Rpl43	1.48491e-234	0.536025	0.992	0.908	2.53831e-230	Teff	Rpl4
Ccdc88c1	3.71199e-234	0.485355	0.478	0.172	6.34527e-230	Teff	Ccdc88c
Rpl393	3.68793e-233	0.510446	1	0.98	6.30415e-229	Teff	Rpl39
Rps4x2	8.18242e-233	0.484444	0.999	0.978	1.3987e-228	Teff	Rps4x
Gpr1712	1.14687e-232	0.398334	0.397	0.119	1.96046e-228	Teff	Gpr171
Sh3bgrl31	7.83153e-232	0.610468	0.983	0.86	1.33872e-227	Teff	Sh3bgrl3
B4galnt11	5.79153e-231	0.507356	0.567	0.235	9.90004e-227	Teff	B4galnt1
Insl6	1.94291e-230	0.289603	0.207	0.034	3.32122e-226	Teff	Insl6
Rpl133	3.24066e-229	0.483032	1	0.994	5.53959e-225	Teff	Rpl13
Mif	2.1833e-228	0.734125	0.707	0.401	3.73213e-224	Teff	Mif
Rps62	3.50038e-226	0.490398	1	0.976	5.98356e-222	Teff	Rps6
Eif3f2	5.13403e-226	0.578419	0.928	0.734	8.7761e-222	Teff	Eif3f
Runx2	2.764e-225	0.357958	0.304	0.076	4.72478e-221	Teff	Runx2
S100a6	4.96972e-225	0.820166	0.917	0.671	8.49525e-221	Teff	S100a6
Rpl363	1.2275e-222	0.49463	1	0.97	2.09829e-218	Teff	Rpl36
Zc3hav11	5.79311e-221	0.565845	0.667	0.333	9.90275e-217	Teff	Zc3hav1
Pde7a2	8.08605e-221	0.429972	0.416	0.139	1.38223e-216	Teff	Pde7a
Ugcg1	8.90217e-221	0.566947	0.693	0.353	1.52174e-216	Teff	Ugcg
Rpl143	7.58667e-219	0.478823	0.997	0.96	1.29687e-214	Teff	Rpl14
Abcb9	3.12498e-218	0.292028	0.233	0.046	5.34183e-214	Teff	Abcb9
Pla2g161	6.88982e-218	0.503998	0.524	0.219	1.17775e-213	Teff	Pla2g16
S100a131	9.54576e-217	0.635152	0.826	0.571	1.63175e-212	Teff	S100a13
Serpinb91	8.1884e-216	0.574153	0.528	0.213	1.39973e-211	Teff	Serpinb9
Gm195851	1.27218e-214	0.280652	0.235	0.047	2.17466e-210	Teff	Gm19585
Rpl37a3	1.66699e-214	0.434426	1	0.994	2.84956e-210	Teff	Rpl37a
Rpl412	3.79415e-212	0.533068	1	0.996	6.48573e-208	Teff	Rpl41
Slamf71	3.39494e-211	0.359581	0.358	0.106	5.80331e-207	Teff	Slamf7
Rpl233	1.94639e-210	0.426902	1	0.997	3.32716e-206	Teff	Rpl23
Prex11	1.53628e-207	0.509688	0.525	0.224	2.62611e-203	Teff	Prex1
Rpl62	3.72212e-207	0.459567	1	0.985	6.3626e-203	Teff	Rpl6
Polr1d	5.4107e-207	0.595035	0.798	0.55	9.24904e-203	Teff	Polr1d
Saraf1	2.59316e-205	0.576579	0.752	0.459	4.43274e-201	Teff	Saraf
Klrg11	5.18321e-205	0.370392	0.226	0.046	8.86018e-201	Teff	Klrg1
Btf3	7.9867e-204	0.522094	0.969	0.909	1.36525e-199	Teff	Btf3
Rab19	2.00208e-203	0.252708	0.21	0.04	3.42236e-199	Teff	Rab19
Psmb81	3.91738e-203	0.600161	0.908	0.716	6.69636e-199	Teff	Psmb8
Eif3h1	4.43105e-202	0.571421	0.853	0.636	7.57444e-198	Teff	Eif3h
Rplp22	8.71902e-202	0.44468	1	0.983	1.49043e-197	Teff	Rplp2
Dtx1	5.42246e-201	0.25722	0.203	0.037	9.26916e-197	Teff	Dtx1
Rpl152	2.15452e-200	0.480133	0.999	0.975	3.68294e-196	Teff	Rpl15
D16Ertd472e2	9.43624e-199	0.482743	0.479	0.194	1.61303e-194	Teff	D16Ertd472e
Rpl372	1.55701e-198	0.43919	1	0.994	2.66155e-194	Teff	Rpl37
Rplp12	3.64181e-198	0.432992	1	0.99	6.22532e-194	Teff	Rplp1
Rpl212	5.77219e-196	0.417824	1	0.983	9.86698e-192	Teff	Rpl21
Rps262	1.48575e-194	0.497635	0.998	0.965	2.53975e-190	Teff	Rps26
Rps152	3.98828e-193	0.41655	1	0.98	6.81756e-189	Teff	Rps15
Eef2	1.32843e-192	0.490833	0.991	0.928	2.27083e-188	Teff	Eef2
Ehd3	2.03537e-191	0.254692	0.209	0.042	3.47926e-187	Teff	Ehd3
Lpxn	5.26138e-191	0.328819	0.295	0.082	8.99381e-187	Teff	Lpxn
Hopx	1.24742e-190	0.334036	0.62	0.288	2.13234e-186	Teff	Hopx
Prkca	1.38267e-188	0.371564	0.357	0.117	2.36353e-184	Teff	Prkca
Def61	2.45103e-187	0.361789	0.377	0.13	4.18979e-183	Teff	Def6
Sec61b	2.2126e-186	0.572555	0.847	0.638	3.78221e-182	Teff	Sec61b
Aebp21	3.76173e-186	0.475276	0.511	0.226	6.4303e-182	Teff	Aebp2
Sp1001	7.72332e-185	0.559149	0.673	0.369	1.32022e-180	Teff	Sp100
Rpl23a3	4.37103e-183	0.460334	0.995	0.961	7.47183e-179	Teff	Rpl23a
Pdcd42	2.32882e-182	0.488021	0.573	0.266	3.98089e-178	Teff	Pdcd4
Psmb11	8.88089e-181	0.533683	0.866	0.673	1.5181e-176	Teff	Psmb1
Tes1	9.13077e-181	0.405915	0.475	0.197	1.56081e-176	Teff	Tes
Tma72	9.45718e-181	0.528998	0.86	0.653	1.61661e-176	Teff	Tma7
Pabpc11	9.66108e-181	0.526612	0.955	0.823	1.65147e-176	Teff	Pabpc1
Kcnn4	1.75823e-179	0.293955	0.258	0.067	3.00552e-175	Teff	Kcnn4
Pstpip1	1.23111e-178	0.380856	0.408	0.151	2.10446e-174	Teff	Pstpip1
Nt5c1	2.09617e-177	0.490918	0.568	0.285	3.58319e-173	Teff	Nt5c
Gapdh	4.79176e-177	0.662426	0.924	0.794	8.19103e-173	Teff	Gapdh
Cytip2	8.86348e-177	0.492346	0.76	0.414	1.51512e-172	Teff	Cytip
Adora2a1	1.53597e-176	0.291347	0.279	0.077	2.62558e-172	Teff	Adora2a
Ppia1	1.87004e-176	0.476326	0.998	0.979	3.19665e-172	Teff	Ppia
Ipcef1	1.95887e-176	0.277969	0.242	0.06	3.34849e-172	Teff	Ipcef1
Acp5	5.66172e-175	0.315762	0.432	0.162	9.67815e-171	Teff	Acp5
Kbtbd111	7.45126e-175	0.26818	0.227	0.053	1.27372e-170	Teff	Kbtbd11
Batf	2.18719e-174	0.403781	0.363	0.127	3.73878e-170	Teff	Batf
Armc7	6.56927e-174	0.280958	0.211	0.047	1.12295e-169	Teff	Armc7
Hist1h1e1	7.8285e-174	0.467625	0.643	0.329	1.3382e-169	Teff	Hist1h1e
Atxn1	4.99191e-173	0.403395	0.389	0.145	8.53318e-169	Teff	Atxn1
Rps212	1.71243e-172	0.358631	1	0.986	2.92723e-168	Teff	Rps21
Rnf1661	9.42007e-172	0.406368	0.42	0.168	1.61027e-167	Teff	Rnf166
Npm3	1.11668e-171	0.416249	0.433	0.177	1.90885e-167	Teff	Npm3
Eef1b22	1.29809e-171	0.446286	0.986	0.914	2.21896e-167	Teff	Eef1b2
Actb	2.2511e-169	0.502358	1	1	3.84802e-165	Teff	Actb
Ttc39b	7.83101e-169	0.3605	0.37	0.134	1.33863e-164	Teff	Ttc39b
Rpl22l13	3.77603e-168	0.506023	0.917	0.764	6.45474e-164	Teff	Rpl22l1
Bcl2a1b1	3.9699e-168	0.397585	0.516	0.22	6.78614e-164	Teff	Bcl2a1b
Emp31	6.80483e-168	0.529604	0.872	0.614	1.16322e-163	Teff	Emp3
Sla1	5.51573e-167	0.447719	0.471	0.202	9.42859e-163	Teff	Sla
Cotl11	1.05307e-166	0.485549	0.775	0.431	1.80012e-162	Teff	Cotl1
Cox8a1	1.74289e-166	0.475849	0.962	0.913	2.97929e-162	Teff	Cox8a
Kif21b1	1.87479e-166	0.325472	0.324	0.107	3.20477e-162	Teff	Kif21b
Cyfip21	1.06244e-164	0.359778	0.474	0.198	1.81613e-160	Teff	Cyfip2
Emb1	2.24771e-164	0.578247	0.604	0.299	3.84223e-160	Teff	Emb
Spata131	2.30301e-164	0.340643	0.418	0.163	3.93677e-160	Teff	Spata13
Kcnab21	2.39506e-164	0.294822	0.274	0.08	4.09411e-160	Teff	Kcnab2
Id22	4.93269e-164	0.570114	0.683	0.391	8.43195e-160	Teff	Id2
Atp5e1	1.28167e-163	0.475792	0.948	0.854	2.19089e-159	Teff	Atp5e
Ikzf11	6.9812e-163	0.424783	0.532	0.247	1.19337e-158	Teff	Ikzf1
Cd821	2.0601e-162	0.414474	0.474	0.209	3.52153e-158	Teff	Cd82
Cfl11	2.1568e-162	0.4794	0.98	0.933	3.68683e-158	Teff	Cfl1
Rps123	2.42974e-162	0.400047	1	0.988	4.1534e-158	Teff	Rps12
Cd71	1.6291e-161	0.31688	0.211	0.049	2.78478e-157	Teff	Cd7
Serbp11	1.25917e-160	0.474765	0.924	0.792	2.15243e-156	Teff	Serbp1
Rps272	9.78578e-160	0.27497	1	0.989	1.67278e-155	Teff	Rps27
Atp2b42	2.22477e-159	0.322458	0.323	0.109	3.80301e-155	Teff	Atp2b4
H2afj1	9.73994e-159	0.507557	0.778	0.516	1.66494e-154	Teff	H2afj
Traf3ip3	2.58747e-158	0.294037	0.296	0.094	4.42303e-154	Teff	Traf3ip3
H2afz1	2.8116e-158	0.537182	0.935	0.78	4.80614e-154	Teff	H2afz
Dgka	5.48126e-158	0.351521	0.359	0.133	9.36966e-154	Teff	Dgka
Emg1	2.20962e-157	0.433837	0.554	0.285	3.77713e-153	Teff	Emg1
Rasgrp11	1.07509e-156	0.295825	0.273	0.082	1.83775e-152	Teff	Rasgrp1
Pfkp1	4.04122e-156	0.410347	0.532	0.26	6.90806e-152	Teff	Pfkp
Gpr18	2.04219e-155	0.273599	0.25	0.07	3.49092e-151	Teff	Gpr18
Zfp53	2.77163e-154	0.261898	0.235	0.064	4.73782e-150	Teff	Zfp53
Lsm4	6.00125e-154	0.510038	0.629	0.367	1.02585e-149	Teff	Lsm4
Tmem1601	1.35489e-153	0.512393	0.639	0.381	2.31605e-149	Teff	Tmem160
Rbm31	4.2533e-152	0.598637	0.918	0.821	7.2706e-148	Teff	Rbm3
Snrpe1	1.13857e-151	0.508675	0.785	0.564	1.94626e-147	Teff	Snrpe
Gpsm31	1.25266e-151	0.4222	0.602	0.316	2.1413e-147	Teff	Gpsm3
Krtcap21	4.05239e-151	0.550194	0.757	0.538	6.92715e-147	Teff	Krtcap2
Zdhhc181	9.19573e-151	0.410056	0.493	0.23	1.57192e-146	Teff	Zdhhc18
Rps210	9.37509e-151	0.483872	0.995	0.965	1.60258e-146	Teff	Rps2
Znrf21	2.5378e-150	0.391125	0.476	0.221	4.33812e-146	Teff	Znrf2
Arhgap151	1.71375e-149	0.379184	0.493	0.225	2.92949e-145	Teff	Arhgap15
Ndufv31	1.35194e-148	0.452866	0.606	0.337	2.31101e-144	Teff	Ndufv3
Cox7b1	2.12921e-148	0.514536	0.768	0.547	3.63967e-144	Teff	Cox7b
Traf12	9.54699e-148	0.396254	0.488	0.218	1.63196e-143	Teff	Traf1
Adam19	1.1384e-147	0.273685	0.24	0.068	1.94597e-143	Teff	Adam19
Rps82	1.2102e-147	0.37012	0.999	0.99	2.06871e-143	Teff	Rps8
Il21r1	6.4527e-147	0.287277	0.297	0.097	1.10302e-142	Teff	Il21r
Rhof	1.78133e-146	0.278521	0.28	0.09	3.045e-142	Teff	Rhof
Rpl222	5.6589e-146	0.403346	0.994	0.951	9.67333e-142	Teff	Rpl22
Bhlhe402	1.18967e-145	0.447032	0.616	0.323	2.03362e-141	Teff	Bhlhe40
Il2rg3	5.53827e-145	0.445164	0.656	0.372	9.46711e-141	Teff	Il2rg
Acap11	3.67792e-144	0.260949	0.278	0.089	6.28703e-140	Teff	Acap1
Ndfip1	4.38539e-144	0.379751	0.417	0.182	7.49639e-140	Teff	Ndfip1
Ripor21	1.57222e-141	0.334405	0.48	0.215	2.68755e-137	Teff	Ripor2
Eef1d1	4.32022e-141	0.466324	0.794	0.59	7.38498e-137	Teff	Eef1d
Atp5d1	1.845e-138	0.458452	0.85	0.686	3.15384e-134	Teff	Atp5d
Slamf6	1.16335e-137	0.283376	0.229	0.066	1.98863e-133	Teff	Slamf6
Ldha1	1.64089e-137	0.54387	0.764	0.553	2.80494e-133	Teff	Ldha
Prelid1	3.36636e-136	0.496243	0.628	0.391	5.75446e-132	Teff	Prelid1
Arl4c	6.28002e-135	0.381111	0.479	0.227	1.07351e-130	Teff	Arl4c
Jak11	2.65346e-134	0.517503	0.804	0.614	4.53582e-130	Teff	Jak1
Arpc1b1	4.65369e-134	0.418141	0.938	0.781	7.95502e-130	Teff	Arpc1b
Gm100763	1.07607e-133	0.44367	0.924	0.805	1.83943e-129	Teff	Gm10076
Eno11	1.32548e-133	0.416011	0.546	0.294	2.26578e-129	Teff	Eno1
Cox4i11	1.74207e-133	0.37663	0.985	0.946	2.97789e-129	Teff	Cox4i1
Il7r1	1.28511e-132	0.418294	0.283	0.095	2.19676e-128	Teff	Il7r
Taf101	1.60589e-132	0.459927	0.703	0.472	2.7451e-128	Teff	Taf10
Nfatc31	7.40587e-131	0.35974	0.468	0.224	1.26596e-126	Teff	Nfatc3
Dut	3.88361e-130	0.348922	0.362	0.147	6.63865e-126	Teff	Dut
Arhgap91	8.98879e-130	0.318215	0.396	0.172	1.53654e-125	Teff	Arhgap9
Nr4a22	2.1656e-129	0.353768	0.337	0.131	3.70188e-125	Teff	Nr4a2
Chsy11	4.57235e-129	0.293466	0.298	0.108	7.81598e-125	Teff	Chsy1
H2afy	6.83268e-129	0.441407	0.725	0.485	1.16798e-124	Teff	H2afy
Cox5a	4.85457e-128	0.475425	0.827	0.654	8.29841e-124	Teff	Cox5a
Sash3	5.21832e-128	0.271263	0.289	0.104	8.92019e-124	Teff	Sash3
Mrpl57	6.61091e-128	0.401525	0.521	0.282	1.13007e-123	Teff	Mrpl57
Xrn21	1.23884e-127	0.443601	0.625	0.377	2.11767e-123	Teff	Xrn2
Madd	1.4206e-126	0.308623	0.342	0.138	2.42837e-122	Teff	Madd
Satb12	1.26311e-125	0.349305	0.493	0.228	2.15916e-121	Teff	Satb1
Tomm20	4.39857e-125	0.437935	0.783	0.589	7.51891e-121	Teff	Tomm20
Psmb31	5.8118e-125	0.470295	0.754	0.558	9.9347e-121	Teff	Psmb3
Mien1	1.17434e-124	0.390541	0.508	0.271	2.00742e-120	Teff	Mien1
Nsmaf1	1.54154e-124	0.282301	0.284	0.103	2.63511e-120	Teff	Nsmaf
Sumo2	2.25199e-124	0.456112	0.833	0.677	3.84955e-120	Teff	Sumo2
Ppp1r12a1	1.15152e-123	0.437863	0.675	0.428	1.96842e-119	Teff	Ppp1r12a
Nop531	3.23311e-123	0.451266	0.716	0.49	5.52669e-119	Teff	Nop53
Rps27a2	8.74731e-123	0.320245	1	0.996	1.49527e-118	Teff	Rps27a
Glipr2	1.18245e-122	0.327438	0.41	0.186	2.02127e-118	Teff	Glipr2
Rps92	7.62974e-122	0.311019	1	0.996	1.30423e-117	Teff	Rps9
Kdm2b1	8.171e-122	0.336266	0.318	0.126	1.39675e-117	Teff	Kdm2b
Gm17018	1.11412e-121	0.280903	0.312	0.122	1.90448e-117	Teff	Gm17018
Orai11	1.44888e-121	0.46512	0.539	0.305	2.47672e-117	Teff	Orai1
Cwc15	1.49734e-120	0.422087	0.636	0.402	2.55955e-116	Teff	Cwc15
Dennd4a3	1.50422e-120	0.368176	0.655	0.375	2.57132e-116	Teff	Dennd4a
Eif3m	1.55661e-120	0.426596	0.693	0.467	2.66087e-116	Teff	Eif3m
Zcchc113	1.81801e-120	0.422797	0.605	0.35	3.1077e-116	Teff	Zcchc11
Rasgrp2	2.53999e-120	0.420462	0.509	0.269	4.34187e-116	Teff	Rasgrp2
Fkbp31	7.01529e-120	0.393533	0.526	0.286	1.19919e-115	Teff	Fkbp3
Plac8	4.69516e-119	0.300505	0.752	0.471	8.02591e-115	Teff	Plac8
Gm267401	7.16491e-119	0.269084	0.287	0.106	1.22477e-114	Teff	Gm26740
Eif3i	4.87708e-118	0.416562	0.667	0.443	8.33689e-114	Teff	Eif3i
Mkrn1	2.21342e-117	0.357909	0.568	0.318	3.78362e-113	Teff	Mkrn1
Rpl262	8.46472e-117	0.305247	1	0.989	1.44696e-112	Teff	Rpl26
Eif4e21	3.09627e-116	0.375898	0.523	0.292	5.29277e-112	Teff	Eif4e2
Rpl281	3.91889e-116	0.371809	1	0.988	6.69896e-112	Teff	Rpl28
Mbd21	7.82443e-116	0.433242	0.682	0.459	1.33751e-111	Teff	Mbd2
Snrpg2	1.29403e-115	0.388659	0.64	0.399	2.21202e-111	Teff	Snrpg
Nsa21	1.58302e-115	0.40613	0.753	0.525	2.70602e-111	Teff	Nsa2
Esyt11	4.36799e-115	0.386367	0.519	0.285	7.46664e-111	Teff	Esyt1
Cblb1	7.26161e-115	0.368019	0.447	0.224	1.2413e-110	Teff	Cblb
Npm12	1.75422e-114	0.392444	0.93	0.813	2.99866e-110	Teff	Npm1
Wipf11	2.93265e-114	0.380309	0.519	0.289	5.01307e-110	Teff	Wipf1
Arpc21	3.61728e-113	0.364965	0.969	0.888	6.18337e-109	Teff	Arpc2
Crbn	4.42868e-113	0.291634	0.287	0.112	7.57039e-109	Teff	Crbn
Myl61	2.5014e-112	0.306283	0.998	0.981	4.27589e-108	Teff	Myl6
Actr3	2.86064e-112	0.401032	0.876	0.708	4.88997e-108	Teff	Actr3
Phgdh	9.40853e-112	0.252948	0.292	0.112	1.60829e-107	Teff	Phgdh
Atp11b1	9.47374e-111	0.382862	0.534	0.3	1.61944e-106	Teff	Atp11b
Rpl35a2	1.12434e-110	0.280535	1	0.99	1.92195e-106	Teff	Rpl35a
Bcl2a1d1	2.60514e-110	0.270614	0.295	0.114	4.45323e-106	Teff	Bcl2a1d
Arf5	1.21358e-109	0.403364	0.828	0.673	2.07449e-105	Teff	Arf5
Eef1a12	1.67807e-109	0.308262	1	0.996	2.8685e-105	Teff	Eef1a1
Ubald21	2.73627e-109	0.446015	0.635	0.407	4.67738e-105	Teff	Ubald2
Mcm61	5.97723e-109	0.31668	0.311	0.129	1.02175e-104	Teff	Mcm6
Rpl36al	1.53436e-108	0.388193	0.708	0.479	2.62283e-104	Teff	Rpl36al
Grap	1.88538e-108	0.328671	0.491	0.257	3.22287e-104	Teff	Grap
Celf22	3.13541e-107	0.37519	0.624	0.374	5.35967e-103	Teff	Celf2
Cd693	8.12793e-107	0.3566	0.374	0.169	1.38939e-102	Teff	Cd69
Smap22	1.11279e-106	0.353064	0.533	0.3	1.9022e-102	Teff	Smap2
Cox6b1	4.56198e-106	0.387098	0.892	0.775	7.79824e-102	Teff	Cox6b1
Klhl61	3.29315e-104	0.319222	0.362	0.166	5.6293e-100	Teff	Klhl6
Cnot6l2	1.53097e-103	0.382648	0.557	0.328	2.61704e-99	Teff	Cnot6l
Park71	1.77878e-103	0.443007	0.668	0.47	3.04065e-99	Teff	Park7
Psme1	2.51426e-103	0.395752	0.871	0.728	4.29788e-99	Teff	Psme1
Smap1	4.31666e-103	0.400927	0.566	0.351	7.3789e-99	Teff	Smap1
Gabarapl2	6.4904e-103	0.416991	0.639	0.43	1.10947e-98	Teff	Gabarapl2
Jpt1	8.62134e-103	0.412029	0.735	0.515	1.47373e-98	Teff	Jpt1
Itgb21	1.55181e-102	0.270978	0.631	0.34	2.65267e-98	Teff	Itgb2
1110008P14Rik	3.71048e-102	0.321862	0.402	0.2	6.34269e-98	Teff	1110008P14Rik
Atp1b3	4.59486e-102	0.391532	0.744	0.531	7.85446e-98	Teff	Atp1b3
Sec11c2	5.16997e-102	0.382202	0.601	0.374	8.83755e-98	Teff	Sec11c
Ablim1	7.90952e-102	0.338546	0.65	0.382	1.35205e-97	Teff	Ablim1
Cox5b1	2.7816e-101	0.450826	0.819	0.691	4.75486e-97	Teff	Cox5b
Zbtb1	3.32432e-101	0.277514	0.287	0.118	5.68258e-97	Teff	Zbtb1
Myo1g	4.14119e-101	0.269623	0.416	0.201	7.07895e-97	Teff	Myo1g
Cox20	4.65554e-101	0.314708	0.387	0.19	7.95818e-97	Teff	Cox20
Dnajc9	8.30629e-101	0.294517	0.358	0.164	1.41988e-96	Teff	Dnajc9
Cnp1	1.91895e-100	0.283472	0.354	0.163	3.28026e-96	Teff	Cnp
Elf12	2.67978e-100	0.371805	0.682	0.446	4.58082e-96	Teff	Elf1
Csnk2b	4.32562e-100	0.382497	0.588	0.376	7.39421e-96	Teff	Csnk2b
Phf11b	1.34452e-99	0.284671	0.325	0.142	2.29832e-95	Teff	Phf11b
Pde3b1	1.74248e-99	0.265987	0.3	0.126	2.97859e-95	Teff	Pde3b
Rasa3	2.54607e-99	0.310671	0.406	0.202	4.35226e-95	Teff	Rasa3
Ndufb71	3.30043e-99	0.430241	0.733	0.573	5.64175e-95	Teff	Ndufb7
Grk61	6.77209e-99	0.277338	0.395	0.193	1.15762e-94	Teff	Grk6
Nudt21	1.10406e-98	0.307582	0.446	0.238	1.88728e-94	Teff	Nudt21
Akna1	1.94583e-98	0.273266	0.357	0.165	3.3262e-94	Teff	Akna
Atp5l	3.27509e-98	0.37313	0.916	0.827	5.59844e-94	Teff	Atp5l
Arpc5	5.42166e-98	0.381096	0.848	0.701	9.26779e-94	Teff	Arpc5
Sms	6.83321e-98	0.284279	0.35	0.163	1.16807e-93	Teff	Sms
Cyba1	8.78617e-98	0.279573	0.939	0.762	1.50191e-93	Teff	Cyba
Pik3r51	7.38107e-97	0.266509	0.309	0.134	1.26172e-92	Teff	Pik3r5
Mdp1	2.06727e-96	0.283497	0.353	0.168	3.53378e-92	Teff	Mdp1
Hif1a	3.09565e-96	0.419367	0.564	0.35	5.29171e-92	Teff	Hif1a
Mrps24	7.27861e-96	0.353848	0.564	0.355	1.24421e-91	Teff	Mrps24
Pik3cd	1.74603e-95	0.266909	0.36	0.169	2.98466e-91	Teff	Pik3cd
Borcs8	4.34994e-95	0.262033	0.297	0.129	7.43579e-91	Teff	Borcs8
Stk41	9.68433e-95	0.360156	0.591	0.361	1.65544e-90	Teff	Stk4
Chd31	1.38525e-94	0.36904	0.425	0.226	2.36794e-90	Teff	Chd3
Fnbp12	2.69726e-94	0.311773	0.449	0.239	4.6107e-90	Teff	Fnbp1
Ppp1r18	5.86105e-94	0.329283	0.541	0.318	1.00189e-89	Teff	Ppp1r18
Nup2101	7.88093e-94	0.262804	0.329	0.15	1.34717e-89	Teff	Nup210
Ostf1	1.38409e-93	0.362861	0.772	0.594	2.36596e-89	Teff	Ostf1
Vps281	5.20706e-93	0.343533	0.584	0.37	8.90094e-89	Teff	Vps28
Eif3e	2.69197e-92	0.389578	0.752	0.575	4.60165e-88	Teff	Eif3e
Ube2i1	3.96343e-92	0.365549	0.744	0.554	6.77509e-88	Teff	Ube2i
Tnfaip8l2	9.70892e-92	0.259794	0.327	0.15	1.65964e-87	Teff	Tnfaip8l2
Pfdn53	2.61444e-91	0.334018	0.939	0.849	4.46913e-87	Teff	Pfdn5
Cd531	4.63701e-91	0.316764	0.728	0.451	7.9265e-87	Teff	Cd53
Cdc42se1	2.60066e-90	0.329527	0.542	0.325	4.44557e-86	Teff	Cdc42se1
Higd1a1	2.92907e-90	0.368894	0.573	0.365	5.00695e-86	Teff	Higd1a
Sys11	4.1856e-90	0.349926	0.573	0.362	7.15486e-86	Teff	Sys1
Mrpl18	1.46049e-89	0.296945	0.459	0.255	2.49657e-85	Teff	Mrpl18
Mdh11	1.53045e-89	0.328117	0.535	0.328	2.61615e-85	Teff	Mdh1
Ifi209	1.58758e-89	0.270419	0.335	0.155	2.71381e-85	Teff	Ifi209
Akap13	2.17496e-89	0.379776	0.798	0.624	3.71788e-85	Teff	Akap13
Dock102	3.08425e-89	0.294436	0.471	0.256	5.27222e-85	Teff	Dock10
Uba522	4.51499e-89	0.328831	0.789	0.587	7.71792e-85	Teff	Uba52
Atp5c1	5.69254e-89	0.373014	0.748	0.584	9.73084e-85	Teff	Atp5c1
Lsm5	5.84162e-89	0.308544	0.438	0.239	9.98567e-85	Teff	Lsm5
Rassf5	7.41208e-89	0.250059	0.379	0.186	1.26702e-84	Teff	Rassf5
Ppp1cc1	9.30507e-89	0.364492	0.567	0.361	1.59061e-84	Teff	Ppp1cc
Edf11	1.24032e-88	0.367495	0.73	0.55	2.1202e-84	Teff	Edf1
Eif3k	1.26923e-88	0.366527	0.809	0.662	2.16962e-84	Teff	Eif3k
Cox7a2l	2.10256e-88	0.358381	0.851	0.688	3.59411e-84	Teff	Cox7a2l
Rilpl2	4.94313e-88	0.289245	0.529	0.299	8.44979e-84	Teff	Rilpl2
Gpr1321	4.9601e-88	0.260058	0.418	0.212	8.4788e-84	Teff	Gpr132
Arhgap30	8.4366e-88	0.294312	0.529	0.301	1.44215e-83	Teff	Arhgap30
Ifi27l2a	2.27007e-87	1.01389	0.682	0.518	3.88046e-83	Teff	Ifi27l2a
Rsbn1l1	3.58781e-87	0.328632	0.575	0.357	6.133e-83	Teff	Rsbn1l
H2afv1	6.41571e-87	0.328987	0.561	0.339	1.0967e-82	Teff	H2afv
Churc1	6.6308e-87	0.295607	0.386	0.202	1.13347e-82	Teff	Churc1
Atp5j21	9.42621e-87	0.377929	0.795	0.665	1.61132e-82	Teff	Atp5j2
Chd22	1.75406e-86	0.329745	0.564	0.342	2.99839e-82	Teff	Chd2
Lfng	3.79576e-86	0.276858	0.355	0.174	6.48847e-82	Teff	Lfng
Ubl52	2.49054e-85	0.384032	0.805	0.677	4.25733e-81	Teff	Ubl5
Tomm5	1.20842e-84	0.310209	0.487	0.288	2.06567e-80	Teff	Tomm5
Casp3	1.97775e-84	0.282143	0.343	0.169	3.38076e-80	Teff	Casp3
Peli1	3.48919e-84	0.349991	0.53	0.329	5.96442e-80	Teff	Peli1
Pop5	5.14737e-84	0.265207	0.385	0.2	8.79892e-80	Teff	Pop5
Nabp12	6.89779e-84	0.309642	0.468	0.259	1.17911e-79	Teff	Nabp1
Atp5g21	1.3152e-83	0.351939	0.86	0.724	2.2482e-79	Teff	Atp5g2
Elob	1.5977e-83	0.333682	0.87	0.76	2.7311e-79	Teff	Elob
Arhgef12	3.01991e-83	0.309195	0.576	0.36	5.16223e-79	Teff	Arhgef1
Cmc11	6.30762e-83	0.264477	0.358	0.181	1.07822e-78	Teff	Cmc1
Glrx	7.54324e-83	0.310809	0.363	0.182	1.28944e-78	Teff	Glrx
Mxi1	3.08064e-82	0.280497	0.318	0.153	5.26605e-78	Teff	Mxi1
Apbb1ip	9.21578e-82	0.264691	0.54	0.312	1.57535e-77	Teff	Apbb1ip
Arl6ip51	1.06007e-81	0.305772	0.511	0.313	1.81208e-77	Teff	Arl6ip5
Anp32b1	2.66195e-81	0.35288	0.72	0.525	4.55034e-77	Teff	Anp32b
Tcf71	5.0801e-81	0.319764	0.254	0.107	8.68392e-77	Teff	Tcf7
Nsd32	9.81989e-80	0.339642	0.613	0.408	1.67861e-75	Teff	Nsd3
Snrpf	1.89783e-79	0.346223	0.678	0.49	3.24414e-75	Teff	Snrpf
Ndufa11	6.80774e-79	0.34353	0.63	0.442	1.16371e-74	Teff	Ndufa1
Sirt7	1.46031e-78	0.271791	0.387	0.207	2.49626e-74	Teff	Sirt7
Rpl352	4.25796e-78	0.266041	0.977	0.915	7.27855e-74	Teff	Rpl35
Mat2b	6.13136e-78	0.2884	0.462	0.272	1.0481e-73	Teff	Mat2b
Ddx46	9.34166e-78	0.31005	0.513	0.316	1.59686e-73	Teff	Ddx46
Mrps23	2.02711e-77	0.257761	0.355	0.185	3.46515e-73	Teff	Mrps23
Capza11	2.72082e-77	0.312697	0.582	0.381	4.65097e-73	Teff	Capza1
Sri1	9.30425e-77	0.34783	0.687	0.522	1.59047e-72	Teff	Sri
Bex31	1.80983e-75	0.263253	0.337	0.172	3.09373e-71	Teff	Bex3
Ogt	2.48962e-75	0.284258	0.435	0.246	4.25576e-71	Teff	Ogt
Arpc32	3.39654e-75	0.303437	0.94	0.862	5.80605e-71	Teff	Arpc3
Sin3b	1.16223e-74	0.314547	0.576	0.383	1.98672e-70	Teff	Sin3b
Nme11	2.61811e-74	0.362214	0.603	0.42	4.47539e-70	Teff	Nme1
Apobec32	2.82694e-74	0.280317	0.433	0.246	4.83237e-70	Teff	Apobec3
Atp5g31	3.45983e-74	0.355557	0.684	0.524	5.91424e-70	Teff	Atp5g3
Vasp	8.36903e-74	0.264027	0.662	0.452	1.4306e-69	Teff	Vasp
1810058I24Rik1	9.90213e-74	0.313569	0.531	0.344	1.69267e-69	Teff	1810058I24Rik
Ddt	2.01123e-73	0.259246	0.352	0.187	3.438e-69	Teff	Ddt
Cox6c1	2.19788e-73	0.343195	0.881	0.806	3.75706e-69	Teff	Cox6c
Psme2	1.36593e-72	0.346927	0.7	0.526	2.33492e-68	Teff	Psme2
2010107E04Rik	2.15118e-72	0.32743	0.649	0.469	3.67723e-68	Teff	2010107E04Rik
Cmtm71	4.32925e-72	0.286127	0.407	0.228	7.40042e-68	Teff	Cmtm7
Prr13	1.20553e-71	0.269499	0.659	0.445	2.06073e-67	Teff	Prr13
Sec11a	2.65116e-71	0.306544	0.561	0.378	4.53189e-67	Teff	Sec11a
Frg1	2.7437e-71	0.264167	0.433	0.252	4.69008e-67	Teff	Frg1
Heca1	5.03159e-71	0.271187	0.366	0.199	8.60101e-67	Teff	Heca
Ankrd112	7.77866e-71	0.343762	0.778	0.616	1.32968e-66	Teff	Ankrd11
Selenoh	1.29554e-70	0.26391	0.387	0.213	2.2146e-66	Teff	Selenoh
Ifnar1	2.42994e-70	0.271856	0.448	0.264	4.15374e-66	Teff	Ifnar1
4930523C07Rik2	3.49975e-70	0.28834	0.646	0.434	5.98248e-66	Teff	4930523C07Rik
Stat5b	5.0974e-70	0.257965	0.321	0.165	8.71349e-66	Teff	Stat5b
Uqcrfs1	7.66113e-70	0.29084	0.546	0.36	1.30959e-65	Teff	Uqcrfs1
Arpc4	1.67901e-69	0.293165	0.59	0.394	2.8701e-65	Teff	Arpc4
Ostc	5.61056e-69	0.306736	0.521	0.34	9.59069e-65	Teff	Ostc
Cdkn1b	1.59673e-68	0.302211	0.518	0.333	2.72945e-64	Teff	Cdkn1b
Psma2	2.90024e-68	0.324386	0.753	0.621	4.95768e-64	Teff	Psma2
Serf21	3.56604e-68	0.260978	0.981	0.942	6.09579e-64	Teff	Serf2
Psmb9	6.74201e-68	0.300675	0.689	0.498	1.15248e-63	Teff	Psmb9
Sp110	6.933e-68	0.280515	0.403	0.233	1.18513e-63	Teff	Sp110
Hint1	8.09581e-68	0.312839	0.873	0.76	1.3839e-63	Teff	Hint1
Tomm221	1.15094e-67	0.306226	0.566	0.392	1.96741e-63	Teff	Tomm22
Med10	1.23848e-67	0.25273	0.395	0.225	2.11705e-63	Teff	Med10
Rab8a	1.63133e-67	0.283092	0.522	0.334	2.7886e-63	Teff	Rab8a
Scand1	3.25601e-67	0.306232	0.741	0.566	5.56583e-63	Teff	Scand1
Snrpc	3.46076e-67	0.27273	0.529	0.345	5.91582e-63	Teff	Snrpc
Grk2	4.96267e-67	0.278683	0.555	0.357	8.48319e-63	Teff	Grk2
Fgfr1op2	5.50224e-67	0.274913	0.526	0.337	9.40553e-63	Teff	Fgfr1op2
Hnrnpa3	1.19967e-66	0.315776	0.842	0.724	2.05072e-62	Teff	Hnrnpa3
Mrpl58	1.42862e-66	0.256393	0.388	0.221	2.44208e-62	Teff	Mrpl58
Ndufb10	2.27167e-66	0.318762	0.636	0.469	3.8832e-62	Teff	Ndufb10
Lsm81	4.50431e-66	0.260367	0.399	0.231	7.69967e-62	Teff	Lsm8
Snrpd21	5.30989e-66	0.325454	0.639	0.469	9.07672e-62	Teff	Snrpd2
Trmt112	5.43611e-66	0.273394	0.482	0.304	9.29249e-62	Teff	Trmt112
Ndufb111	2.48172e-65	0.327661	0.708	0.558	4.24225e-61	Teff	Ndufb11
Ifi203	8.74639e-65	0.314121	0.544	0.351	1.49511e-60	Teff	Ifi203
Atp5o.1	1.85897e-64	0.32072	0.63	0.473	3.17772e-60	Teff	Atp5o.1
Eef1g1	2.82222e-64	0.282379	0.849	0.715	4.8243e-60	Teff	Eef1g
Ncl2	4.4301e-64	0.279528	0.893	0.774	7.57281e-60	Teff	Ncl
Ndufa41	5.12333e-64	0.329248	0.81	0.679	8.75782e-60	Teff	Ndufa4
Zyx1	1.01501e-63	0.272257	0.627	0.423	1.73506e-59	Teff	Zyx
Cir1	1.99464e-63	0.261034	0.396	0.231	3.40963e-59	Teff	Cir1
Bcl2l111	5.60152e-63	0.315368	0.468	0.293	9.57524e-59	Teff	Bcl2l11
Selenow	1.01544e-62	0.279027	0.82	0.66	1.73579e-58	Teff	Selenow
Sf3b6	1.23287e-62	0.293222	0.616	0.446	2.10747e-58	Teff	Sf3b6
Srpk1	1.98902e-62	0.255411	0.37	0.212	3.40003e-58	Teff	Srpk1
2410015M20Rik	5.48912e-62	0.276673	0.547	0.373	9.3831e-58	Teff	2410015M20Rik
Ptp4a2	1.00073e-61	0.339775	0.8	0.692	1.71066e-57	Teff	Ptp4a2
Sugt1	1.04913e-61	0.291998	0.545	0.373	1.79338e-57	Teff	Sugt1
Dnajb61	1.34133e-61	0.304224	0.655	0.491	2.29287e-57	Teff	Dnajb6
Srp91	1.82272e-61	0.309839	0.653	0.496	3.11576e-57	Teff	Srp9
Ppib1	3.02837e-61	0.283732	0.857	0.761	5.1767e-57	Teff	Ppib
Rwdd1	4.27176e-61	0.289209	0.539	0.37	7.30215e-57	Teff	Rwdd1
Reep51	1.71506e-60	0.295752	0.737	0.581	2.93173e-56	Teff	Reep5
Ttc141	2.40201e-60	0.253741	0.438	0.268	4.106e-56	Teff	Ttc14
Dad12	4.32782e-60	0.273472	0.827	0.697	7.39797e-56	Teff	Dad1
Clic1	6.03907e-60	0.263439	0.931	0.853	1.03232e-55	Teff	Clic1
Mrpl30	3.1206e-59	0.272613	0.524	0.35	5.33436e-55	Teff	Mrpl30
Ap2s1	1.47049e-58	0.28639	0.56	0.392	2.51365e-54	Teff	Ap2s1
Bola2	1.3285e-56	0.276062	0.502	0.339	2.27094e-52	Teff	Bola2
Srp14	2.60256e-56	0.285309	0.662	0.51	4.44882e-52	Teff	Srp14
Bag11	1.98903e-55	0.260622	0.575	0.411	3.40005e-51	Teff	Bag1
Ccdc12	3.41936e-55	0.272145	0.644	0.478	5.84505e-51	Teff	Ccdc12
Aimp1	3.71086e-54	0.256144	0.474	0.312	6.34335e-50	Teff	Aimp1
Cap1	1.41786e-53	0.255213	0.599	0.421	2.4237e-49	Teff	Cap1
Slc25a5	8.67165e-53	0.285369	0.809	0.695	1.48233e-48	Teff	Slc25a5
Cox7c	1.57672e-52	0.252954	0.911	0.854	2.69524e-48	Teff	Cox7c
Cdc371	2.55621e-52	0.25779	0.586	0.421	4.36959e-48	Teff	Cdc37
Odc11	7.23986e-52	0.345197	0.474	0.314	1.23758e-47	Teff	Odc1
Mndal	1.571e-51	0.274937	0.544	0.372	2.68547e-47	Teff	Mndal
Tsc22d41	3.10123e-51	0.258063	0.528	0.365	5.30125e-47	Teff	Tsc22d4
Pik3r11	5.93551e-51	0.269892	0.481	0.323	1.01462e-46	Teff	Pik3r1
Tmem2341	1.68446e-50	0.27888	0.67	0.528	2.87942e-46	Teff	Tmem234
Atp5k1	1.02251e-49	0.276255	0.604	0.457	1.74789e-45	Teff	Atp5k
Ndufb5	1.50985e-49	0.254802	0.594	0.437	2.58093e-45	Teff	Ndufb5
Tpr	2.15434e-49	0.285003	0.741	0.614	3.68264e-45	Teff	Tpr
Cdc42	2.23285e-49	0.25551	0.936	0.894	3.81684e-45	Teff	Cdc42
Arl6ip1	2.68668e-48	0.282043	0.749	0.614	4.59261e-44	Teff	Arl6ip1
Capzb1	6.29277e-48	0.256141	0.814	0.695	1.07569e-43	Teff	Capzb
Maf1	1.11288e-47	0.357929	0.24	0.127	1.90236e-43	Teff	Maf
Timm13	1.51241e-47	0.261707	0.557	0.409	2.58532e-43	Teff	Timm13
Atp5f1	8.60733e-47	0.275358	0.768	0.657	1.47134e-42	Teff	Atp5f1
Psmb10	2.41584e-46	0.272741	0.623	0.474	4.12963e-42	Teff	Psmb10
Ran	6.15309e-46	0.277976	0.689	0.553	1.05181e-41	Teff	Ran
Pgk1	1.51155e-45	0.255754	0.506	0.353	2.58384e-41	Teff	Pgk1
Set2	2.9869e-44	0.261449	0.726	0.596	5.10581e-40	Teff	Set
Cenpa	6.44953e-43	0.269211	0.287	0.164	1.10248e-38	Teff	Cenpa
Tmem50a1	2.51144e-42	0.259954	0.716	0.594	4.29306e-38	Teff	Tmem50a
Ndufb9	1.07844e-41	0.255691	0.684	0.568	1.84348e-37	Teff	Ndufb9
Uqcr10	3.99685e-40	0.260251	0.657	0.539	6.83221e-36	Teff	Uqcr10
Slc3a22	5.7789e-40	0.25391	0.715	0.602	9.87844e-36	Teff	Slc3a2
Rpl123	0	1.93211	1	0.964	0	Tnaive	Rpl12
Lef11	0	1.75329	0.859	0.1	0	Tnaive	Lef1
Ccr71	0	1.71673	0.834	0.116	0	Tnaive	Ccr7
Rps244	0	1.67496	1	0.996	0	Tnaive	Rps24
Il7r2	0	1.65476	0.801	0.08	0	Tnaive	Il7r
Rps273	0	1.63714	1	0.99	0	Tnaive	Rps27
Rps15a4	0	1.57836	1	0.983	0	Tnaive	Rps15a
Vps37b4	0	1.56868	0.927	0.447	0	Tnaive	Vps37b
Rplp13	0	1.5625	1	0.991	0	Tnaive	Rplp1
Rps292	0	1.55665	1	0.997	0	Tnaive	Rps29
Rps282	0	1.55358	1	0.973	0	Tnaive	Rps28
Rps202	0	1.54335	1	0.988	0	Tnaive	Rps20
Rps163	0	1.51303	1	0.997	0	Tnaive	Rps16
Rps73	0	1.50017	1	0.976	0	Tnaive	Rps7
Rps213	0	1.4875	1	0.987	0	Tnaive	Rps21
Satb13	0	1.48132	0.887	0.227	0	Tnaive	Satb1
Rpl53	0	1.48011	1	0.962	0	Tnaive	Rpl5
Rps192	0	1.47393	1	0.984	0	Tnaive	Rps19
Rpl36a2	0	1.46113	0.997	0.887	0	Tnaive	Rpl36a
Tcf72	0	1.44329	0.777	0.088	0	Tnaive	Tcf7
Rplp23	0	1.41622	1	0.984	0	Tnaive	Rplp2
Rpl394	0	1.40566	0.998	0.982	0	Tnaive	Rpl39
Rps184	0	1.39235	1	0.979	0	Tnaive	Rps18
Rpl303	0	1.38299	1	0.992	0	Tnaive	Rpl30
Rpl234	0	1.347	1	0.997	0	Tnaive	Rpl23
Rpl174	0	1.34135	1	0.993	0	Tnaive	Rpl17
Eef1b23	0	1.32679	0.997	0.92	0	Tnaive	Eef1b2
Rps234	0	1.32371	1	0.995	0	Tnaive	Rps23
Rps133	0	1.31656	1	0.99	0	Tnaive	Rps13
Emb2	0	1.30004	0.859	0.31	0	Tnaive	Emb
Tpt13	0	1.28755	1	1	0	Tnaive	Tpt1
Rps4x3	0	1.28427	1	0.98	0	Tnaive	Rps4x
Rpl134	0	1.28412	1	0.995	0	Tnaive	Rpl13
Rps3a14	0	1.28096	1	0.989	0	Tnaive	Rps3a1
Rpl37a4	0	1.27928	1	0.995	0	Tnaive	Rpl37a
Trbc22	0	1.27884	0.936	0.232	0	Tnaive	Trbc2
Rps263	0	1.27543	1	0.967	0	Tnaive	Rps26
Rps104	0	1.27083	1	0.995	0	Tnaive	Rps10
Rpl35a3	0	1.26865	1	0.991	0	Tnaive	Rpl35a
Rps83	0	1.26488	1	0.99	0	Tnaive	Rps8
Rps144	0	1.2384	1	0.996	0	Tnaive	Rps14
Rpl324	0	1.21863	1	0.986	0	Tnaive	Rpl32
Rps34	0	1.21328	1	0.986	0	Tnaive	Rps3
Rpl213	0	1.2118	1	0.985	0	Tnaive	Rpl21
Rplp01	0	1.21172	1	0.985	0	Tnaive	Rplp0
Rpsa3	0	1.20822	1	0.982	0	Tnaive	Rpsa
Rpl364	0	1.19804	1	0.972	0	Tnaive	Rpl36
Rpl27a4	0	1.19467	1	0.995	0	Tnaive	Rpl27a
Rpl84	0	1.19066	1	0.987	0	Tnaive	Rpl8
Rps153	0	1.18673	1	0.982	0	Tnaive	Rps15
Rpl18a4	0	1.18478	1	0.995	0	Tnaive	Rpl18a
Rpl312	0	1.18223	1	0.959	0	Tnaive	Rpl3
Dusp101	0	1.18007	0.617	0.086	0	Tnaive	Dusp10
Rps53	0	1.17141	1	0.985	0	Tnaive	Rps5
Rpl353	0	1.15757	0.998	0.919	0	Tnaive	Rpl35
Rpl194	0	1.1569	1	0.994	0	Tnaive	Rpl19
Rpl10a3	0	1.14388	0.999	0.949	0	Tnaive	Rpl10a
Rpl23a4	0	1.13542	0.999	0.964	0	Tnaive	Rpl23a
Cd3d2	0	1.12716	0.928	0.205	0	Tnaive	Cd3d
Rps27a3	0	1.1233	0.999	0.997	0	Tnaive	Rps27a
Rpl183	0	1.1216	1	0.99	0	Tnaive	Rpl18
Rpl384	0	1.11837	1	0.982	0	Tnaive	Rpl38
Rps63	0	1.1135	0.999	0.978	0	Tnaive	Rps6
Rpl94	0	1.11005	1	0.993	0	Tnaive	Rpl9
Rack13	0	1.08775	1	0.965	0	Tnaive	Rack1
Rpl344	0	1.08439	1	0.993	0	Tnaive	Rpl34
Dapl1	0	1.07466	0.398	0.007	0	Tnaive	Dapl1
Rpl144	0	1.05671	1	0.963	0	Tnaive	Rpl14
Rpl263	0	1.05615	1	0.99	0	Tnaive	Rpl26
Rpl223	0	1.05579	1	0.954	0	Tnaive	Rpl22
Rpl373	0	1.03546	1	0.994	0	Tnaive	Rpl37
Rpl114	0	1.0313	1	0.987	0	Tnaive	Rpl11
Rps93	0	1.01508	1	0.996	0	Tnaive	Rps9
Cd3g2	0	1.00768	0.855	0.194	0	Tnaive	Cd3g
Itk2	0	1.00335	0.735	0.155	0	Tnaive	Itk
Rpl153	0	0.997245	1	0.977	0	Tnaive	Rpl15
Rpl63	0	0.982839	1	0.986	0	Tnaive	Rpl6
Rpl73	0	0.980341	1	0.979	0	Tnaive	Rpl7
Rgs10	0	0.977673	0.656	0.138	0	Tnaive	Rgs10
Rps252	0	0.952798	1	0.982	0	Tnaive	Rps25
Eef1a13	0	0.870399	1	0.997	0	Tnaive	Eef1a1
Cd3e2	0	0.857127	0.747	0.17	0	Tnaive	Cd3e
Trac2	0	0.831023	0.749	0.18	0	Tnaive	Trac
Inpp4b1	0	0.650121	0.435	0.057	0	Tnaive	Inpp4b
Nsg2	0	0.531274	0.351	0.011	0	Tnaive	Nsg2
Trat1	0	0.348187	0.208	0.008	0	Tnaive	Trat1
Gm83692	2.0495e-303	0.945369	0.753	0.207	3.50341e-299	Tnaive	Gm8369
Gimap32	9.35025e-303	0.949979	0.734	0.205	1.59833e-298	Tnaive	Gimap3
Gramd31	1.76691e-301	0.939886	0.737	0.204	3.02035e-297	Tnaive	Gramd3
Tdrp	3.49655e-290	0.457382	0.315	0.037	5.977e-286	Tnaive	Tdrp
Txk2	7.36429e-290	0.78619	0.608	0.142	1.25885e-285	Tnaive	Txk
Rps171	4.20915e-281	0.988091	0.999	0.953	7.19512e-277	Tnaive	Rps17
Rps124	2.69967e-278	1.02321	1	0.989	4.61482e-274	Tnaive	Rps12
Rpl282	4.58828e-274	0.879999	1	0.989	7.84321e-270	Tnaive	Rpl28
Rps114	2.68891e-270	1.01029	1	0.989	4.59643e-266	Tnaive	Rps11
Rpl313	5.36664e-259	0.933899	0.997	0.915	9.17373e-255	Tnaive	Rpl31
Rflnb	1.47602e-253	0.80281	0.479	0.104	2.52311e-249	Tnaive	Rflnb
Crlf31	1.61149e-249	0.937924	0.722	0.252	2.75468e-245	Tnaive	Crlf3
Rpl44	3.18404e-244	0.895354	0.997	0.915	5.4428e-240	Tnaive	Rpl4
Npm13	6.72784e-244	1.01498	0.985	0.82	1.15006e-239	Tnaive	Npm1
Grap22	4.54937e-237	0.672356	0.55	0.139	7.7767e-233	Tnaive	Grap2
Ms4a4b2	6.80218e-234	0.70495	0.86	0.266	1.16276e-229	Tnaive	Ms4a4b
Cd281	2.75702e-233	0.72197	0.612	0.163	4.71285e-229	Tnaive	Cd28
Fau4	4.1578e-232	0.809904	1	0.999	7.10734e-228	Tnaive	Fau
Rps214	6.72176e-231	0.858186	0.999	0.968	1.14902e-226	Tnaive	Rps2
Uba523	4.75486e-228	1.01689	0.932	0.595	8.12796e-224	Tnaive	Uba52
Cd4	5.52921e-222	0.381297	0.241	0.028	9.45163e-218	Tnaive	Cd4
Rpl413	2.74581e-220	0.710116	1	0.996	4.69368e-216	Tnaive	Rpl41
Gimap63	2.00116e-216	1.03158	0.905	0.481	3.42078e-212	Tnaive	Gimap6
Skap13	7.91184e-212	0.643833	0.592	0.169	1.35245e-207	Tnaive	Skap1
Bcl21	3.31022e-205	0.774212	0.513	0.142	5.65849e-201	Tnaive	Bcl2
Rpl242	5.60351e-204	0.757885	1	0.987	9.57863e-200	Tnaive	Rpl24
Bcl11b2	1.81391e-203	0.574659	0.464	0.11	3.1007e-199	Tnaive	Bcl11b
Ltb3	3.08024e-201	0.754445	0.704	0.238	5.26537e-197	Tnaive	Ltb
Cd2472	1.30172e-197	0.602244	0.515	0.139	2.22516e-193	Tnaive	Cd247
Ms4a6b1	1.58941e-193	0.743987	0.801	0.297	2.71694e-189	Tnaive	Ms4a6b
Rpl292	9.70205e-192	0.746983	0.998	0.936	1.65847e-187	Tnaive	Rpl29
Lat3	1.96571e-191	0.529189	0.623	0.18	3.36019e-187	Tnaive	Lat
Dgka1	1.06595e-188	0.598537	0.503	0.143	1.82213e-184	Tnaive	Dgka
Scml4	1.67483e-186	0.360986	0.253	0.037	2.86295e-182	Tnaive	Scml4
Tmsb102	8.39213e-186	0.778279	1	0.936	1.43455e-181	Tnaive	Tmsb10
Rpl274	8.05171e-183	0.801772	0.965	0.732	1.37636e-178	Tnaive	Rpl27
Rpl102	2.28848e-179	0.701585	0.998	0.97	3.91192e-175	Tnaive	Rpl10
Limd22	9.568e-173	0.775404	0.785	0.356	1.63555e-168	Tnaive	Limd2
Trbc13	2.72457e-172	0.906367	0.577	0.184	4.65739e-168	Tnaive	Trbc1
Plcxd21	1.27606e-168	0.434655	0.353	0.078	2.1813e-164	Tnaive	Plcxd2
Rapgef62	2.76515e-168	0.764679	0.642	0.262	4.72674e-164	Tnaive	Rapgef6
Pdcd43	9.11242e-167	0.699433	0.695	0.284	1.55768e-162	Tnaive	Pdcd4
Rpl22l14	2.94226e-166	0.864088	0.945	0.775	5.0295e-162	Tnaive	Rpl22l1
Fam169b	4.18806e-166	0.368243	0.277	0.05	7.15907e-162	Tnaive	Fam169b
Il21r2	3.30511e-161	0.541293	0.408	0.107	5.64976e-157	Tnaive	Il21r
Saraf2	1.10297e-158	0.790114	0.827	0.479	1.88542e-154	Tnaive	Saraf
Sell2	1.22491e-150	0.577637	0.625	0.22	2.09386e-146	Tnaive	Sell
Fyb2	6.30673e-149	0.616789	0.817	0.352	1.07807e-144	Tnaive	Fyb
Sidt11	5.55585e-146	0.347026	0.276	0.055	9.49716e-142	Tnaive	Sidt1
Zc3hav12	1.33846e-141	0.723909	0.726	0.357	2.28796e-137	Tnaive	Zc3hav1
[truncated: 10,858 more rows]
