# Supplementary material for: Single cell RNA sequencing reveals endothelial cell killing and resolution pathways in experimental malaria-associated acute respiratory distress syndrome
Source: PLoS Pathog. 2024 Jan 18;20(1):e1011929. doi: 10.1371/journal.ppat.1011929 (PMC10826972; doi:10.1371/journal.ppat.1011929)
Supplement: S3 Table — List of marker genes that were identified using the FindAllMarkers function for all lymphoid clusters as shown in Fig 3. Table contains the gene name (rowname and gene), the p-value (p_val), the average log2 fold change compared to all other clusters (avg_log2FC), percent of cells expressing the gene in cluster of interest (pct.1), percent of cells expressing the genes in all other clusters (pct. 2), adjusted p-value (p_val_adj) and the cluster to which the gene belongs (cluster) (XLSX) [file ppat.1011929.s012.xlsx]

## Sheet: FindAllMarkers_Lymphoid cluster
Rowname	p_val	avg_log2FC	pct.1	pct.2	p_val_adj	cluster	gene
Jchain	0	6.63809	0.944	0.003	0	Plasma cells	Jchain
Derl3	0	1.63197	0.722	0.004	0	Plasma cells	Derl3
Tnfrsf17	1.02197e-282	1	0.222	0	1.47552e-278	Plasma cells	Tnfrsf17
Oosp1	2.77393e-203	0.827593	0.389	0.002	4.00501e-199	Plasma cells	Oosp1
Iglv1	1.52203e-156	1.43513	0.556	0.006	2.1975e-152	Plasma cells	Iglv1
Eaf2	8.282e-129	1.45101	0.722	0.014	1.19576e-124	Plasma cells	Eaf2
Fkbp11	1.76354e-125	1.51029	0.667	0.012	2.5462e-121	Plasma cells	Fkbp11
Pon3	7.51185e-121	0.627773	0.5	0.007	1.08456e-116	Plasma cells	Pon3
Alpl	1.4754e-94	0.28752	0.222	0.001	2.13019e-90	Plasma cells	Alpl
Ckap4	3.50748e-89	1.38827	0.889	0.032	5.0641e-85	Plasma cells	Ckap4
Cacna1s	3.91322e-85	1.02126	0.556	0.013	5.64991e-81	Plasma cells	Cacna1s
Sdc1	6.03961e-49	0.750388	0.444	0.014	8.71999e-45	Plasma cells	Sdc1
Tram2	2.10882e-47	0.830429	0.611	0.029	3.04472e-43	Plasma cells	Tram2
Dennd5b	2.3108e-47	0.902503	0.833	0.052	3.33634e-43	Plasma cells	Dennd5b
Wipi1	7.04875e-34	0.340529	0.278	0.008	1.0177e-29	Plasma cells	Wipi1
Pou2af1	7.9109e-32	1.68875	0.944	0.108	1.14218e-27	Plasma cells	Pou2af1
Iglc1	9.51062e-32	2.72632	0.833	0.085	1.37314e-27	Plasma cells	Iglc1
Mzb1	1.54202e-30	4.27309	0.944	0.135	2.22637e-26	Plasma cells	Mzb1
Lman1	3.53774e-27	1.23629	0.833	0.099	5.10779e-23	Plasma cells	Lman1
Edem2	3.58115e-26	0.915572	0.778	0.086	5.17046e-22	Plasma cells	Edem2
Fam46c	3.74101e-26	1.75782	0.889	0.131	5.40128e-22	Plasma cells	Fam46c
Pdia4	4.54274e-25	2.57585	0.944	0.164	6.55881e-21	Plasma cells	Pdia4
Sdf2l1	1.73275e-24	1.65176	0.944	0.154	2.50174e-20	Plasma cells	Sdf2l1
Sec24d	2.70569e-24	0.486234	0.444	0.029	3.90647e-20	Plasma cells	Sec24d
Prdx4	4.37042e-23	1.22376	0.722	0.086	6.31001e-19	Plasma cells	Prdx4
Trib1	1.10745e-22	0.77674	0.611	0.06	1.59894e-18	Plasma cells	Trib1
Creb3l2	1.15274e-22	0.435686	0.389	0.024	1.66433e-18	Plasma cells	Creb3l2
Iglc3	1.54975e-22	2.16599	0.944	0.166	2.23753e-18	Plasma cells	Iglc3
Creld2	3.77622e-22	1.75622	0.667	0.079	5.45211e-18	Plasma cells	Creld2
Amigo2	6.11933e-22	0.276399	0.222	0.008	8.83509e-18	Plasma cells	Amigo2
Tnfrsf13b	1.25264e-21	0.733064	0.722	0.085	1.80856e-17	Plasma cells	Tnfrsf13b
Srm	3.09521e-21	0.605967	0.556	0.052	4.46886e-17	Plasma cells	Srm
Iglc2	1.21542e-20	3.86967	1	0.213	1.75483e-16	Plasma cells	Iglc2
Plpp5	1.24976e-20	0.433269	0.389	0.027	1.8044e-16	Plasma cells	Plpp5
Slc7a7	4.91801e-20	0.275907	0.222	0.009	7.10062e-16	Plasma cells	Slc7a7
Txndc5	1.00086e-19	2.32939	0.889	0.191	1.44504e-15	Plasma cells	Txndc5
Ergic1	1.11924e-19	0.531794	0.444	0.037	1.61596e-15	Plasma cells	Ergic1
Fkbp2	1.45169e-19	1.52669	0.944	0.209	2.09595e-15	Plasma cells	Fkbp2
Hmgn3	1.85118e-19	0.329737	0.278	0.015	2.67273e-15	Plasma cells	Hmgn3
Cd81	5.62664e-18	0.93384	0.778	0.122	8.12375e-14	Plasma cells	Cd81
Edem1	7.222e-18	1.42798	0.889	0.188	1.04271e-13	Plasma cells	Edem1
Srprb	7.27615e-18	0.625373	0.611	0.074	1.05053e-13	Plasma cells	Srprb
Cd24a	4.84944e-17	1.48594	0.778	0.127	7.00162e-13	Plasma cells	Cd24a
Dusp4	5.29209e-17	0.516313	0.444	0.042	7.64073e-13	Plasma cells	Dusp4
Rnase6	1.13163e-16	0.639701	0.5	0.054	1.63385e-12	Plasma cells	Rnase6
Cacna1e	2.83036e-16	0.323398	0.278	0.018	4.08647e-12	Plasma cells	Cacna1e
Xbp1	3.59154e-16	1.8477	0.833	0.189	5.18546e-12	Plasma cells	Xbp1
Rpn1	5.13034e-16	1.31674	0.833	0.187	7.40719e-12	Plasma cells	Rpn1
Manea	6.00535e-16	0.576463	0.556	0.068	8.67052e-12	Plasma cells	Manea
Igkc	6.34768e-16	6.72787	0.944	0.302	9.16478e-12	Plasma cells	Igkc
Tcf4	7.51186e-16	1.3393	0.778	0.15	1.08456e-11	Plasma cells	Tcf4
Pdia6	1.47128e-15	2.08977	0.944	0.301	2.12423e-11	Plasma cells	Pdia6
Dnajb11	1.52965e-15	1.3549	1	0.282	2.20851e-11	Plasma cells	Dnajb11
Pafah1b3	2.1416e-15	0.86759	0.667	0.106	3.09205e-11	Plasma cells	Pafah1b3
Selenom	3.30307e-15	0.526536	0.389	0.037	4.76897e-11	Plasma cells	Selenom
Ell2	3.35326e-15	0.848494	0.611	0.089	4.84144e-11	Plasma cells	Ell2
Fndc3b	5.09761e-15	0.270257	0.222	0.012	7.35993e-11	Plasma cells	Fndc3b
Txndc11	1.15188e-14	0.979107	0.722	0.136	1.66308e-10	Plasma cells	Txndc11
Hdlbp	1.37411e-14	1.28193	0.944	0.262	1.98393e-10	Plasma cells	Hdlbp
Manf	1.37433e-14	2.48991	1	0.42	1.98425e-10	Plasma cells	Manf
Ddost	2.2683e-14	1.27723	0.889	0.257	3.27497e-10	Plasma cells	Ddost
Irf4	3.37222e-14	1.01063	0.611	0.097	4.86881e-10	Plasma cells	Irf4
Atp6v0a1	3.51893e-14	0.36883	0.333	0.029	5.08063e-10	Plasma cells	Atp6v0a1
Ccdc88a	5.33984e-14	0.424119	0.333	0.029	7.70966e-10	Plasma cells	Ccdc88a
Spcs3	5.52916e-14	0.79665	0.722	0.133	7.983e-10	Plasma cells	Spcs3
Rpn2	9.72274e-14	1.26794	0.889	0.256	1.40377e-09	Plasma cells	Rpn2
Selenos	1.23746e-13	1.34243	1	0.343	1.78664e-09	Plasma cells	Selenos
Tmem154	2.29393e-13	0.481441	0.5	0.065	3.31198e-09	Plasma cells	Tmem154
Sec11c	4.26529e-13	2.04061	1	0.524	6.15823e-09	Plasma cells	Sec11c
Arid3a	6.61714e-13	0.743299	0.444	0.057	9.55382e-09	Plasma cells	Arid3a
Ly6d	7.21661e-13	2.24239	0.833	0.207	1.04193e-08	Plasma cells	Ly6d
Adssl1	8.224e-13	0.266096	0.222	0.015	1.18738e-08	Plasma cells	Adssl1
Basp1	8.23324e-13	0.786276	0.278	0.023	1.18872e-08	Plasma cells	Basp1
Magt1	1.73083e-12	0.810503	0.778	0.172	2.49897e-08	Plasma cells	Magt1
Hsp90b1	2.31002e-12	3.38665	0.944	0.589	3.33521e-08	Plasma cells	Hsp90b1
Rexo2	4.47838e-12	1.49556	0.833	0.266	6.46588e-08	Plasma cells	Rexo2
Prdm1	4.95157e-12	0.726322	0.556	0.091	7.14907e-08	Plasma cells	Prdm1
Hyou1	6.43356e-12	0.801354	0.5	0.078	9.28878e-08	Plasma cells	Hyou1
Mef2c	9.37613e-12	1.07038	0.944	0.236	1.35373e-07	Plasma cells	Mef2c
Ssr4	1.04008e-11	2.07535	1	0.539	1.50167e-07	Plasma cells	Ssr4
Spcs2	1.73855e-11	1.44736	0.944	0.5	2.51012e-07	Plasma cells	Spcs2
Kdelr2	1.75356e-11	0.872787	0.778	0.189	2.53179e-07	Plasma cells	Kdelr2
Tmem258	3.73454e-11	0.998035	1	0.444	5.39193e-07	Plasma cells	Tmem258
Spcs1	5.29328e-11	1.33348	0.889	0.357	7.64243e-07	Plasma cells	Spcs1
Mtdh	5.85894e-11	1.42369	0.944	0.45	8.45914e-07	Plasma cells	Mtdh
Sec61b	5.90925e-11	1.51155	1	0.709	8.53177e-07	Plasma cells	Sec61b
Zcwpw1	7.59582e-11	1.20917	0.278	0.028	1.09668e-06	Plasma cells	Zcwpw1
Syvn1	1.03718e-10	0.765361	0.556	0.103	1.49748e-06	Plasma cells	Syvn1
H13	1.35169e-10	1.11854	0.889	0.321	1.95157e-06	Plasma cells	H13
Serp1	1.48375e-10	1.46482	1	0.507	2.14224e-06	Plasma cells	Serp1
Blnk	1.6595e-10	0.590012	0.556	0.099	2.39598e-06	Plasma cells	Blnk
Ssr3	2.71445e-10	0.96242	0.889	0.288	3.91913e-06	Plasma cells	Ssr3
Calr	2.82125e-10	2.14252	0.944	0.654	4.07333e-06	Plasma cells	Calr
Man1b1	2.9626e-10	0.394191	0.389	0.053	4.27741e-06	Plasma cells	Man1b1
Trp53inp1	2.96602e-10	1.67939	0.778	0.244	4.28234e-06	Plasma cells	Trp53inp1
Herpud1	4.48866e-10	1.64479	0.778	0.267	6.48072e-06	Plasma cells	Herpud1
Calu	4.53805e-10	0.712893	0.611	0.134	6.55204e-06	Plasma cells	Calu
P4hb	5.26637e-10	0.939326	0.889	0.285	7.60358e-06	Plasma cells	P4hb
Ppa1	6.45502e-10	0.675441	0.611	0.127	9.31976e-06	Plasma cells	Ppa1
St6gal1	6.83123e-10	0.49265	0.5	0.086	9.86293e-06	Plasma cells	St6gal1
Pdia3	1.08076e-09	1.42158	0.944	0.496	1.56041e-05	Plasma cells	Pdia3
Cd79b	1.42695e-09	0.943644	0.833	0.219	2.06023e-05	Plasma cells	Cd79b
Atat1	1.70425e-09	0.259268	0.222	0.02	2.4606e-05	Plasma cells	Atat1
Fam214a	2.18291e-09	1.13822	0.5	0.097	3.15169e-05	Plasma cells	Fam214a
Isg20	2.23303e-09	0.653718	0.444	0.077	3.22405e-05	Plasma cells	Isg20
Slc35b1	3.36726e-09	0.746545	0.611	0.143	4.86164e-05	Plasma cells	Slc35b1
Tmem176a	3.6035e-09	0.48012	0.389	0.058	5.20273e-05	Plasma cells	Tmem176a
Sec61g	3.99608e-09	1.17267	1	0.707	5.76955e-05	Plasma cells	Sec61g
Unc93b1	4.45944e-09	0.760803	0.667	0.166	6.43854e-05	Plasma cells	Unc93b1
Mycbp	4.48183e-09	0.468549	0.444	0.076	6.47087e-05	Plasma cells	Mycbp
Cnpy2	4.91496e-09	0.618119	0.611	0.142	7.09622e-05	Plasma cells	Cnpy2
St8sia6	5.33837e-09	0.355895	0.278	0.032	7.70753e-05	Plasma cells	St8sia6
Prr5	5.78038e-09	0.34781	0.333	0.045	8.34571e-05	Plasma cells	Prr5
Bckdk	6.34848e-09	0.386454	0.389	0.06	9.16593e-05	Plasma cells	Bckdk
Sel1l	6.36077e-09	0.689796	0.556	0.123	9.18367e-05	Plasma cells	Sel1l
CAAA01118383.1	7.75407e-09	0.514795	0.556	0.117	0.000111953	Plasma cells	CAAA01118383.1
Cks1b	8.15896e-09	0.750925	0.556	0.115	0.000117799	Plasma cells	Cks1b
Evi2a	1.02602e-08	0.723496	0.556	0.122	0.000148137	Plasma cells	Evi2a
Tmed10	1.03894e-08	1.08498	0.944	0.459	0.000150002	Plasma cells	Tmed10
Dnajc3	1.11713e-08	1.13003	0.833	0.333	0.000161291	Plasma cells	Dnajc3
Glipr1	1.15041e-08	0.908411	0.667	0.182	0.000166097	Plasma cells	Glipr1
Yipf2	1.44379e-08	0.25708	0.222	0.022	0.000208454	Plasma cells	Yipf2
Ssr2	1.79838e-08	1.23616	0.778	0.309	0.00025965	Plasma cells	Ssr2
Rasgrp3	1.87194e-08	0.442803	0.333	0.048	0.000270271	Plasma cells	Rasgrp3
Rrbp1	2.09967e-08	1.042	0.889	0.427	0.00030315	Plasma cells	Rrbp1
Ube2j1	2.16391e-08	0.790125	0.722	0.213	0.000312426	Plasma cells	Ube2j1
Cybb	3.23337e-08	0.703486	0.556	0.127	0.000466835	Plasma cells	Cybb
Tppp3	3.49583e-08	0.40008	0.278	0.035	0.000504728	Plasma cells	Tppp3
Clptm1l	4.94658e-08	0.639755	0.667	0.188	0.000714187	Plasma cells	Clptm1l
Cd79a	6.22512e-08	0.866935	0.889	0.245	0.000898783	Plasma cells	Cd79a
Ccdc167	6.94128e-08	0.35876	0.278	0.037	0.00100218	Plasma cells	Ccdc167
Cope	7.87357e-08	1.01064	0.722	0.308	0.00113679	Plasma cells	Cope
Ppib	9.06066e-08	1.34191	0.944	0.765	0.00130818	Plasma cells	Ppib
Aldh9a1	1.08396e-07	0.402688	0.444	0.087	0.00156502	Plasma cells	Aldh9a1
Arfgap3	1.28859e-07	0.250778	0.222	0.025	0.00186047	Plasma cells	Arfgap3
Clic4	1.36283e-07	0.579372	0.667	0.188	0.00196766	Plasma cells	Clic4
Zbtb38	1.37813e-07	0.570172	0.556	0.137	0.00198975	Plasma cells	Zbtb38
Pkig	1.7681e-07	0.801245	0.556	0.142	0.00255279	Plasma cells	Pkig
Lars	1.85261e-07	0.52501	0.556	0.136	0.0026748	Plasma cells	Lars
Laptm4a	2.04984e-07	0.510484	0.722	0.209	0.00295956	Plasma cells	Laptm4a
Nars	2.13541e-07	0.677566	0.722	0.234	0.00308311	Plasma cells	Nars
Mlec	2.24539e-07	0.693006	0.667	0.201	0.00324189	Plasma cells	Mlec
Ostc	2.27624e-07	0.997783	0.833	0.402	0.00328644	Plasma cells	Ostc
Ctsz	2.67006e-07	1.27177	0.722	0.25	0.00385503	Plasma cells	Ctsz
Hspa5	3.16745e-07	2.36022	1	0.783	0.00457316	Plasma cells	Hspa5
Sec61a1	4.12894e-07	0.680945	0.778	0.285	0.00596136	Plasma cells	Sec61a1
Bhlhe41	4.31137e-07	0.308633	0.222	0.027	0.00622475	Plasma cells	Bhlhe41
Ufc1	5.78874e-07	0.606807	0.833	0.309	0.00835778	Plasma cells	Ufc1
Nucb2	6.20319e-07	0.368109	0.222	0.028	0.00895617	Plasma cells	Nucb2
Creg1	7.09733e-07	0.58871	0.5	0.125	0.0102471	Plasma cells	Creg1
Lman2	8.08617e-07	0.772074	0.833	0.369	0.0116748	Plasma cells	Lman2
Dkkl1	9.14724e-07	0.290447	0.278	0.042	0.0132068	Plasma cells	Dkkl1
Krtcap2	1.02662e-06	0.959053	0.944	0.633	0.0148223	Plasma cells	Krtcap2
Alg5	1.19879e-06	0.595759	0.667	0.22	0.0173081	Plasma cells	Alg5
Nans	1.40828e-06	0.586447	0.667	0.218	0.0203328	Plasma cells	Nans
Adk	1.58055e-06	0.416557	0.444	0.1	0.0228199	Plasma cells	Adk
Tubb2b	1.61599e-06	0.301667	0.222	0.029	0.0233316	Plasma cells	Tubb2b
Cd74	1.69203e-06	0.762493	1	0.376	0.0244295	Plasma cells	Cd74
D10Wsu102e	1.85598e-06	0.539027	0.556	0.157	0.0267966	Plasma cells	D10Wsu102e
Nme1	1.86394e-06	0.872173	0.944	0.513	0.0269116	Plasma cells	Nme1
Swap70	1.93184e-06	0.445924	0.556	0.146	0.027892	Plasma cells	Swap70
Kdelr1	1.98342e-06	0.518669	0.667	0.211	0.0286367	Plasma cells	Kdelr1
Tmem176b	2.00123e-06	0.563264	0.333	0.061	0.0288937	Plasma cells	Tmem176b
Ighm	2.18107e-06	5.90382	0.722	0.39	0.0314903	Plasma cells	Ighm
Selenok	2.47038e-06	0.818841	0.944	0.666	0.0356674	Plasma cells	Selenok
Fdps	2.64521e-06	0.426094	0.444	0.105	0.0381915	Plasma cells	Fdps
Mrpl51	2.80885e-06	0.565279	0.722	0.254	0.0405541	Plasma cells	Mrpl51
Uba5	2.9262e-06	0.475893	0.444	0.108	0.0422485	Plasma cells	Uba5
Gm30211	3.34974e-06	0.539701	0.278	0.047	0.0483635	Plasma cells	Gm30211
Slpi	3.40779e-06	3.70908	0.222	0.032	0.0492017	Plasma cells	Slpi
Fut8	3.93826e-06	0.649413	0.389	0.089	0.0568605	Plasma cells	Fut8
Slamf7	4.55032e-06	0.59585	0.667	0.219	0.0656976	Plasma cells	Slamf7
Endog	5.78853e-06	0.281911	0.278	0.048	0.0835748	Plasma cells	Endog
Ftl1	6.39046e-06	0.981959	1	0.938	0.0922654	Plasma cells	Ftl1
Cyp4f18	6.66316e-06	0.403597	0.333	0.067	0.0962027	Plasma cells	Cyp4f18
Erp29	6.7434e-06	0.643736	0.833	0.381	0.0973612	Plasma cells	Erp29
Kcnn4	7.19554e-06	0.520492	0.556	0.163	0.103889	Plasma cells	Kcnn4
Mrps28	8.48084e-06	0.412142	0.444	0.112	0.122446	Plasma cells	Mrps28
Iqcb1	9.02537e-06	0.336943	0.278	0.05	0.130308	Plasma cells	Iqcb1
Abhd17b	9.33996e-06	0.635867	0.556	0.178	0.13485	Plasma cells	Abhd17b
Fndc3a	9.40606e-06	0.552949	0.444	0.115	0.135805	Plasma cells	Fndc3a
Slc33a1	1.53439e-05	0.362348	0.222	0.035	0.221535	Plasma cells	Slc33a1
Cpeb2	1.61236e-05	0.299033	0.222	0.035	0.232793	Plasma cells	Cpeb2
Golgb1	1.66094e-05	0.554995	0.611	0.215	0.239806	Plasma cells	Golgb1
Usf1	1.73638e-05	0.411481	0.444	0.118	0.250699	Plasma cells	Usf1
Mrpl57	1.82656e-05	0.795302	0.778	0.375	0.263718	Plasma cells	Mrpl57
Derl2	1.95543e-05	0.390719	0.556	0.168	0.282325	Plasma cells	Derl2
Arcn1	1.963e-05	0.46497	0.722	0.266	0.283417	Plasma cells	Arcn1
Uso1	1.98074e-05	0.452976	0.444	0.121	0.28598	Plasma cells	Uso1
Mrps25	2.12511e-05	0.358355	0.444	0.117	0.306823	Plasma cells	Mrps25
Sqle	2.15091e-05	0.274132	0.278	0.052	0.310549	Plasma cells	Sqle
Rap1a	2.3037e-05	0.694046	0.889	0.483	0.332608	Plasma cells	Rap1a
Srp9	2.36067e-05	0.649191	1	0.573	0.340833	Plasma cells	Srp9
Man1a	2.40962e-05	0.574689	0.667	0.246	0.347902	Plasma cells	Man1a
Bet1	2.86853e-05	0.415248	0.333	0.076	0.414158	Plasma cells	Bet1
Nucb1	2.94379e-05	0.598755	0.667	0.255	0.425025	Plasma cells	Nucb1
Dok3	3.08108e-05	0.261957	0.278	0.053	0.444846	Plasma cells	Dok3
Lig3	3.36117e-05	0.270609	0.278	0.054	0.485286	Plasma cells	Lig3
Chchd10	3.70445e-05	0.772104	0.611	0.236	0.534849	Plasma cells	Chchd10
Lat2	3.97501e-05	0.423863	0.5	0.149	0.573912	Plasma cells	Lat2
Spint2	4.12162e-05	0.482796	0.389	0.105	0.59508	Plasma cells	Spint2
Nfxl1	4.24769e-05	0.296165	0.222	0.038	0.613282	Plasma cells	Nfxl1
Mgat1	4.46711e-05	0.443605	0.444	0.129	0.644961	Plasma cells	Mgat1
Tmed2	4.59665e-05	0.636016	0.944	0.547	0.663664	Plasma cells	Tmed2
Entpd1	4.69183e-05	0.317513	0.389	0.097	0.677407	Plasma cells	Entpd1
Gins2	4.98294e-05	0.294733	0.222	0.038	0.719437	Plasma cells	Gins2
Plin3	5.17019e-05	0.270609	0.278	0.056	0.746472	Plasma cells	Plin3
Cdk5rap3	5.34187e-05	0.448061	0.5	0.158	0.771259	Plasma cells	Cdk5rap3
Lax1	5.59684e-05	0.480397	0.444	0.133	0.808072	Plasma cells	Lax1
Mettl1	5.70825e-05	0.261491	0.278	0.056	0.824157	Plasma cells	Mettl1
Hspa13	5.72871e-05	0.355914	0.333	0.079	0.827111	Plasma cells	Hspa13
Yif1a	6.02793e-05	0.301147	0.333	0.077	0.870313	Plasma cells	Yif1a
Os9	6.14834e-05	0.670562	0.611	0.26	0.887697	Plasma cells	Os9
Rabl6	6.27005e-05	0.32019	0.389	0.1	0.905269	Plasma cells	Rabl6
Lrrc59	6.6803e-05	0.35807	0.5	0.152	0.964501	Plasma cells	Lrrc59
Tmem208	6.70864e-05	0.37465	0.611	0.208	0.968594	Plasma cells	Tmem208
Cd274	7.9931e-05	0.707538	0.5	0.17	1	Plasma cells	Cd274
Zfp706	8.12164e-05	0.540566	0.889	0.466	1	Plasma cells	Zfp706
Casp3	9.1929e-05	0.45541	0.611	0.224	1	Plasma cells	Casp3
Rpl36al	9.42038e-05	0.610668	1	0.634	1	Plasma cells	Rpl36al
Surf4	9.77938e-05	0.62802	0.611	0.247	1	Plasma cells	Surf4
Stx18	9.87446e-05	0.266159	0.278	0.059	1	Plasma cells	Stx18
2610524H06Rik	0.000100509	0.42387	0.389	0.107	1	Plasma cells	2610524H06Rik
Mydgf	0.000114213	0.440595	0.611	0.23	1	Plasma cells	Mydgf
Cmpk1	0.000124063	0.569654	0.722	0.328	1	Plasma cells	Cmpk1
Canx	0.000139281	0.541775	0.778	0.402	1	Plasma cells	Canx
Mast4	0.000139629	0.272956	0.333	0.081	1	Plasma cells	Mast4
Ift20	0.000148789	0.642616	0.611	0.25	1	Plasma cells	Ift20
Ero1lb	0.000155759	0.483153	0.444	0.14	1	Plasma cells	Ero1lb
Tmed9	0.000166753	0.697805	0.833	0.56	1	Plasma cells	Tmed9
Sub1	0.000177057	0.696202	0.944	0.948	1	Plasma cells	Sub1
Trappc2l	0.00019824	0.473393	0.5	0.174	1	Plasma cells	Trappc2l
Dnajb9	0.000205772	0.653569	0.5	0.193	1	Plasma cells	Dnajb9
Rcl1	0.000210548	0.260326	0.278	0.063	1	Plasma cells	Rcl1
Wars	0.000217535	0.391815	0.333	0.09	1	Plasma cells	Wars
Ctsh	0.000221048	0.534371	0.444	0.145	1	Plasma cells	Ctsh
Fam98a	0.00023724	0.258231	0.278	0.064	1	Plasma cells	Fam98a
Vars	0.00026097	0.327254	0.611	0.222	1	Plasma cells	Vars
Sec63	0.000262604	0.375003	0.611	0.232	1	Plasma cells	Sec63
Atf6	0.000274288	0.408416	0.444	0.146	1	Plasma cells	Atf6
Cyfip1	0.00029843	0.253588	0.278	0.065	1	Plasma cells	Cyfip1
Myadm	0.000300643	0.478561	0.333	0.091	1	Plasma cells	Myadm
Serinc3	0.000300964	0.639437	0.889	0.607	1	Plasma cells	Serinc3
Cd83	0.000302551	0.64063	0.556	0.196	1	Plasma cells	Cd83
Alcam	0.000309002	0.334329	0.333	0.09	1	Plasma cells	Alcam
Morf4l2	0.000323015	0.371255	0.556	0.204	1	Plasma cells	Morf4l2
Srpr	0.000342333	0.399777	0.667	0.277	1	Plasma cells	Srpr
Ganab	0.000344045	0.318988	0.444	0.142	1	Plasma cells	Ganab
Nuak2	0.000345978	0.282148	0.222	0.046	1	Plasma cells	Nuak2
Aco2	0.00035098	0.418769	0.556	0.215	1	Plasma cells	Aco2
Spc24	0.00035498	0.293417	0.333	0.087	1	Plasma cells	Spc24
Snd1	0.000355202	0.305746	0.389	0.115	1	Plasma cells	Snd1
Ctss	0.000362402	0.671004	0.722	0.361	1	Plasma cells	Ctss
Psmd7	0.000364011	0.481903	0.667	0.28	1	Plasma cells	Psmd7
Ctla4	0.000371822	0.789847	0.611	0.231	1	Plasma cells	Ctla4
Hint3	0.000386567	0.360194	0.444	0.147	1	Plasma cells	Hint3
Ms4a1	0.000398761	0.347272	0.556	0.186	1	Plasma cells	Ms4a1
Htatip2	0.000408632	0.316201	0.444	0.144	1	Plasma cells	Htatip2
Pld4	0.000421734	0.334122	0.222	0.047	1	Plasma cells	Pld4
Swi5	0.000426177	0.537738	0.722	0.368	1	Plasma cells	Swi5
Vrk1	0.000427092	0.348029	0.389	0.119	1	Plasma cells	Vrk1
Xist	0.000438169	0.544168	0.833	0.389	1	Plasma cells	Xist
Cmah	0.000445675	0.297384	0.611	0.225	1	Plasma cells	Cmah
Tmbim4	0.000466423	0.390381	0.611	0.247	1	Plasma cells	Tmbim4
Gpatch2	0.000475527	0.252893	0.278	0.068	1	Plasma cells	Gpatch2
Ero1l	0.000475667	0.393747	0.389	0.124	1	Plasma cells	Ero1l
Nifk	0.000484381	0.298688	0.389	0.118	1	Plasma cells	Nifk
Gmppb	0.000528631	0.251503	0.278	0.069	1	Plasma cells	Gmppb
Syngr2	0.000531009	0.362109	0.556	0.212	1	Plasma cells	Syngr2
Mrpl42	0.000545307	0.325024	0.556	0.207	1	Plasma cells	Mrpl42
Cst3	0.000565937	0.53187	0.833	0.441	1	Plasma cells	Cst3
Atg13	0.000569342	0.311285	0.278	0.071	1	Plasma cells	Atg13
Rcbtb2	0.000579507	0.270482	0.333	0.093	1	Plasma cells	Rcbtb2
Rpl10	0.000592169	0.448508	1	0.993	1	Plasma cells	Rpl10
Nek7	0.000614388	0.352036	0.556	0.212	1	Plasma cells	Nek7
Cdc42se2	0.000621491	0.387122	0.778	0.364	1	Plasma cells	Cdc42se2
Sar1b	0.000639324	0.641959	0.5	0.216	1	Plasma cells	Sar1b
Erlec1	0.000656937	0.401438	0.444	0.159	1	Plasma cells	Erlec1
Ndufaf8	0.000676184	0.354125	0.5	0.184	1	Plasma cells	Ndufaf8
Cd2ap	0.000703939	0.284642	0.444	0.147	1	Plasma cells	Cd2ap
H1f0	0.000704056	0.727846	0.333	0.101	1	Plasma cells	H1f0
Tnfrsf13c	0.00073396	0.283804	0.333	0.095	1	Plasma cells	Tnfrsf13c
Ost4	0.000788391	0.5738	0.889	0.498	1	Plasma cells	Ost4
Bsg	0.000801732	0.435235	0.778	0.386	1	Plasma cells	Bsg
Desi1	0.000812997	0.289258	0.389	0.123	1	Plasma cells	Desi1
Tceal9	0.000856993	0.408648	0.556	0.23	1	Plasma cells	Tceal9
Mrps34	0.000887515	0.316645	0.556	0.215	1	Plasma cells	Mrps34
Lgmn	0.000904055	0.451009	0.278	0.075	1	Plasma cells	Lgmn
Cdk4	0.00091406	0.35535	0.5	0.19	1	Plasma cells	Cdk4
Cdc123	0.000941015	0.302137	0.444	0.154	1	Plasma cells	Cdc123
Hist1h2bc	0.000982403	0.704887	0.389	0.135	1	Plasma cells	Hist1h2bc
Mgat2	0.000983642	0.435605	0.5	0.197	1	Plasma cells	Mgat2
Ivns1abp	0.00101935	0.381522	0.611	0.255	1	Plasma cells	Ivns1abp
Ktn1	0.00111335	0.488554	0.5	0.209	1	Plasma cells	Ktn1
Plcg2	0.0011222	0.252391	0.333	0.098	1	Plasma cells	Plcg2
Mfsd10	0.00121219	0.27274	0.389	0.127	1	Plasma cells	Mfsd10
C2cd3	0.00122071	0.26465	0.333	0.1	1	Plasma cells	C2cd3
Ly6a	0.00125068	0.996545	0.778	0.531	1	Plasma cells	Ly6a
Plp2	0.00126142	0.337624	0.444	0.162	1	Plasma cells	Plp2
Sfxn1	0.00146955	0.27447	0.389	0.13	1	Plasma cells	Sfxn1
Tmem248	0.00147146	0.385688	0.5	0.206	1	Plasma cells	Tmem248
Cited2	0.00148756	0.756048	0.556	0.272	1	Plasma cells	Cited2
Ssr1	0.0016448	0.515352	0.556	0.261	1	Plasma cells	Ssr1
Chpf	0.00165728	0.271313	0.222	0.055	1	Plasma cells	Chpf
Spty2d1	0.00174872	0.406049	0.611	0.294	1	Plasma cells	Spty2d1
Rraga	0.00176371	0.28569	0.444	0.163	1	Plasma cells	Rraga
Sec13	0.00182789	0.336159	0.444	0.169	1	Plasma cells	Sec13
Sdhc	0.00182991	0.291572	0.444	0.164	1	Plasma cells	Sdhc
Cs	0.00185363	0.44963	0.5	0.225	1	Plasma cells	Cs
Srsf9	0.00192514	0.337739	0.556	0.237	1	Plasma cells	Srsf9
St8sia4	0.00194122	0.452677	0.556	0.243	1	Plasma cells	St8sia4
Vpreb3	0.00202024	0.4761	0.278	0.08	1	Plasma cells	Vpreb3
Mrps33	0.00204002	0.342308	0.667	0.309	1	Plasma cells	Mrps33
Ralgps2	0.00205734	0.262745	0.5	0.19	1	Plasma cells	Ralgps2
Mt2	0.00207642	0.306631	0.278	0.081	1	Plasma cells	Mt2
Erp44	0.00208269	0.503137	0.5	0.222	1	Plasma cells	Erp44
Dstn	0.00209838	0.264552	0.389	0.134	1	Plasma cells	Dstn
Pdzd11	0.00210877	0.292906	0.278	0.081	1	Plasma cells	Pdzd11
Mcm6	0.00213488	0.368985	0.556	0.233	1	Plasma cells	Mcm6
Dnajc7	0.00216916	0.695261	0.556	0.305	1	Plasma cells	Dnajc7
Gorasp2	0.00228187	0.371583	0.444	0.178	1	Plasma cells	Gorasp2
Derl1	0.00232904	0.655885	0.5	0.256	1	Plasma cells	Derl1
Ppp1r14b	0.00245366	0.591321	0.611	0.322	1	Plasma cells	Ppp1r14b
Mrpl55	0.0024886	0.272956	0.389	0.138	1	Plasma cells	Mrpl55
Slc39a7	0.0025468	0.320276	0.389	0.142	1	Plasma cells	Slc39a7
Atp2a2	0.00259305	0.432007	0.5	0.229	1	Plasma cells	Atp2a2
Ncapg2	0.00261793	0.371335	0.222	0.059	1	Plasma cells	Ncapg2
Capg	0.00278667	0.344435	0.556	0.24	1	Plasma cells	Capg
Jun	0.00279868	0.504987	0.722	0.433	1	Plasma cells	Jun
Man2a1	0.00290089	0.482306	0.444	0.194	1	Plasma cells	Man2a1
Atp6ap2	0.00300974	0.283199	0.5	0.204	1	Plasma cells	Atp6ap2
Rps27l	0.00325586	0.583419	0.722	0.449	1	Plasma cells	Rps27l
Pqlc3	0.00332656	0.286301	0.278	0.086	1	Plasma cells	Pqlc3
Top1	0.00366953	0.498613	0.778	0.552	1	Plasma cells	Top1
Hist3h2a	0.00370893	0.285111	0.333	0.114	1	Plasma cells	Hist3h2a
Hist1h4i	0.00374732	0.279238	0.333	0.114	1	Plasma cells	Hist1h4i
Anxa5	0.00385056	0.344184	0.5	0.219	1	Plasma cells	Anxa5
Tor2a	0.00389824	0.312993	0.389	0.149	1	Plasma cells	Tor2a
Anapc5	0.00400595	0.411254	0.556	0.266	1	Plasma cells	Anapc5
Pa2g4	0.00405397	0.296437	0.556	0.247	1	Plasma cells	Pa2g4
Eloa	0.00409774	0.310257	0.444	0.181	1	Plasma cells	Eloa
Copb2	0.00438037	0.308799	0.556	0.251	1	Plasma cells	Copb2
Uqcr11	0.00442496	0.306536	0.778	0.399	1	Plasma cells	Uqcr11
Txn1	0.00496444	0.684605	0.889	0.673	1	Plasma cells	Txn1
Ndufs8	0.00554603	0.509466	0.556	0.289	1	Plasma cells	Ndufs8
Tiparp	0.0061366	0.349844	0.389	0.16	1	Plasma cells	Tiparp
Gnl3	0.0063482	0.352799	0.556	0.276	1	Plasma cells	Gnl3
Ndufs5	0.00720129	0.400383	0.611	0.355	1	Plasma cells	Ndufs5
Scamp2	0.00733908	0.288208	0.389	0.158	1	Plasma cells	Scamp2
Lap3	0.00747512	0.252429	0.222	0.067	1	Plasma cells	Lap3
Gm42418	0.00774111	0.454783	1	1	1	Plasma cells	Gm42418
Cd2bp2	0.00790642	0.252118	0.444	0.189	1	Plasma cells	Cd2bp2
Itm2c	0.00831983	0.280782	0.444	0.193	1	Plasma cells	Itm2c
Mrps18c	0.00961673	0.38812	0.556	0.309	1	Plasma cells	Mrps18c
Cisd1	0.00972528	0.327426	0.444	0.197	1	Plasma cells	Cisd1
Mrpl36	0.00974357	0.282393	0.444	0.197	1	Plasma cells	Mrpl36
Lztfl1	0.0097684	0.305959	0.333	0.132	1	Plasma cells	Lztfl1
Ncf4	0.00981322	0.276363	0.444	0.196	1	Plasma cells	Ncf4
Atg5	0.00988575	0.330733	0.389	0.17	1	Plasma cells	Atg5
Insig1	0.00990795	0.263531	0.278	0.098	1	Plasma cells	Insig1
Gpd1l	0.00993578	0.263084	0.278	0.098	1	Plasma cells	Gpd1l
Cd741	0	4.1819	1	0.207	0	B cells	Cd74
H2-Aa	0	3.61731	0.99	0.108	0	B cells	H2-Aa
H2-Ab1	0	3.48464	0.99	0.122	0	B cells	H2-Ab1
H2-Eb1	0	3.26154	0.986	0.098	0	B cells	H2-Eb1
Cd79a1	0	2.91797	0.984	0.045	0	B cells	Cd79a
Igkc1	0	2.50795	0.963	0.124	0	B cells	Igkc
Ly6d1	0	2.4714	0.84	0.037	0	B cells	Ly6d
Iglc21	0	2.38862	0.851	0.042	0	B cells	Iglc2
Ighm1	0	2.27376	0.976	0.231	0	B cells	Ighm
Ebf1	0	2.17928	0.93	0.038	0	B cells	Ebf1
Cd79b1	0	2.05003	0.827	0.054	0	B cells	Cd79b
Mef2c1	0	1.97279	0.863	0.067	0	B cells	Mef2c
Ms4a11	0	1.74348	0.765	0.03	0	B cells	Ms4a1
Ighd	0	1.67461	0.792	0.035	0	B cells	Ighd
Scd1	0	1.65861	0.786	0.044	0	B cells	Scd1
Fcmr	0	1.57761	0.763	0.026	0	B cells	Fcmr
Cd831	0	1.57112	0.724	0.052	0	B cells	Cd83
Iglc31	0	1.54076	0.667	0.031	0	B cells	Iglc3
H2-DMb2	0	1.44794	0.742	0.027	0	B cells	H2-DMb2
H2-Ob	0	1.31515	0.732	0.051	0	B cells	H2-Ob
H2-DMa	0	1.25805	0.737	0.141	0	B cells	H2-DMa
Serp11	0	1.23775	0.859	0.413	0	B cells	Serp1
H3f3a	0	1.19179	1	0.973	0	B cells	H3f3a
Bank1	0	1.13371	0.639	0.029	0	B cells	Bank1
Pax5	0	1.1324	0.593	0.023	0	B cells	Pax5
Ly6e	0	1.08942	0.99	0.822	0	B cells	Ly6e
Cd55	0	1.07731	0.638	0.128	0	B cells	Cd55
Napsa	0	1.05893	0.627	0.101	0	B cells	Napsa
Syk	0	1.0414	0.629	0.082	0	B cells	Syk
Mzb11	0	0.980204	0.558	0.022	0	B cells	Mzb1
Ralgps21	0	0.953369	0.568	0.087	0	B cells	Ralgps2
H2-Oa	0	0.863791	0.52	0.043	0	B cells	H2-Oa
Fcer2a	0	0.842627	0.417	0.018	0	B cells	Fcer2a
Cd19	0	0.814295	0.494	0.017	0	B cells	Cd19
Ly86	0	0.791865	0.469	0.023	0	B cells	Ly86
Ctsh1	0	0.788279	0.518	0.044	0	B cells	Ctsh
Fcrla	0	0.777224	0.43	0.016	0	B cells	Fcrla
Pou2af11	0	0.775604	0.435	0.022	0	B cells	Pou2af1
Vpreb31	0	0.725968	0.342	0.009	0	B cells	Vpreb3
Pkig1	0	0.721164	0.469	0.054	0	B cells	Pkig
Cd22	0	0.650846	0.396	0.02	0	B cells	Cd22
Blnk1	0	0.638191	0.404	0.017	0	B cells	Blnk
Snn	0	0.576633	0.354	0.015	0	B cells	Snn
Cxcr5	4.58124e-306	0.613477	0.388	0.025	6.61439e-302	B cells	Cxcr5
Cd24a1	5.16986e-306	0.801316	0.44	0.044	7.46425e-302	B cells	Cd24a
Siglecg	8.1022e-306	0.577269	0.357	0.016	1.1698e-301	B cells	Siglecg
Iglc11	7.69274e-299	1.50998	0.349	0.016	1.11068e-294	B cells	Iglc1
Foxp1	1.50585e-283	1.14086	0.859	0.429	2.17415e-279	B cells	Foxp1
Ccr7	1.07915e-279	1.105	0.802	0.241	1.55807e-275	B cells	Ccr7
Lyn	1.08338e-276	0.727441	0.481	0.072	1.56418e-272	B cells	Lyn
Unc93b11	8.4454e-272	0.730273	0.489	0.08	1.21935e-267	B cells	Unc93b1
Spib	1.43489e-263	0.519738	0.299	0.011	2.07169e-259	B cells	Spib
Hvcn1	1.12554e-255	0.731591	0.456	0.071	1.62506e-251	B cells	Hvcn1
Gm31243	5.90006e-253	0.472556	0.301	0.014	8.5185e-249	B cells	Gm31243
Rel	2.65152e-248	1.3071	0.746	0.326	3.82826e-244	B cells	Rel
Blk	3.36009e-242	0.478324	0.321	0.022	4.8513e-238	B cells	Blk
Wdfy4	3.46641e-241	0.429446	0.277	0.011	5.00481e-237	B cells	Wdfy4
Stap1	1.26592e-238	0.940664	0.57	0.15	1.82774e-234	B cells	Stap1
H2-DMb1	2.18896e-238	0.493392	0.321	0.024	3.16043e-234	B cells	H2-DMb1
Tnfrsf13c1	5.47808e-233	0.548446	0.334	0.03	7.90926e-229	B cells	Tnfrsf13c
Fth1	3.38378e-230	0.886997	0.999	0.991	4.8855e-226	B cells	Fth1
Cd37	1.86514e-229	0.980954	0.829	0.472	2.6929e-225	B cells	Cd37
Aldh2	2.51955e-229	0.582615	0.388	0.052	3.63772e-225	B cells	Aldh2
Fcrl1	3.21773e-229	0.404089	0.262	0.01	4.64576e-225	B cells	Fcrl1
Cybb1	4.55441e-221	0.711263	0.39	0.056	6.57566e-217	B cells	Cybb
Rps27	1.04212e-220	0.711826	1	0.999	1.50461e-216	B cells	Rps27
Sdc4	1.03237e-219	0.545555	0.384	0.052	1.49054e-215	B cells	Sdc4
Lrrk2	2.72805e-210	0.418222	0.256	0.013	3.93875e-206	B cells	Lrrk2
Cd86	9.08728e-197	0.584272	0.373	0.06	1.31202e-192	B cells	Cd86
Apoe	8.59724e-196	1.25232	0.462	0.111	1.24127e-191	B cells	Apoe
Irs2	3.12728e-192	0.873252	0.5	0.131	4.51516e-188	B cells	Irs2
Tcf41	4.89773e-191	0.601086	0.413	0.08	7.07134e-187	B cells	Tcf4
Lmo2	6.26327e-187	0.392174	0.261	0.021	9.04292e-183	B cells	Lmo2
Dmxl1	7.25756e-187	0.830458	0.552	0.177	1.04785e-182	B cells	Dmxl1
Cd811	4.50864e-186	0.472225	0.364	0.058	6.50958e-182	B cells	Cd81
Btk	1.5349e-185	0.317521	0.215	0.008	2.21609e-181	B cells	Btk
Ero1lb1	2.11204e-184	0.542487	0.39	0.073	3.04936e-180	B cells	Ero1lb
Chst3	4.75983e-183	0.35896	0.213	0.008	6.87224e-179	B cells	Chst3
Ciita	1.1141e-180	0.39043	0.234	0.014	1.60853e-176	B cells	Ciita
Ctss1	1.14175e-178	0.773378	0.658	0.281	1.64846e-174	B cells	Ctss
mt-Nd2	1.13253e-176	0.699179	0.999	0.97	1.63515e-172	B cells	mt-Nd2
Rasgef1b	2.25604e-176	0.47719	0.294	0.035	3.25728e-172	B cells	Rasgef1b
Cd180	6.64351e-176	0.381457	0.216	0.011	9.5919e-172	B cells	Cd180
Cyp4f181	1.90884e-175	0.391337	0.245	0.019	2.75599e-171	B cells	Cyp4f18
Swap701	6.13612e-174	0.589247	0.392	0.08	8.85933e-170	B cells	Swap70
March1	3.19699e-172	0.35898	0.23	0.016	4.61581e-168	B cells	March1
B3gnt5	3.62082e-172	0.53782	0.395	0.081	5.22774e-168	B cells	B3gnt5
mt-Nd1	5.20537e-170	0.684206	0.998	0.974	7.51552e-166	B cells	mt-Nd1
Rps19	1.85962e-169	0.565053	1	0.999	2.68492e-165	B cells	Rps19
Smim14	7.03876e-169	0.749329	0.621	0.252	1.01626e-164	B cells	Smim14
Txndc16	2.27873e-166	0.474446	0.323	0.051	3.29003e-162	B cells	Txndc16
Bcl11a	2.53983e-166	0.355713	0.211	0.012	3.66701e-162	B cells	Bcl11a
Fam43a	6.52925e-166	0.398535	0.228	0.017	9.42692e-162	B cells	Fam43a
Zfp318	7.10673e-164	0.52335	0.351	0.065	1.02607e-159	B cells	Zfp318
Gga2	5.85702e-163	0.357434	0.229	0.018	8.45637e-159	B cells	Gga2
Spi1	2.99075e-161	0.386592	0.268	0.031	4.31804e-157	B cells	Spi1
Stk17b	2.16205e-157	0.798037	0.941	0.828	3.12157e-153	B cells	Stk17b
mt-Cytb	5.4534e-151	0.575531	0.999	0.996	7.87361e-147	B cells	mt-Cytb
Rnase61	1.17476e-150	0.313016	0.205	0.014	1.69612e-146	B cells	Rnase6
Ms4a4c	1.28966e-150	0.555878	0.396	0.096	1.86201e-146	B cells	Ms4a4c
Plekho1	2.69804e-148	0.440053	0.293	0.047	3.89542e-144	B cells	Plekho1
Blvrb	2.6162e-145	0.43256	0.301	0.052	3.77727e-141	B cells	Blvrb
Plaur	1.27588e-140	0.470792	0.315	0.06	1.84212e-136	B cells	Plaur
Zfp36l1	1.86679e-140	0.806617	0.739	0.42	2.69527e-136	B cells	Zfp36l1
Ncf2	2.87039e-137	0.337585	0.234	0.028	4.14427e-133	B cells	Ncf2
Rps20	1.47956e-134	0.495052	1	1	2.13619e-130	B cells	Rps20
Fau	8.76071e-133	0.385111	1	1	1.26487e-128	B cells	Fau
Snx9	2.75227e-132	0.37656	0.282	0.05	3.97373e-128	B cells	Snx9
Rps29	1.05147e-130	0.414176	1	1	1.51812e-126	B cells	Rps29
Cerk	7.45932e-128	0.476152	0.373	0.098	1.07698e-123	B cells	Cerk
Btla	2.21411e-126	0.415658	0.305	0.063	3.19674e-122	B cells	Btla
Snx30	1.15812e-124	0.324916	0.241	0.036	1.6721e-120	B cells	Snx30
Bach2	2.45477e-122	0.515944	0.394	0.116	3.5442e-118	B cells	Bach2
Myo1e	1.10066e-121	0.388988	0.271	0.05	1.58913e-117	B cells	Myo1e
Mtss1	1.13987e-121	0.420933	0.319	0.074	1.64575e-117	B cells	Mtss1
Fchsd2	2.29087e-121	0.47167	0.343	0.087	3.30756e-117	B cells	Fchsd2
Rps24	6.21994e-117	0.375605	1	1	8.98034e-113	B cells	Rps24
Pou2f2	4.26194e-115	0.639728	0.452	0.163	6.15339e-111	B cells	Pou2f2
Serinc31	2.9019e-114	0.648031	0.807	0.554	4.18977e-110	B cells	Serinc3
Rps21	6.23357e-110	0.398594	1	0.999	9.00003e-106	B cells	Rps21
Rps25	6.58815e-109	0.424543	0.999	0.998	9.51197e-105	B cells	Rps25
Rps28	1.24354e-104	0.392277	1	0.998	1.79542e-100	B cells	Rps28
Treml2	2.10965e-104	0.329558	0.217	0.036	3.04591e-100	B cells	Treml2
Ctsz1	2.31559e-104	0.556321	0.47	0.191	3.34325e-100	B cells	Ctsz
Lgmn1	1.34557e-102	0.307274	0.217	0.037	1.94273e-98	B cells	Lgmn
Rpl35a	1.26634e-101	0.363484	1	1	1.82835e-97	B cells	Rpl35a
Nr4a1	1.41403e-101	0.803327	0.631	0.354	2.04157e-97	B cells	Nr4a1
Tpd52	1.75496e-101	0.367491	0.317	0.086	2.53381e-97	B cells	Tpd52
Ezr	4.0868e-100	0.713366	0.793	0.622	5.90052e-96	B cells	Ezr
Pgap1	5.61832e-99	0.405857	0.29	0.075	8.11173e-95	B cells	Pgap1
Serpinb1a	1.19701e-98	0.375584	0.285	0.07	1.72824e-94	B cells	Serpinb1a
Pxk	1.2127e-98	0.492286	0.424	0.16	1.7509e-94	B cells	Pxk
Rpl26	1.39258e-97	0.373253	1	1	2.0106e-93	B cells	Rpl26
Jund	1.83008e-97	0.629534	0.978	0.916	2.64227e-93	B cells	Jund
Rpl21	1.12272e-96	0.372745	1	0.999	1.62098e-92	B cells	Rpl21
mt-Nd4	4.17901e-96	0.498135	0.996	0.973	6.03365e-92	B cells	mt-Nd4
Man1a1	5.18735e-96	0.510069	0.458	0.19	7.4895e-92	B cells	Man1a
Trim25	2.2857e-95	0.513268	0.415	0.16	3.3001e-91	B cells	Trim25
Cd72	8.73146e-94	0.446128	0.326	0.098	1.26065e-89	B cells	Cd72
Pold4	4.70359e-92	0.567892	0.504	0.24	6.79104e-88	B cells	Pold4
Tmod3	1.35416e-90	0.601857	0.617	0.366	1.95513e-86	B cells	Tmod3
Plcg21	5.61268e-89	0.29953	0.248	0.058	8.10358e-85	B cells	Plcg2
Bmp2k	8.12099e-88	0.402608	0.338	0.112	1.17251e-83	B cells	Bmp2k
Plk2	1.17518e-86	0.472323	0.255	0.065	1.69672e-82	B cells	Plk2
Ptma	3.30675e-86	0.316576	0.999	0.99	4.77428e-82	B cells	Ptma
Hmgn1	8.36446e-86	0.589678	0.58	0.323	1.20766e-81	B cells	Hmgn1
Rpl37a	7.92095e-85	0.338245	1	1	1.14363e-80	B cells	Rpl37a
mt-Co2	1.14481e-84	0.322618	1	1	1.65288e-80	B cells	mt-Co2
Mast41	5.8608e-84	0.288999	0.215	0.046	8.46182e-80	B cells	Mast4
Rps9	1.19221e-82	0.319763	1	1	1.72131e-78	B cells	Rps9
Malat1	1.36368e-81	0.402778	1	1	1.96888e-77	B cells	Malat1
St6gal11	2.03079e-81	0.279439	0.221	0.05	2.93205e-77	B cells	St6gal1
Dgkd	2.11521e-81	0.455166	0.44	0.194	3.05394e-77	B cells	Dgkd
Rpl36a	3.45808e-81	0.405623	0.994	0.948	4.99278e-77	B cells	Rpl36a
mt-Atp6	8.62548e-81	0.302815	1	1	1.24535e-76	B cells	mt-Atp6
Snx5	1.01729e-77	0.597906	0.62	0.403	1.46876e-73	B cells	Snx5
Gdi2	1.55315e-77	0.626467	0.699	0.524	2.24244e-73	B cells	Gdi2
Ddx5	8.55698e-77	0.425204	0.993	0.967	1.23546e-72	B cells	Ddx5
mt-Nd5	4.98925e-76	0.502686	0.869	0.762	7.20348e-72	B cells	mt-Nd5
Cyth1	2.69107e-75	0.517985	0.471	0.234	3.88537e-71	B cells	Cyth1
Camk2d	8.64573e-75	0.45424	0.437	0.202	1.24827e-70	B cells	Camk2d
Baz2b	1.62574e-74	0.447861	0.398	0.17	2.34724e-70	B cells	Baz2b
Gm20696	1.37702e-73	0.26119	0.201	0.046	1.98814e-69	B cells	Gm20696
Rpl12	1.83721e-73	0.295312	1	0.999	2.65256e-69	B cells	Rpl12
Rpl18a	1.37809e-72	0.298419	1	1	1.98969e-68	B cells	Rpl18a
Rpl35	2.52408e-72	0.378399	0.996	0.976	3.64426e-68	B cells	Rpl35
Cd38	1.21697e-69	0.311683	0.244	0.071	1.75706e-65	B cells	Cd38
Tsc22d3	1.75423e-69	0.577901	0.707	0.525	2.53276e-65	B cells	Tsc22d3
Rps12	4.72134e-68	0.3521	1	0.999	6.81666e-64	B cells	Rps12
Snx2	9.6566e-68	0.436306	0.432	0.21	1.39422e-63	B cells	Snx2
Ddx6	1.03603e-67	0.565831	0.721	0.567	1.49583e-63	B cells	Ddx6
Tnfrsf13b1	2.13645e-67	0.269232	0.209	0.054	3.08461e-63	B cells	Tnfrsf13b
Filip1l	1.98206e-66	0.40242	0.338	0.135	2.86169e-62	B cells	Filip1l
Ncf1	3.38158e-65	0.258709	0.209	0.056	4.88232e-61	B cells	Ncf1
Gm8369	1.18894e-64	0.730957	0.715	0.522	1.71659e-60	B cells	Gm8369
Zbtb10	1.29654e-64	0.276323	0.226	0.065	1.87194e-60	B cells	Zbtb10
Cd2ap1	1.83386e-64	0.319717	0.297	0.108	2.64772e-60	B cells	Cd2ap
Prkcb	2.30726e-64	0.427416	0.435	0.215	3.33123e-60	B cells	Prkcb
Rpl22	1.04843e-62	0.319348	0.999	0.995	1.51373e-58	B cells	Rpl22
Sbk1	2.92625e-62	0.257328	0.209	0.058	4.22491e-58	B cells	Sbk1
Trp53i11	8.63498e-62	0.352889	0.321	0.129	1.24672e-57	B cells	Trp53i11
Kras	1.62177e-61	0.548256	0.623	0.435	2.34152e-57	B cells	Kras
Bri3	4.76255e-61	0.550374	0.627	0.437	6.87617e-57	B cells	Bri3
Ptp4a3	9.95089e-61	0.412431	0.432	0.219	1.43671e-56	B cells	Ptp4a3
Strbp	2.50471e-60	0.32764	0.291	0.109	3.6163e-56	B cells	Strbp
Rpl39	1.07073e-59	0.301684	1	0.999	1.54592e-55	B cells	Rpl39
Rps26	4.83781e-59	0.303779	1	0.998	6.98483e-55	B cells	Rps26
mt-Co3	1.73285e-58	0.292744	1	0.999	2.50189e-54	B cells	mt-Co3
Inpp5d	2.13951e-58	0.425658	0.441	0.231	3.08902e-54	B cells	Inpp5d
Klf2	5.00629e-58	0.488437	0.892	0.759	7.22808e-54	B cells	Klf2
mt-Nd3	1.3978e-57	0.527051	0.782	0.679	2.01815e-53	B cells	mt-Nd3
Myc	1.05114e-56	0.383109	0.215	0.066	1.51763e-52	B cells	Myc
Parp1	1.11676e-56	0.332399	0.341	0.149	1.61238e-52	B cells	Parp1
Capg1	3.89416e-56	0.384804	0.408	0.196	5.62239e-52	B cells	Capg
Fam69a	8.74532e-55	0.319654	0.277	0.108	1.26265e-50	B cells	Fam69a
Birc3	4.2834e-54	0.368	0.396	0.195	6.18438e-50	B cells	Birc3
Rpl13	4.51077e-53	0.263535	1	1	6.51265e-49	B cells	Rpl13
N4bp2	1.80173e-51	0.281979	0.245	0.09	2.60134e-47	B cells	N4bp2
Sypl	1.90806e-51	0.275716	0.3	0.125	2.75485e-47	B cells	Sypl
Nap1l1	1.80876e-50	0.520547	0.668	0.522	2.61149e-46	B cells	Nap1l1
Aff4	2.33203e-50	0.375632	0.444	0.245	3.36698e-46	B cells	Aff4
Sell	1.0836e-49	0.391816	0.54	0.314	1.56449e-45	B cells	Sell
Nfkbid	1.80706e-49	0.369135	0.283	0.118	2.60903e-45	B cells	Nfkbid
Sh3bp5	1.72052e-48	0.301459	0.284	0.118	2.48409e-44	B cells	Sh3bp5
Lmbrd1	1.91856e-48	0.269038	0.293	0.125	2.77002e-44	B cells	Lmbrd1
Sp140	2.17213e-48	0.3707	0.394	0.208	3.13612e-44	B cells	Sp140
Zfp36	1.05295e-46	0.372754	0.536	0.334	1.52025e-42	B cells	Zfp36
Irf41	5.69742e-46	0.255556	0.203	0.07	8.22593e-42	B cells	Irf4
Chchd101	8.39288e-46	0.307428	0.387	0.196	1.21176e-41	B cells	Chchd10
Ubc	7.29528e-45	0.280723	0.963	0.9	1.05329e-40	B cells	Ubc
Map3k1	1.79861e-44	0.385464	0.455	0.27	2.59683e-40	B cells	Map3k1
Rassf3	6.5012e-44	0.256085	0.311	0.143	9.38643e-40	B cells	Rassf3
Ftl11	1.08002e-43	0.315871	0.962	0.932	1.55933e-39	B cells	Ftl1
Plac8	1.3308e-43	0.305892	0.764	0.544	1.9214e-39	B cells	Plac8
Slc12a6	2.73313e-43	0.271705	0.273	0.119	3.9461e-39	B cells	Slc12a6
Macf1	2.08855e-42	0.408278	0.725	0.588	3.01545e-38	B cells	Macf1
Eif1	1.14138e-41	0.274489	1	0.996	1.64792e-37	B cells	Eif1
Stt3b	1.14954e-41	0.352702	0.357	0.189	1.6597e-37	B cells	Stt3b
Kctd12	2.1779e-41	0.263527	0.307	0.143	3.14445e-37	B cells	Kctd12
Zfp106	1.69579e-40	0.343653	0.365	0.198	2.44838e-36	B cells	Zfp106
Eif2ak3	3.45681e-39	0.26973	0.261	0.117	4.99094e-35	B cells	Eif2ak3
Scaf11	1.29377e-38	0.404874	0.555	0.395	1.86795e-34	B cells	Scaf11
Satb1	3.88825e-38	0.444516	0.707	0.569	5.61386e-34	B cells	Satb1
Tmem123	6.96539e-38	0.39845	0.51	0.351	1.00566e-33	B cells	Tmem123
Pten	1.89993e-37	0.361204	0.474	0.307	2.74312e-33	B cells	Pten
Kmt2e	6.79322e-37	0.40238	0.708	0.604	9.80804e-33	B cells	Kmt2e
Rbm39	2.00525e-36	0.300676	0.926	0.889	2.89518e-32	B cells	Rbm39
Pde4b	2.6612e-36	0.35057	0.407	0.245	3.84224e-32	B cells	Pde4b
Tcp11l2	5.28447e-36	0.341613	0.395	0.233	7.62971e-32	B cells	Tcp11l2
Eml4	9.57386e-36	0.355767	0.4	0.244	1.38227e-31	B cells	Eml4
Grb2	1.67087e-35	0.370003	0.578	0.43	2.41241e-31	B cells	Grb2
Gnl31	2.80055e-35	0.331499	0.404	0.242	4.04344e-31	B cells	Gnl3
Cmah1	1.04968e-34	0.277851	0.353	0.192	1.51553e-30	B cells	Cmah
Ppp1r16b	1.34408e-34	0.361979	0.385	0.229	1.94059e-30	B cells	Ppp1r16b
Son	1.70025e-34	0.339506	0.814	0.761	2.45482e-30	B cells	Son
Ppp3ca	3.67773e-33	0.383778	0.485	0.334	5.30991e-29	B cells	Ppp3ca
Ptpn6	7.92738e-33	0.288706	0.341	0.192	1.14455e-28	B cells	Ptpn6
Rhob	9.61268e-33	0.277851	0.327	0.176	1.38788e-28	B cells	Rhob
H3f3b	1.02547e-31	0.273364	1	0.999	1.48058e-27	B cells	H3f3b
Nsf	1.76063e-31	0.258291	0.279	0.144	2.54199e-27	B cells	Nsf
Klf4	2.73632e-31	0.257732	0.272	0.136	3.9507e-27	B cells	Klf4
Uba52	6.59229e-29	0.26911	0.843	0.788	9.51795e-25	B cells	Uba52
Arhgap17	2.00207e-28	0.294979	0.377	0.237	2.89059e-24	B cells	Arhgap17
Klhl24	3.65339e-28	0.306211	0.416	0.271	5.27477e-24	B cells	Klhl24
Txnip	7.33535e-28	0.39857	0.663	0.554	1.05908e-23	B cells	Txnip
Litaf	2.67284e-27	0.276046	0.374	0.228	3.85905e-23	B cells	Litaf
4930523C07Rik	2.79365e-27	0.364134	0.667	0.575	4.03346e-23	B cells	4930523C07Rik
Rhoa	4.26839e-27	0.27995	0.846	0.829	6.1627e-23	B cells	Rhoa
Etnk1	7.98144e-27	0.284689	0.392	0.255	1.15236e-22	B cells	Etnk1
Slc38a1	9.63372e-27	0.326212	0.493	0.351	1.39092e-22	B cells	Slc38a1
Tcf12	1.19376e-26	0.304405	0.368	0.233	1.72355e-22	B cells	Tcf12
Med13	3.39857e-26	0.286628	0.376	0.242	4.90685e-22	B cells	Med13
Eif4a2	1.122e-25	0.306524	0.652	0.541	1.61995e-21	B cells	Eif4a2
Atp6v0b	2.90428e-25	0.297998	0.52	0.394	4.1932e-21	B cells	Atp6v0b
Ddx3x	2.02136e-24	0.338441	0.52	0.394	2.91845e-20	B cells	Ddx3x
Luc7l2	4.60708e-23	0.310007	0.71	0.66	6.65171e-19	B cells	Luc7l2
Erp291	1.71438e-21	0.301323	0.472	0.358	2.47522e-17	B cells	Erp29
Ppdpf	1.64648e-19	0.265222	0.455	0.341	2.37719e-15	B cells	Ppdpf
Btg1	1.75557e-19	0.256397	0.943	0.871	2.5347e-15	B cells	Btg1
Ets1	2.03044e-19	0.270009	0.906	0.903	2.93155e-15	B cells	Ets1
Zbtb20	7.96011e-17	0.251657	0.286	0.183	1.14928e-12	B cells	Zbtb20
Cxcr4	2.72636e-16	0.254266	0.365	0.26	3.93632e-12	B cells	Cxcr4
Smap2	3.14414e-16	0.266631	0.538	0.448	4.53951e-12	B cells	Smap2
Jmjd1c	1.44816e-15	0.255308	0.448	0.353	2.09086e-11	B cells	Jmjd1c
Kdm6b	1.64984e-15	0.275864	0.416	0.316	2.38204e-11	B cells	Kdm6b
Adgre5	9.42896e-15	0.283067	0.608	0.54	1.36135e-10	B cells	Adgre5
P2ry10	1.29858e-14	0.321635	0.497	0.418	1.87489e-10	B cells	P2ry10
Fam107b	4.31563e-13	0.263049	0.663	0.644	6.23091e-09	B cells	Fam107b
Arid4b	9.3563e-13	0.264084	0.486	0.413	1.35086e-08	B cells	Arid4b
Ago2	1.54929e-11	0.252806	0.428	0.348	2.23686e-07	B cells	Ago2
Dnajc71	4.1083e-11	0.253843	0.363	0.29	5.93156e-07	B cells	Dnajc7
Tyrobp	0	3.56286	0.994	0.133	0	NK cells	Tyrobp
Fcer1g	0	3.39388	0.991	0.071	0	NK cells	Fcer1g
Gzma	0	3.20343	0.983	0.44	0	NK cells	Gzma
Irf8	0	2.74498	0.977	0.197	0	NK cells	Irf8
Prf1	0	2.42057	0.959	0.231	0	NK cells	Prf1
AW112010	0	2.28637	0.996	0.688	0	NK cells	AW112010
Klra4	0	2.18596	0.531	0.005	0	NK cells	Klra4
Klra8	0	1.88262	0.558	0.005	0	NK cells	Klra8
Klra7	0	1.86475	0.59	0.013	0	NK cells	Klra7
Il2rb	0	1.6655	0.952	0.411	0	NK cells	Il2rb
Klre1	0	1.61838	0.812	0.057	0	NK cells	Klre1
Klra9	0	1.61666	0.51	0.006	0	NK cells	Klra9
Klrb1c	0	1.60612	0.813	0.041	0	NK cells	Klrb1c
Serpinb9	0	1.4008	0.861	0.273	0	NK cells	Serpinb9
Klrk1	0	1.39369	0.874	0.24	0	NK cells	Klrk1
Ncr1	0	1.24122	0.652	0.005	0	NK cells	Ncr1
Cma1	0	1.13107	0.481	0.005	0	NK cells	Cma1
Klri2	0	0.990872	0.521	0.003	0	NK cells	Klri2
Atp1b1	0	0.989579	0.644	0.065	0	NK cells	Atp1b1
Car2	0	0.978352	0.499	0.027	0	NK cells	Car2
Klrb1b	0	0.939335	0.437	0.005	0	NK cells	Klrb1b
Klrb1a	0	0.76433	0.407	0.003	0	NK cells	Klrb1a
Spry2	0	0.757428	0.446	0.023	0	NK cells	Spry2
Cd244	1.04354e-306	0.496302	0.338	0.011	1.50667e-302	NK cells	Cd244
Nkg7	9.91306e-303	1.57817	0.999	0.617	1.43125e-298	NK cells	Nkg7
Eomes	6.426e-302	0.835315	0.569	0.083	9.27786e-298	NK cells	Eomes
Khdc1a	1.35242e-300	0.528637	0.282	0.002	1.95262e-296	NK cells	Khdc1a
Itgam	1.93773e-297	0.776949	0.496	0.058	2.7977e-293	NK cells	Itgam
Itga2	1.20544e-295	0.552389	0.362	0.019	1.74041e-291	NK cells	Itga2
Klrd1	9.52336e-293	1.37179	0.856	0.296	1.37498e-288	NK cells	Klrd1
Ugcg	3.59018e-280	1.31429	0.94	0.547	5.1835e-276	NK cells	Ugcg
Klrb1f	6.13766e-278	0.549411	0.326	0.014	8.86155e-274	NK cells	Klrb1f
Styk1	3.4942e-270	0.438052	0.262	0.003	5.04493e-266	NK cells	Styk1
Klra3	8.97909e-240	0.890851	0.273	0.011	1.2964e-235	NK cells	Klra3
Sulf2	4.44646e-239	0.406173	0.266	0.009	6.4198e-235	NK cells	Sulf2
Rbpms	5.11793e-236	0.577383	0.422	0.053	7.38927e-232	NK cells	Rbpms
Arsb	9.1343e-235	0.798858	0.587	0.132	1.31881e-230	NK cells	Arsb
Phactr3	3.67372e-230	0.388741	0.213	0.001	5.30411e-226	NK cells	Phactr3
Anxa2	6.03092e-219	1.06328	0.898	0.401	8.70745e-215	NK cells	Anxa2
Tnfsf12	4.60517e-217	0.340712	0.238	0.007	6.64894e-213	NK cells	Tnfsf12
Adamts14	1.6799e-214	0.397079	0.264	0.013	2.42544e-210	NK cells	Adamts14
Ccl3	2.30527e-214	1.31613	0.481	0.091	3.32836e-210	NK cells	Ccl3
Ccl4	2.58666e-214	2.15396	0.654	0.198	3.73462e-210	NK cells	Ccl4
Ccl5	2.95409e-209	1.44993	0.998	0.707	4.26511e-205	NK cells	Ccl5
Serpinb9b	4.57248e-209	0.863441	0.269	0.016	6.60175e-205	NK cells	Serpinb9b
Lat21	1.84963e-208	0.614533	0.483	0.089	2.6705e-204	NK cells	Lat2
Aoah	1.28676e-207	0.30353	0.2	0.002	1.85782e-203	NK cells	Aoah
Cd9	6.86326e-207	0.841528	0.636	0.184	9.90918e-203	NK cells	Cd9
Ptprc	2.89186e-199	0.934976	0.998	0.944	4.17527e-195	NK cells	Ptprc
Scimp	3.55699e-199	0.386398	0.26	0.015	5.13558e-195	NK cells	Scimp
Serpinb6b	1.95099e-198	1.1586	0.801	0.319	2.81684e-194	NK cells	Serpinb6b
Ctsw	2.44645e-195	0.947349	0.808	0.342	3.53218e-191	NK cells	Ctsw
Pik3r1	3.14664e-194	0.989176	0.777	0.327	4.54311e-190	NK cells	Pik3r1
Sytl3	1.1727e-193	0.809611	0.63	0.189	1.69315e-189	NK cells	Sytl3
Fcgr3	2.43963e-193	0.369919	0.248	0.014	3.52233e-189	NK cells	Fcgr3
Id2	2.35579e-192	1.18036	0.85	0.415	3.40128e-188	NK cells	Id2
Camk2n1	1.6767e-191	0.563922	0.399	0.062	2.42081e-187	NK cells	Camk2n1
Samd3	9.21416e-188	0.428356	0.293	0.027	1.33034e-183	NK cells	Samd3
Olfm1	2.18067e-183	0.338869	0.221	0.01	3.14846e-179	NK cells	Olfm1
Il18rap	3.49338e-182	0.824393	0.664	0.218	5.04374e-178	NK cells	Il18rap
Klrc2	3.77825e-181	0.632913	0.469	0.098	5.45503e-177	NK cells	Klrc2
Txk	5.38899e-177	0.918053	0.763	0.33	7.78062e-173	NK cells	Txk
Qrfp	8.85791e-164	0.383281	0.252	0.022	1.27891e-159	NK cells	Qrfp
Klrg1	4.47696e-163	0.691967	0.487	0.116	6.46384e-159	NK cells	Klrg1
Tmem37	9.6616e-163	0.346071	0.247	0.021	1.39494e-158	NK cells	Tmem37
H2-D1	9.89493e-163	0.671981	1	0.998	1.42863e-158	NK cells	H2-D1
Rgs1	3.1855e-162	1.16573	0.704	0.304	4.59923e-158	NK cells	Rgs1
Gem	7.23181e-161	0.828823	0.549	0.163	1.04413e-156	NK cells	Gem
Gzmb	4.70053e-160	1.1983	0.924	0.464	6.78662e-156	NK cells	Gzmb
Ctsd	2.52928e-155	0.842206	0.919	0.561	3.65178e-151	NK cells	Ctsd
Efhd2	3.14473e-155	0.765541	0.694	0.285	4.54036e-151	NK cells	Efhd2
Ifngr1	1.02091e-153	0.958608	0.942	0.672	1.47399e-149	NK cells	Ifngr1
Fgl2	2.0389e-153	0.564887	0.419	0.09	2.94376e-149	NK cells	Fgl2
H2-K1	6.05056e-148	0.638143	1	0.994	8.7358e-144	NK cells	H2-K1
Xcl1	1.18718e-144	0.87816	0.232	0.022	1.71405e-140	NK cells	Xcl1
1700025G04Rik	6.45412e-140	0.486062	0.409	0.094	9.31846e-136	NK cells	1700025G04Rik
Myl6	5.03161e-139	0.673128	1	0.953	7.26464e-135	NK cells	Myl6
Hhex	1.19821e-129	0.404088	0.304	0.052	1.72998e-125	NK cells	Hhex
Dhrs3	2.63037e-129	0.356502	0.222	0.024	3.79773e-125	NK cells	Dhrs3
Arl4d	8.02185e-127	0.383435	0.241	0.031	1.15819e-122	NK cells	Arl4d
Vegfa	2.471e-123	0.447284	0.222	0.026	3.56763e-119	NK cells	Vegfa
H2afz	4.70088e-120	0.716711	0.966	0.808	6.78713e-116	NK cells	H2afz
Rnf130	2.59809e-117	0.454972	0.42	0.117	3.75113e-113	NK cells	Rnf130
Cst7	2.6466e-107	0.585649	0.538	0.207	3.82116e-103	NK cells	Cst7
Anxa1	1.04145e-106	0.517207	0.373	0.1	1.50365e-102	NK cells	Anxa1
Metrnl	3.32091e-105	0.405926	0.334	0.08	4.79473e-101	NK cells	Metrnl
Mxd1	1.31497e-104	0.697869	0.621	0.288	1.89855e-100	NK cells	Mxd1
Bhlhe40	2.299e-103	0.709559	0.71	0.361	3.3193e-99	NK cells	Bhlhe40
Ern1	3.01463e-103	0.329061	0.267	0.051	4.35252e-99	NK cells	Ern1
Gas7	1.50637e-101	0.278505	0.204	0.028	2.17489e-97	NK cells	Gas7
Lpin1	3.78005e-100	0.457741	0.406	0.125	5.45764e-96	NK cells	Lpin1
Padi2	1.40285e-99	0.358244	0.319	0.076	2.02544e-95	NK cells	Padi2
Dok2	3.41353e-99	0.547096	0.517	0.201	4.92845e-95	NK cells	Dok2
Plek	1.14577e-98	0.651199	0.634	0.303	1.65426e-94	NK cells	Plek
Sh2d2a	5.06989e-97	0.674633	0.746	0.429	7.3199e-93	NK cells	Sh2d2a
Il12rb2	1.90256e-96	0.361273	0.298	0.068	2.74691e-92	NK cells	Il12rb2
Lgals1	2.4604e-96	0.567636	0.986	0.647	3.55232e-92	NK cells	Lgals1
Tspo	4.2772e-95	0.620226	0.888	0.666	6.17543e-91	NK cells	Tspo
Itgb2	4.35084e-95	0.655219	0.724	0.395	6.28174e-91	NK cells	Itgb2
Fasl	7.0884e-94	0.486719	0.516	0.197	1.02342e-89	NK cells	Fasl
Ahnak	1.80649e-93	0.69819	0.902	0.593	2.60821e-89	NK cells	Ahnak
Apobr	3.23346e-93	0.272253	0.203	0.031	4.66846e-89	NK cells	Apobr
Elmo2	1.60615e-92	0.299262	0.263	0.055	2.31896e-88	NK cells	Elmo2
Serpina3g	6.17645e-92	0.524264	0.363	0.108	8.91755e-88	NK cells	Serpina3g
B2m	1.359e-90	0.449155	1	0.999	1.96212e-86	NK cells	B2m
Itgax	1.61771e-90	0.483641	0.399	0.129	2.33564e-86	NK cells	Itgax
Ccr5	2.30796e-90	0.584484	0.599	0.271	3.33224e-86	NK cells	Ccr5
Selplg	2.78127e-90	0.614444	0.837	0.569	4.01559e-86	NK cells	Selplg
Peak1	5.22375e-90	0.466569	0.482	0.184	7.54206e-86	NK cells	Peak1
Unc119	3.20581e-89	0.453128	0.422	0.148	4.62854e-85	NK cells	Unc119
Bcl2l11	3.72924e-89	0.662308	0.664	0.347	5.38427e-85	NK cells	Bcl2l11
Sh3bgrl3	5.48037e-89	0.596997	0.986	0.942	7.91255e-85	NK cells	Sh3bgrl3
Tbx21	3.8596e-88	0.430089	0.401	0.132	5.5725e-84	NK cells	Tbx21
Gsap	6.12442e-86	0.319319	0.279	0.067	8.84243e-82	NK cells	Gsap
Osbpl3	6.81943e-86	0.377099	0.356	0.107	9.84589e-82	NK cells	Osbpl3
Ctla2a	6.34924e-85	0.923497	0.752	0.455	9.16704e-81	NK cells	Ctla2a
Zfp36l2	1.16678e-84	0.735141	0.918	0.7	1.68459e-80	NK cells	Zfp36l2
Enpp4	1.73775e-84	0.253872	0.204	0.035	2.50897e-80	NK cells	Enpp4
Hsd11b1	1.56838e-80	0.491346	0.494	0.211	2.26442e-76	NK cells	Hsd11b1
Nrarp	2.78087e-80	0.264531	0.222	0.045	4.01502e-76	NK cells	Nrarp
Fxyd5	2.22898e-79	0.508422	0.978	0.796	3.21821e-75	NK cells	Fxyd5
Cd7	8.06464e-79	0.548064	0.367	0.122	1.16437e-74	NK cells	Cd7
Serf2	2.63924e-76	0.489649	0.984	0.942	3.81053e-72	NK cells	Serf2
Sell1	1.13179e-75	0.55881	0.626	0.315	1.63407e-71	NK cells	Sell
Lrrk1	1.37591e-75	0.324661	0.29	0.081	1.98654e-71	NK cells	Lrrk1
Stat3	2.68257e-74	0.702359	0.683	0.439	3.87309e-70	NK cells	Stat3
Reep5	3.14839e-74	0.565413	0.817	0.576	4.54565e-70	NK cells	Reep5
Itgal	1.19468e-69	0.577874	0.706	0.436	1.72488e-65	NK cells	Itgal
Gpx4	3.47452e-69	0.576291	0.752	0.542	5.01651e-65	NK cells	Gpx4
Ccr2	1.07751e-68	0.622595	0.568	0.284	1.55571e-64	NK cells	Ccr2
Tm6sf1	1.4591e-68	0.411713	0.424	0.172	2.10664e-64	NK cells	Tm6sf1
Tmsb4x	2.93293e-68	0.434163	1	0.999	4.23456e-64	NK cells	Tmsb4x
Pfn1	9.0049e-68	0.442981	0.997	0.955	1.30013e-63	NK cells	Pfn1
Itgb1	2.00289e-67	0.421691	0.694	0.375	2.89178e-63	NK cells	Itgb1
Arhgap18	8.31948e-67	0.297018	0.293	0.09	1.20117e-62	NK cells	Arhgap18
Borcs7	1.38416e-65	0.369834	0.302	0.098	1.99845e-61	NK cells	Borcs7
Arpc1b	4.58401e-65	0.460803	0.94	0.804	6.6184e-61	NK cells	Arpc1b
Zeb2	5.18677e-65	0.439165	0.44	0.184	7.48866e-61	NK cells	Zeb2
Nfil3	1.05812e-64	0.351763	0.362	0.134	1.52772e-60	NK cells	Nfil3
Cyba	1.26466e-64	0.483926	0.971	0.837	1.82592e-60	NK cells	Cyba
Tln1	1.18138e-63	0.52491	0.798	0.609	1.70568e-59	NK cells	Tln1
Gpr65	3.83447e-63	0.335386	0.346	0.125	5.53621e-59	NK cells	Gpr65
Chsy1	1.47862e-62	0.396349	0.414	0.175	2.13483e-58	NK cells	Chsy1
Hist1h1e	2.66989e-62	0.669963	0.769	0.538	3.85478e-58	NK cells	Hist1h1e
Ifng	3.18226e-62	0.667856	0.391	0.159	4.59454e-58	NK cells	Ifng
Itm2b	3.67481e-62	0.437619	0.954	0.863	5.30568e-58	NK cells	Itm2b
Prex1	4.52369e-62	0.468268	0.603	0.329	6.5313e-58	NK cells	Prex1
Plscr1	4.4144e-60	0.268228	0.219	0.057	6.37352e-56	NK cells	Plscr1
D16Ertd472e	2.26014e-59	0.432718	0.572	0.305	3.26319e-55	NK cells	D16Ertd472e
Serinc32	3.46183e-59	0.489602	0.799	0.573	4.99819e-55	NK cells	Serinc3
Ptpre	5.02114e-59	0.315881	0.298	0.102	7.24952e-55	NK cells	Ptpre
Dennd4a	1.53498e-58	0.573638	0.783	0.569	2.21621e-54	NK cells	Dennd4a
Gm19585	2.78491e-58	0.366607	0.356	0.14	4.02085e-54	NK cells	Gm19585
Calm2	3.95018e-58	0.486746	0.86	0.709	5.70327e-54	NK cells	Calm2
Spn	6.45126e-58	0.478085	0.656	0.397	9.31433e-54	NK cells	Spn
Tnfrsf9	4.19135e-57	0.365244	0.27	0.087	6.05147e-53	NK cells	Tnfrsf9
Dusp5	3.07528e-56	0.495145	0.75	0.503	4.44009e-52	NK cells	Dusp5
Pde2a	3.35516e-56	0.256157	0.24	0.071	4.84418e-52	NK cells	Pde2a
Nr4a2	5.34008e-56	0.525698	0.447	0.214	7.71001e-52	NK cells	Nr4a2
Lrrfip2	3.46349e-54	0.287441	0.29	0.102	5.00058e-50	NK cells	Lrrfip2
Aplp2	3.86736e-54	0.411806	0.506	0.265	5.5837e-50	NK cells	Aplp2
Sytl2	4.21053e-53	0.276613	0.294	0.105	6.07916e-49	NK cells	Sytl2
Coro2a	7.12355e-53	0.257616	0.258	0.084	1.0285e-48	NK cells	Coro2a
Adora2a	9.80468e-52	0.350097	0.37	0.161	1.4156e-47	NK cells	Adora2a
H2-Q6	1.37058e-51	0.475066	0.733	0.526	1.97885e-47	NK cells	H2-Q6
Zyx	9.24019e-51	0.429049	0.628	0.372	1.3341e-46	NK cells	Zyx
Runx3	2.49789e-50	0.437411	0.596	0.359	3.60646e-46	NK cells	Runx3
Rin3	2.82947e-50	0.282333	0.288	0.106	4.08519e-46	NK cells	Rin3
Tmsb10	4.34593e-50	0.323453	1	0.996	6.27466e-46	NK cells	Tmsb10
Runx1	4.89238e-50	0.425541	0.478	0.255	7.06362e-46	NK cells	Runx1
Tmbim41	2.05452e-49	0.350898	0.437	0.213	2.96632e-45	NK cells	Tmbim4
Jak1	5.89296e-48	0.479851	0.877	0.73	8.50825e-44	NK cells	Jak1
Cox8a	8.10517e-48	0.40252	0.967	0.912	1.17022e-43	NK cells	Cox8a
Nudt4	6.41535e-47	0.338024	0.377	0.172	9.26248e-43	NK cells	Nudt4
Litaf1	1.12016e-46	0.374915	0.444	0.226	1.61729e-42	NK cells	Litaf
Pla2g16	1.62146e-46	0.367621	0.574	0.339	2.34107e-42	NK cells	Pla2g16
Sqstm1	2.64432e-45	0.426606	0.578	0.359	3.81787e-41	NK cells	Sqstm1
Emp3	6.88026e-45	0.41266	0.89	0.714	9.93372e-41	NK cells	Emp3
Bcl2	9.69391e-45	0.332071	0.459	0.23	1.39961e-40	NK cells	Bcl2
Ccnd2	2.43638e-44	0.45923	0.614	0.393	3.51765e-40	NK cells	Ccnd2
Mosmo	1.04195e-43	0.258534	0.309	0.128	1.50437e-39	NK cells	Mosmo
Ptpn18	1.1594e-43	0.392995	0.923	0.84	1.67395e-39	NK cells	Ptpn18
Kctd121	1.39275e-43	0.286892	0.341	0.148	2.01086e-39	NK cells	Kctd12
Btg2	9.76362e-43	0.486787	0.852	0.709	1.40967e-38	NK cells	Btg2
Dnajb4	4.17367e-42	0.29771	0.324	0.143	6.02594e-38	NK cells	Dnajb4
Actg1	4.94394e-42	0.311348	0.999	0.976	7.13806e-38	NK cells	Actg1
Ywhaq	1.05432e-41	0.401214	0.667	0.478	1.52222e-37	NK cells	Ywhaq
Sept11	2.6169e-41	0.365074	0.511	0.295	3.77828e-37	NK cells	Sept11
Rgs2	4.60311e-41	0.432115	0.584	0.365	6.64597e-37	NK cells	Rgs2
Lta4h	4.63201e-41	0.261112	0.319	0.14	6.6877e-37	NK cells	Lta4h
Neurl3	5.07302e-41	0.449154	0.638	0.411	7.32443e-37	NK cells	Neurl3
Tmbim6	4.56271e-40	0.393633	0.747	0.581	6.58764e-36	NK cells	Tmbim6
Gimap5	2.37094e-39	0.485322	0.671	0.492	3.42316e-35	NK cells	Gimap5
Sema4a	3.82456e-38	0.26348	0.329	0.151	5.5219e-34	NK cells	Sema4a
Polr2e	2.22263e-36	0.322661	0.512	0.313	3.20903e-32	NK cells	Polr2e
Adgre51	2.47585e-36	0.415818	0.708	0.527	3.57464e-32	NK cells	Adgre5
Hcst	2.5836e-36	0.339514	0.832	0.629	3.7302e-32	NK cells	Hcst
Vgll4	3.53229e-36	0.342784	0.544	0.336	5.09993e-32	NK cells	Vgll4
Os91	8.31516e-36	0.299337	0.423	0.231	1.20054e-31	NK cells	Os9
Sdcbp	1.70094e-35	0.366351	0.598	0.412	2.45582e-31	NK cells	Sdcbp
Lgals3bp	1.98753e-35	0.290817	0.332	0.162	2.8696e-31	NK cells	Lgals3bp
Rrbp11	2.19789e-35	0.367442	0.592	0.398	3.17331e-31	NK cells	Rrbp1
Rnh1	2.28619e-35	0.336055	0.44	0.255	3.3008e-31	NK cells	Rnh1
Ubald2	3.70699e-35	0.432506	0.676	0.503	5.35215e-31	NK cells	Ubald2
H2-Q7	6.82599e-35	0.336614	0.98	0.896	9.85537e-31	NK cells	H2-Q7
Capzb	7.41336e-35	0.333138	0.811	0.654	1.07034e-30	NK cells	Capzb
S100a13	8.39911e-35	0.340943	0.758	0.559	1.21266e-30	NK cells	S100a13
Pdcd4	2.46987e-34	0.396677	0.693	0.519	3.56599e-30	NK cells	Pdcd4
Cox4i1	9.21382e-34	0.304768	0.978	0.949	1.33029e-29	NK cells	Cox4i1
H3f3b1	1.01788e-33	0.371887	1	0.999	1.46962e-29	NK cells	H3f3b
Cmc1	1.94364e-33	0.297199	0.421	0.236	2.80623e-29	NK cells	Cmc1
Fyn	2.82356e-33	0.319137	0.609	0.405	4.07666e-29	NK cells	Fyn
Il18r1	1.22558e-32	0.317929	0.416	0.228	1.76949e-28	NK cells	Il18r1
Pglyrp1	1.39686e-32	0.314993	0.462	0.27	2.01678e-28	NK cells	Pglyrp1
S100a6	2.29483e-32	0.264496	0.874	0.622	3.31327e-28	NK cells	S100a6
Malt1	6.24094e-32	0.371916	0.566	0.385	9.01067e-28	NK cells	Malt1
Laptm5	2.73499e-31	0.3046	0.978	0.904	3.94878e-27	NK cells	Laptm5
Esyt1	2.82575e-31	0.312713	0.559	0.367	4.07982e-27	NK cells	Esyt1
Ptms	3.30481e-31	0.324506	0.478	0.288	4.77149e-27	NK cells	Ptms
Gm45716	6.50571e-31	0.309273	0.274	0.129	9.39294e-27	NK cells	Gm45716
Zmiz1	7.26704e-31	0.297976	0.356	0.193	1.04922e-26	NK cells	Zmiz1
Gnas	6.43989e-30	0.313591	0.936	0.865	9.29792e-26	NK cells	Gnas
Vps37b	4.156e-29	0.323536	0.95	0.833	6.00043e-25	NK cells	Vps37b
Tes	1.10396e-28	0.304875	0.499	0.324	1.5939e-24	NK cells	Tes
Rbl2	4.23821e-28	0.253204	0.333	0.179	6.11913e-24	NK cells	Rbl2
Clic1	6.41743e-28	0.289831	0.919	0.799	9.26548e-24	NK cells	Clic1
Snx18	6.75584e-28	0.261726	0.397	0.227	9.75408e-24	NK cells	Snx18
Nfatc1	7.89802e-28	0.323472	0.422	0.257	1.14032e-23	NK cells	Nfatc1
Crlf2	2.64121e-27	0.277772	0.394	0.232	3.81338e-23	NK cells	Crlf2
Agpat3	7.53677e-27	0.261808	0.373	0.215	1.08816e-22	NK cells	Agpat3
Dynll2	1.60875e-26	0.251869	0.351	0.197	2.32272e-22	NK cells	Dynll2
Mxd4	3.05419e-26	0.30696	0.418	0.259	4.40964e-22	NK cells	Mxd4
Nabp1	5.93721e-26	0.343638	0.496	0.331	8.57215e-22	NK cells	Nabp1
Ptpn22	9.23743e-26	0.302467	0.664	0.492	1.3337e-21	NK cells	Ptpn22
Cd47	1.38627e-25	0.308663	0.843	0.759	2.0015e-21	NK cells	Cd47
Fosl2	1.54468e-25	0.332545	0.456	0.291	2.23021e-21	NK cells	Fosl2
Capns1	2.83837e-25	0.276366	0.581	0.409	4.09804e-21	NK cells	Capns1
AC149090.1	7.30581e-25	0.361078	0.338	0.194	1.05481e-20	NK cells	AC149090.1
Arpc3	1.54171e-24	0.25847	0.92	0.873	2.22592e-20	NK cells	Arpc3
Arl6ip5	1.5876e-24	0.275828	0.52	0.357	2.29217e-20	NK cells	Arl6ip5
Zbtb201	2.51045e-24	0.259127	0.33	0.182	3.62458e-20	NK cells	Zbtb20
Slc3a2	3.3902e-24	0.319283	0.704	0.547	4.89477e-20	NK cells	Slc3a2
Ppib1	4.6592e-24	0.272252	0.839	0.752	6.72696e-20	NK cells	Ppib
H2afj	9.03212e-24	0.297228	0.778	0.654	1.30406e-19	NK cells	H2afj
Cox5b	1.4104e-23	0.303929	0.802	0.698	2.03633e-19	NK cells	Cox5b
Lrrfip1	2.35528e-23	0.312696	0.584	0.432	3.40055e-19	NK cells	Lrrfip1
Gimap4	2.86062e-23	0.29092	0.798	0.665	4.13016e-19	NK cells	Gimap4
Dusp2	8.93647e-23	0.389461	0.606	0.453	1.29025e-18	NK cells	Dusp2
Gatad2a	1.02546e-22	0.260587	0.413	0.263	1.48056e-18	NK cells	Gatad2a
Diaph1	1.80417e-22	0.288411	0.59	0.439	2.60486e-18	NK cells	Diaph1
Ywhab	3.13439e-22	0.287537	0.584	0.432	4.52543e-18	NK cells	Ywhab
Lrp10	6.56407e-22	0.266057	0.486	0.335	9.4772e-18	NK cells	Lrp10
Btg11	7.25403e-22	0.282969	0.949	0.875	1.04734e-17	NK cells	Btg1
Neat1	8.75103e-22	0.355999	0.571	0.422	1.26347e-17	NK cells	Neat1
Iqgap1	1.43968e-21	0.274083	0.811	0.716	2.07861e-17	NK cells	Iqgap1
Ccnd3	1.64746e-21	0.278913	0.466	0.313	2.3786e-17	NK cells	Ccnd3
Mknk2	4.77396e-21	0.253881	0.53	0.376	6.89264e-17	NK cells	Mknk2
Sept1	5.5319e-21	0.275713	0.702	0.584	7.98695e-17	NK cells	Sept1
Atp5e	6.55857e-21	0.253299	0.931	0.911	9.46926e-17	NK cells	Atp5e
Ndufa13	8.31421e-21	0.259111	0.792	0.689	1.20041e-16	NK cells	Ndufa13
Ppig	1.10059e-20	0.327625	0.571	0.435	1.58904e-16	NK cells	Ppig
Hist1h1c	2.43057e-20	0.46566	0.606	0.493	3.50926e-16	NK cells	Hist1h1c
Tpm4	3.59499e-20	0.283937	0.628	0.499	5.19044e-16	NK cells	Tpm4
Bag1	8.39344e-20	0.253438	0.578	0.429	1.21185e-15	NK cells	Bag1
Dock2	9.2409e-20	0.28778	0.69	0.573	1.3342e-15	NK cells	Dock2
Ubxn1	5.15631e-18	0.253217	0.619	0.497	7.44468e-14	NK cells	Ubxn1
Mrpl52	5.92816e-18	0.275567	0.562	0.445	8.55908e-14	NK cells	Mrpl52
Pim1	8.26939e-18	0.346002	0.708	0.602	1.19393e-13	NK cells	Pim1
Rap1b	3.66496e-17	0.284219	0.834	0.761	5.29146e-13	NK cells	Rap1b
Icam1	5.66799e-17	0.289258	0.327	0.206	8.18344e-13	NK cells	Icam1
Cd53	1.27029e-16	0.252341	0.756	0.667	1.83405e-12	NK cells	Cd53
Prdx5	1.83836e-16	0.250568	0.516	0.395	2.65423e-12	NK cells	Prdx5
Ier5	6.46463e-15	0.279299	0.591	0.478	9.33363e-11	NK cells	Ier5
Dusp1	1.09481e-14	0.252881	0.481	0.362	1.58069e-10	NK cells	Dusp1
Hist1h1d	1.36125e-13	0.282761	0.277	0.175	1.96538e-09	NK cells	Hist1h1d
Calca	0	3.59019	0.531	0.005	0	ILC2	Calca
Ccl1	0	2.71317	0.321	0.001	0	ILC2	Ccl1
Csf2	0	2.46792	0.395	0.003	0	ILC2	Csf2
Areg	0	2.39138	0.593	0.009	0	ILC2	Areg
Il1rl1	0	1.78471	0.827	0.009	0	ILC2	Il1rl1
Arg1	0	1.30544	0.494	0.003	0	ILC2	Arg1
Ccdc184	0	1.15573	0.494	0.002	0	ILC2	Ccdc184
Il5	0	0.898052	0.284	0	0	ILC2	Il5
Pard3	0	0.833294	0.432	0.004	0	ILC2	Pard3
Slc7a8	0	0.669871	0.37	0.001	0	ILC2	Slc7a8
Ptgir	0	0.633667	0.395	0.002	0	ILC2	Ptgir
Klf5	8.34569e-244	0.426326	0.259	0.001	1.20495e-239	ILC2	Klf5
Ltb4r1	6.57342e-231	0.943696	0.58	0.017	9.4907e-227	ILC2	Ltb4r1
Ccr8	1.03471e-219	0.399108	0.259	0.002	1.49391e-215	ILC2	Ccr8
Alox5	2.68471e-199	0.47807	0.235	0.002	3.87619e-195	ILC2	Alox5
Rnf128	2.04958e-195	0.584122	0.321	0.005	2.95918e-191	ILC2	Rnf128
Pparg	4.07185e-163	0.356326	0.235	0.003	5.87893e-159	ILC2	Pparg
Stab2	1.06867e-157	0.620669	0.247	0.003	1.54295e-153	ILC2	Stab2
Lpcat2	1.11831e-145	0.516269	0.346	0.009	1.61461e-141	ILC2	Lpcat2
Kit	5.95554e-127	0.752217	0.383	0.014	8.59861e-123	ILC2	Kit
Igsf5	4.99443e-126	0.555035	0.296	0.008	7.21096e-122	ILC2	Igsf5
Hs3st1	8.28542e-114	1.41502	0.543	0.036	1.19625e-109	ILC2	Hs3st1
Tmem176b1	1.43004e-108	1.26024	0.642	0.054	2.06469e-104	ILC2	Tmem176b
Rab27b	8.29374e-106	0.580482	0.309	0.011	1.19745e-101	ILC2	Rab27b
Ramp1	4.42389e-102	1.33181	0.654	0.061	6.38721e-98	ILC2	Ramp1
Ramp3	9.19926e-101	1.74239	0.654	0.061	1.32819e-96	ILC2	Ramp3
Furin	3.2326e-99	2.42125	0.852	0.126	4.66723e-95	ILC2	Furin
Hlf	5.04973e-94	0.683847	0.309	0.013	7.2908e-90	ILC2	Hlf
Gata3	7.28993e-86	1.88093	0.827	0.133	1.05252e-81	ILC2	Gata3
Cd200r1	3.28541e-85	0.423538	0.272	0.011	4.74347e-81	ILC2	Cd200r1
Tnfsf11	5.57277e-81	0.517399	0.272	0.011	8.04596e-77	ILC2	Tnfsf11
Pxdc1	3.38121e-79	1.00283	0.481	0.041	4.88179e-75	ILC2	Pxdc1
Tmem176a1	5.35363e-74	0.820139	0.531	0.052	7.72957e-70	ILC2	Tmem176a
Prnp	1.29772e-72	0.368116	0.259	0.012	1.87365e-68	ILC2	Prnp
Lmo4	5.01546e-72	1.70227	0.815	0.15	7.24132e-68	ILC2	Lmo4
Il2ra	5.72983e-72	1.19974	0.593	0.072	8.27273e-68	ILC2	Il2ra
Rora	6.22613e-72	2.46584	0.975	0.267	8.98928e-68	ILC2	Rora
Hes1	2.71609e-71	0.925598	0.432	0.037	3.9215e-67	ILC2	Hes1
Plxdc2	1.02593e-64	0.344852	0.222	0.01	1.48124e-60	ILC2	Plxdc2
Cish	1.18422e-62	1.07817	0.691	0.111	1.70978e-58	ILC2	Cish
Gadd45b	3.21777e-62	2.76068	0.914	0.266	4.64582e-58	ILC2	Gadd45b
Nrip1	5.794e-55	1.93845	0.901	0.291	8.36538e-51	ILC2	Nrip1
Fosb	3.53451e-54	2.74131	0.889	0.269	5.10313e-50	ILC2	Fosb
Ar	1.99982e-52	0.843635	0.531	0.075	2.88733e-48	ILC2	Ar
Frmd4b	1.32177e-50	0.711623	0.395	0.044	1.90837e-46	ILC2	Frmd4b
Nav2	1.83846e-50	0.393845	0.222	0.013	2.65436e-46	ILC2	Nav2
Ptpn13	3.12719e-49	0.639955	0.383	0.041	4.51504e-45	ILC2	Ptpn13
Nfkb1	9.61706e-48	2.25996	0.926	0.395	1.38851e-43	ILC2	Nfkb1
Tmem64	1.0343e-47	0.977467	0.728	0.152	1.49332e-43	ILC2	Tmem64
Hilpda	1.20337e-44	2.16963	0.827	0.259	1.73742e-40	ILC2	Hilpda
St6galnac3	1.48214e-44	0.386012	0.296	0.027	2.13991e-40	ILC2	St6galnac3
Gm20186	8.36641e-44	1.6806	0.556	0.105	1.20794e-39	ILC2	Gm20186
Sdc41	4.28991e-41	1.31563	0.58	0.116	6.19378e-37	ILC2	Sdc4
Rbpj	1.60072e-40	1.01849	0.642	0.143	2.31112e-36	ILC2	Rbpj
Ypel2	1.41706e-39	0.317067	0.235	0.019	2.04595e-35	ILC2	Ypel2
Zfp36l11	3.76409e-39	1.96959	0.975	0.482	5.43459e-35	ILC2	Zfp36l1
Nrgn	4.0362e-39	0.709792	0.321	0.037	5.82746e-35	ILC2	Nrgn
Gm26809	2.32942e-38	0.294696	0.21	0.016	3.36321e-34	ILC2	Gm26809
Samsn1	3.71495e-38	1.57233	0.778	0.265	5.36364e-34	ILC2	Samsn1
Nr4a11	1.13438e-37	1.96908	0.889	0.407	1.63782e-33	ILC2	Nr4a1
Atf3	1.69045e-37	1.32918	0.506	0.095	2.44067e-33	ILC2	Atf3
Cdkn1a	2.1087e-37	0.956792	0.605	0.135	3.04454e-33	ILC2	Cdkn1a
Nfkbiz	4.74871e-37	1.4042	0.753	0.228	6.85619e-33	ILC2	Nfkbiz
Lmna	1.69361e-36	1.41304	0.679	0.179	2.44523e-32	ILC2	Lmna
Cxcl2	6.41671e-36	2.52918	0.444	0.08	9.26445e-32	ILC2	Cxcl2
Junb	1.24452e-35	1.95115	1	0.871	1.79684e-31	ILC2	Junb
Nfkbia	1.86226e-35	2.27727	0.975	0.577	2.68874e-31	ILC2	Nfkbia
Mdfic	8.39266e-34	0.598488	0.432	0.075	1.21173e-29	ILC2	Mdfic
Rgs21	1.80122e-33	2.28941	0.84	0.393	2.6006e-29	ILC2	Rgs2
Camk2n11	2.87046e-33	0.669412	0.531	0.108	4.14437e-29	ILC2	Camk2n1
Tnfaip3	4.9914e-33	1.70371	0.963	0.626	7.20658e-29	ILC2	Tnfaip3
Basp11	2.88676e-32	0.466247	0.222	0.021	4.16791e-28	ILC2	Basp1
Tnfrsf25	4.39032e-31	0.312154	0.222	0.022	6.33874e-27	ILC2	Tnfrsf25
Ccrl2	4.76531e-31	0.772246	0.37	0.06	6.88016e-27	ILC2	Ccrl2
Rab11fip1	8.9653e-31	0.536345	0.37	0.06	1.29441e-26	ILC2	Rab11fip1
Aff41	1.18246e-30	1.05073	0.778	0.281	1.70724e-26	ILC2	Aff4
Fosl21	4.91149e-29	1.24454	0.778	0.31	7.09121e-25	ILC2	Fosl2
Cd812	5.03339e-29	0.698298	0.519	0.118	7.26721e-25	ILC2	Cd81
Fos	6.83085e-29	2.19918	0.765	0.316	9.86238e-25	ILC2	Fos
Fam129a	9.18197e-29	0.812905	0.494	0.113	1.32569e-24	ILC2	Fam129a
Klf41	1.31649e-28	1.53347	0.58	0.159	1.90075e-24	ILC2	Klf4
Nr3c1	1.95574e-28	0.975551	0.753	0.29	2.8237e-24	ILC2	Nr3c1
Cnnm2	5.75618e-28	0.285583	0.21	0.022	8.31077e-24	ILC2	Cnnm2
Gcnt1	2.33655e-27	0.316317	0.235	0.027	3.37352e-23	ILC2	Gcnt1
Nfkbid1	2.84696e-26	0.87381	0.556	0.147	4.11043e-22	ILC2	Nfkbid
Il7r	8.4393e-26	1.07917	0.753	0.255	1.21847e-21	ILC2	Il7r
Emb	1.32915e-25	1.26508	0.926	0.451	1.91902e-21	ILC2	Emb
Itgav	1.912e-25	0.727103	0.444	0.101	2.76054e-21	ILC2	Itgav
Gpr651	2.39009e-25	1.0244	0.543	0.154	3.45081e-21	ILC2	Gpr65
Rab20	3.01683e-25	0.431817	0.272	0.04	4.3557e-21	ILC2	Rab20
Fam110a	1.11238e-24	0.55901	0.321	0.056	1.60605e-20	ILC2	Fam110a
Serinc33	1.53228e-24	0.970816	0.975	0.603	2.21231e-20	ILC2	Serinc3
Sik1	1.74269e-24	1.02261	0.679	0.252	2.5161e-20	ILC2	Sik1
Inpp4b	2.22845e-24	0.80413	0.556	0.157	3.21744e-20	ILC2	Inpp4b
Ell21	2.50869e-24	0.814849	0.395	0.086	3.62205e-20	ILC2	Ell2
Dusp11	4.45889e-24	1.67368	0.778	0.375	6.43775e-20	ILC2	Dusp1
Pim11	8.72405e-24	1.15322	0.951	0.614	1.25958e-19	ILC2	Pim1
Dgat1	1.84542e-23	0.978264	0.593	0.19	2.66442e-19	ILC2	Dgat1
Mgat5	5.99236e-23	0.459754	0.37	0.075	8.65177e-19	ILC2	Mgat5
Bambi	7.31451e-22	0.726266	0.358	0.076	1.05607e-17	ILC2	Bambi
Prdx6	8.57125e-22	1.04285	0.889	0.531	1.23752e-17	ILC2	Prdx6
Irf2bp2	1.65386e-21	1.03414	0.691	0.282	2.38785e-17	ILC2	Irf2bp2
Cxcr6	3.81656e-21	0.924575	0.58	0.185	5.51035e-17	ILC2	Cxcr6
Elovl5	4.33623e-21	0.903423	0.543	0.167	6.26065e-17	ILC2	Elovl5
Csrnp1	5.31593e-21	0.777851	0.531	0.165	7.67514e-17	ILC2	Csrnp1
Maff	5.82818e-21	0.362305	0.259	0.042	8.41472e-17	ILC2	Maff
Trio	7.60881e-21	0.287114	0.247	0.038	1.09856e-16	ILC2	Trio
Ythdc1	1.09017e-20	1.11085	0.802	0.426	1.57398e-16	ILC2	Ythdc1
Nr4a3	1.11156e-20	1.23077	0.494	0.152	1.60487e-16	ILC2	Nr4a3
Gm26669	1.40202e-20	0.337775	0.284	0.05	2.02424e-16	ILC2	Gm26669
Fgl21	1.40352e-20	0.78015	0.481	0.136	2.0264e-16	ILC2	Fgl2
Uhrf2	2.06361e-20	0.919171	0.704	0.296	2.97945e-16	ILC2	Uhrf2
Tnfrsf18	6.3235e-20	0.993009	0.691	0.298	9.12987e-16	ILC2	Tnfrsf18
Dot1l	8.17562e-20	0.521949	0.444	0.118	1.1804e-15	ILC2	Dot1l
Irs21	8.65932e-20	0.864555	0.605	0.205	1.25023e-15	ILC2	Irs2
Socs2	1.16506e-19	0.375241	0.235	0.037	1.68211e-15	ILC2	Socs2
Tspan13	1.52581e-19	0.837065	0.679	0.292	2.20296e-15	ILC2	Tspan13
Paxbp1	2.08307e-19	0.934395	0.519	0.176	3.00754e-15	ILC2	Paxbp1
Bhlhe401	2.45426e-19	1.12206	0.79	0.409	3.54346e-15	ILC2	Bhlhe40
Zfp361	2.59191e-19	1.68957	0.728	0.373	3.7422e-15	ILC2	Zfp36
Ahcyl2	9.93177e-19	0.728536	0.481	0.154	1.43395e-14	ILC2	Ahcyl2
Tiparp1	1.71695e-18	0.904426	0.481	0.157	2.47893e-14	ILC2	Tiparp
Fam46a	7.53949e-18	0.888221	0.469	0.145	1.08855e-13	ILC2	Fam46a
Nrp1	8.497e-18	0.416051	0.272	0.053	1.2268e-13	ILC2	Nrp1
Ern11	8.66277e-18	0.387127	0.346	0.08	1.25073e-13	ILC2	Ern1
Mvb12b	1.24015e-17	0.291942	0.222	0.037	1.79053e-13	ILC2	Mvb12b
Ctla2a1	2.14792e-17	2.20887	0.877	0.495	3.10117e-13	ILC2	Ctla2a
Srgn	5.7196e-17	1.0754	0.988	0.971	8.25796e-13	ILC2	Srgn
Itm2b1	6.01711e-17	0.822526	0.988	0.875	8.68751e-13	ILC2	Itm2b
Rplp1	9.04855e-17	0.679451	1	1	1.30643e-12	ILC2	Rplp1
Ets2	1.04502e-16	0.707988	0.469	0.152	1.5088e-12	ILC2	Ets2
Rgcc	1.09646e-16	1.10455	0.519	0.178	1.58307e-12	ILC2	Rgcc
Il10ra	1.46289e-16	0.545018	0.42	0.127	2.11211e-12	ILC2	Il10ra
Ifrd1	1.85393e-16	1.21374	0.691	0.378	2.67671e-12	ILC2	Ifrd1
Jund1	1.99407e-16	1.12418	0.975	0.929	2.87904e-12	ILC2	Jund
Gpx41	2.17148e-16	0.801278	0.914	0.57	3.13518e-12	ILC2	Gpx4
Ttc28	2.87189e-16	0.29523	0.247	0.047	4.14643e-12	ILC2	Ttc28
Ppp1r15a	3.25246e-16	0.766015	0.802	0.431	4.6959e-12	ILC2	Ppp1r15a
Cd82	5.45447e-16	0.719834	0.691	0.32	7.87516e-12	ILC2	Cd82
Itm2c1	2.50093e-15	0.58416	0.519	0.189	3.61084e-11	ILC2	Itm2c
Ddx51	3.90301e-15	0.716681	1	0.972	5.63517e-11	ILC2	Ddx5
Susd6	9.27686e-15	0.635914	0.543	0.217	1.33939e-10	ILC2	Susd6
Ssfa2	2.16085e-14	0.281424	0.247	0.053	3.11983e-10	ILC2	Ssfa2
Spcs31	2.45197e-14	0.402473	0.42	0.131	3.54015e-10	ILC2	Spcs3
Itk	3.61246e-14	0.874114	0.753	0.427	5.21567e-10	ILC2	Itk
Jak2	3.89706e-14	0.655565	0.568	0.247	5.62657e-10	ILC2	Jak2
Tnfaip8	4.07678e-14	0.615575	0.58	0.252	5.88605e-10	ILC2	Tnfaip8
Pdcd1	9.6354e-14	0.369992	0.383	0.111	1.39116e-09	ILC2	Pdcd1
Kctd122	1.41768e-13	0.61676	0.469	0.174	2.04685e-09	ILC2	Kctd12
Man2a2	2.30459e-13	0.516714	0.333	0.098	3.32737e-09	ILC2	Man2a2
Znrf1	2.74449e-13	0.49144	0.37	0.116	3.9625e-09	ILC2	Znrf1
Fam102a	3.22555e-13	0.45311	0.494	0.184	4.65705e-09	ILC2	Fam102a
Cebpb	6.37042e-13	0.992627	0.654	0.359	9.19761e-09	ILC2	Cebpb
Cd44	1.24963e-12	0.689076	0.63	0.31	1.80421e-08	ILC2	Cd44
Atn1	1.26917e-12	0.291888	0.259	0.064	1.83243e-08	ILC2	Atn1
Bzw2	2.57312e-12	0.544364	0.531	0.223	3.71507e-08	ILC2	Bzw2
Smad3	3.01343e-12	0.413614	0.358	0.115	4.35079e-08	ILC2	Smad3
Spry21	3.6622e-12	0.357766	0.309	0.085	5.28748e-08	ILC2	Spry2
Ivns1abp1	1.11817e-11	0.588039	0.543	0.252	1.61441e-07	ILC2	Ivns1abp
Skil	1.76178e-11	0.595977	0.556	0.261	2.54366e-07	ILC2	Skil
Slc25a3	2.0502e-11	0.8251	0.889	0.756	2.96007e-07	ILC2	Slc25a3
Sptssa	1.20499e-10	0.577474	0.543	0.266	1.73977e-06	ILC2	Sptssa
Syne1	1.23903e-10	0.41125	0.309	0.099	1.78891e-06	ILC2	Syne1
Cdc42ep3	1.91717e-10	0.488074	0.395	0.149	2.76801e-06	ILC2	Cdc42ep3
Nedd4	1.98019e-10	0.34709	0.321	0.105	2.859e-06	ILC2	Nedd4
Fhl2	2.44809e-10	0.338548	0.259	0.074	3.53456e-06	ILC2	Fhl2
Klf9	2.51604e-10	0.330177	0.21	0.052	3.63266e-06	ILC2	Klf9
Apaf1	2.61385e-10	0.45467	0.333	0.113	3.77387e-06	ILC2	Apaf1
Tox	4.93954e-10	0.264674	0.309	0.097	7.13171e-06	ILC2	Tox
Plaur1	8.22071e-10	0.5378	0.321	0.112	1.18691e-05	ILC2	Plaur
Wls	1.30533e-09	0.265114	0.235	0.065	1.88464e-05	ILC2	Wls
Tob2	1.75044e-09	0.743987	0.58	0.316	2.52728e-05	ILC2	Tob2
Arf4	1.96853e-09	0.646871	0.84	0.602	2.84216e-05	ILC2	Arf4
Ipmk	2.87754e-09	0.392876	0.284	0.094	4.15459e-05	ILC2	Ipmk
Tespa1	4.1435e-09	0.391631	0.395	0.159	5.98239e-05	ILC2	Tespa1
Eprs	5.48374e-09	1.48939	0.531	0.301	7.91743e-05	ILC2	Eprs
Ddx3x1	5.48914e-09	0.677322	0.654	0.418	7.92522e-05	ILC2	Ddx3x
Itpr2	5.92961e-09	0.438527	0.481	0.221	8.56118e-05	ILC2	Itpr2
Coq10b	6.73093e-09	0.572678	0.593	0.333	9.71812e-05	ILC2	Coq10b
Metrnl1	7.11114e-09	0.371009	0.321	0.117	0.000102671	ILC2	Metrnl
Xist1	9.85176e-09	0.806274	0.679	0.386	0.00014224	ILC2	Xist
Tusc3	1.0202e-08	0.291803	0.309	0.109	0.000147297	ILC2	Tusc3
Nr4a21	1.63128e-08	0.750972	0.494	0.246	0.000235525	ILC2	Nr4a2
Ero1l1	1.66656e-08	0.404756	0.321	0.122	0.000240619	ILC2	Ero1l
Spty2d11	1.70935e-08	0.835285	0.519	0.292	0.000246796	ILC2	Spty2d1
Hspa51	1.81472e-08	0.689566	0.914	0.781	0.000262009	ILC2	Hspa5
Kdm6b1	1.8855e-08	0.768307	0.556	0.335	0.000272228	ILC2	Kdm6b
Nabp11	1.92838e-08	0.927666	0.556	0.353	0.00027842	ILC2	Nabp1
Cnbp	3.26741e-08	0.460632	0.963	0.761	0.000471749	ILC2	Cnbp
Pim3	4.28723e-08	0.42483	0.333	0.136	0.000618991	ILC2	Pim3
Neurl31	4.41052e-08	0.876126	0.642	0.444	0.000636791	ILC2	Neurl3
Birc31	8.17109e-08	0.496891	0.469	0.235	0.00117974	ILC2	Birc3
Zcchc10	1.24554e-07	0.304875	0.272	0.097	0.00179831	ILC2	Zcchc10
Rnf1301	1.47574e-07	0.325386	0.37	0.161	0.00213067	ILC2	Rnf130
Dad1	1.55879e-07	0.806408	0.852	0.748	0.00225058	ILC2	Dad1
Nup98	1.57748e-07	0.404681	0.469	0.241	0.00227757	ILC2	Nup98
Selenot	1.58775e-07	0.546131	0.556	0.327	0.00229239	ILC2	Selenot
Cd69	1.96009e-07	0.636272	0.593	0.375	0.00282997	ILC2	Cd69
Dnaja1	2.55811e-07	0.994219	0.802	0.701	0.0036934	ILC2	Dnaja1
Ldha	4.03503e-07	0.586132	0.79	0.588	0.00582577	ILC2	Ldha
Slc38a11	4.76008e-07	0.537126	0.58	0.379	0.0068726	ILC2	Slc38a1
Ly6e1	5.13542e-07	0.468011	0.951	0.857	0.00741452	ILC2	Ly6e
Prrc2c	5.64647e-07	0.589897	0.852	0.711	0.00815237	ILC2	Prrc2c
Aebp2	6.45645e-07	0.596523	0.58	0.351	0.00932182	ILC2	Aebp2
Myadm1	6.8555e-07	0.324764	0.247	0.09	0.00989797	ILC2	Myadm
Prcp	7.41276e-07	0.316683	0.259	0.097	0.0107025	ILC2	Prcp
Btg12	7.60482e-07	0.454252	1	0.885	0.0109798	ILC2	Btg1
Zc3h12a	8.40517e-07	0.30113	0.358	0.16	0.0121354	ILC2	Zc3h12a
Rbfa	9.21613e-07	0.384294	0.37	0.18	0.0133063	ILC2	Rbfa
Slk	1.01113e-06	0.408062	0.506	0.289	0.0145987	ILC2	Slk
Rad50	1.43822e-06	0.337391	0.309	0.131	0.0207651	ILC2	Rad50
Fth11	1.50349e-06	0.634312	1	0.993	0.0217074	ILC2	Fth1
Rapgef2	1.82835e-06	0.2658	0.259	0.1	0.0263978	ILC2	Rapgef2
Slc41a1	1.88391e-06	0.288383	0.21	0.072	0.0271999	ILC2	Slc41a1
Epas1	2.0781e-06	0.260328	0.235	0.087	0.0300036	ILC2	Epas1
Rps211	2.18829e-06	0.279551	1	0.999	0.0315945	ILC2	Rps21
Sorl1	2.4186e-06	0.417388	0.444	0.242	0.0349197	ILC2	Sorl1
Hspa4	2.63713e-06	0.577797	0.543	0.361	0.0380749	ILC2	Hspa4
Fam107b1	3.40812e-06	0.516806	0.765	0.647	0.0492065	ILC2	Fam107b
Id21	3.48354e-06	0.548077	0.716	0.479	0.0502954	ILC2	Id2
Sik3	3.75214e-06	0.288689	0.296	0.127	0.0541735	ILC2	Sik3
Ppp1cc	4.00684e-06	0.476431	0.679	0.47	0.0578507	ILC2	Ppp1cc
Snx20	4.4584e-06	0.361539	0.506	0.29	0.0643704	ILC2	Snx20
Il2rg	4.7429e-06	0.409748	0.778	0.607	0.0684779	ILC2	Il2rg
Tsix	5.21883e-06	0.295126	0.247	0.097	0.0753494	ILC2	Tsix
Glul	5.69573e-06	0.348045	0.333	0.156	0.082235	ILC2	Glul
Gna13	5.81752e-06	0.554866	0.654	0.509	0.0839933	ILC2	Gna13
Soat1	7.48447e-06	0.274287	0.222	0.085	0.108061	ILC2	Soat1
Gm47283	7.49618e-06	0.411234	0.333	0.162	0.10823	ILC2	Gm47283
Mxd11	9.95806e-06	0.551404	0.519	0.337	0.143774	ILC2	Mxd1
Zc3hav1	1.02848e-05	0.53315	0.667	0.517	0.148493	ILC2	Zc3hav1
Rcsd1	1.16315e-05	0.327231	0.432	0.237	0.167936	ILC2	Rcsd1
Arl5b	1.30482e-05	0.301635	0.296	0.134	0.18839	ILC2	Arl5b
Odc1	1.39685e-05	0.955497	0.568	0.404	0.201677	ILC2	Odc1
Ptbp1	1.49186e-05	0.450345	0.543	0.339	0.215395	ILC2	Ptbp1
Ccr21	1.73607e-05	0.542432	0.543	0.325	0.250654	ILC2	Ccr2
Isy1	1.95968e-05	0.652089	0.457	0.281	0.282938	ILC2	Isy1
Ier51	2.09188e-05	0.480789	0.654	0.493	0.302026	ILC2	Ier5
Rara	2.26871e-05	0.311643	0.309	0.145	0.327556	ILC2	Rara
Notch2	2.34962e-05	0.26489	0.222	0.089	0.339238	ILC2	Notch2
Chd4	2.73321e-05	0.463226	0.741	0.567	0.39462	ILC2	Chd4
Ormdl3	3.09438e-05	0.266876	0.284	0.132	0.446767	ILC2	Ormdl3
Tnik	3.43218e-05	0.259091	0.346	0.174	0.495539	ILC2	Tnik
Pnrc1	3.69647e-05	0.520936	0.852	0.729	0.533696	ILC2	Pnrc1
Gfpt1	4.07008e-05	0.332862	0.296	0.145	0.587638	ILC2	Gfpt1
Eif11	4.99113e-05	0.316728	1	0.997	0.720619	ILC2	Eif1
Sdhaf1	6.58754e-05	0.296495	0.358	0.19	0.951109	ILC2	Sdhaf1
Gpr132	7.52916e-05	0.42007	0.519	0.348	1	ILC2	Gpr132
Mbp	8.70456e-05	0.274161	0.432	0.244	1	ILC2	Mbp
mt-Nd11	8.8712e-05	0.327471	0.988	0.979	1	ILC2	mt-Nd1
Esyt2	9.19198e-05	0.352589	0.469	0.301	1	ILC2	Esyt2
Kmt2c	9.27677e-05	0.346764	0.444	0.261	1	ILC2	Kmt2c
Atp2a21	9.86804e-05	0.432263	0.37	0.228	1	ILC2	Atp2a2
Tagln2	0.00010588	0.407204	0.827	0.657	1	ILC2	Tagln2
Nmt2	0.00010782	0.305328	0.222	0.1	1	ILC2	Nmt2
Atp2b1	0.00011094	0.41554	0.716	0.542	1	ILC2	Atp2b1
Jun1	0.000116526	0.472186	0.617	0.431	1	ILC2	Jun
Ncor1	0.000126365	0.377828	0.741	0.576	1	ILC2	Ncor1
Ccnl1	0.00015958	0.494241	0.654	0.514	1	ILC2	Ccnl1
Anxa11	0.000194715	0.277522	0.284	0.14	1	ILC2	Anxa1
Nktr	0.000222262	0.341058	0.642	0.476	1	ILC2	Nktr
Mif4gd	0.000250809	0.27235	0.395	0.229	1	ILC2	Mif4gd
Ltb	0.000260157	0.524275	0.679	0.525	1	ILC2	Ltb
Anxa51	0.000294829	0.308538	0.37	0.217	1	ILC2	Anxa5
Jmjd1c1	0.000372059	0.294701	0.568	0.371	1	ILC2	Jmjd1c
Mapkapk3	0.000406422	0.264256	0.259	0.132	1	ILC2	Mapkapk3
Sod1	0.000553804	0.299469	0.543	0.381	1	ILC2	Sod1
H2-K11	0.000571692	0.298587	1	0.995	1	ILC2	H2-K1
Usmg5	0.000582113	0.450188	0.617	0.496	1	ILC2	Usmg5
Zfand5	0.000637287	0.493271	0.494	0.354	1	ILC2	Zfand5
4930523C07Rik1	0.000653513	0.3281	0.728	0.592	1	ILC2	4930523C07Rik
Slc3a21	0.000690144	0.346689	0.753	0.569	1	ILC2	Slc3a2
Phlda1	0.000713888	0.285941	0.247	0.124	1	ILC2	Phlda1
Zfp148	0.000887809	0.262983	0.383	0.229	1	ILC2	Zfp148
Purb	0.00090574	0.30416	0.679	0.53	1	ILC2	Purb
Gm26532	0.000911857	0.260117	0.235	0.118	1	ILC2	Gm26532
Icos	0.000985513	0.288846	0.481	0.315	1	ILC2	Icos
Il27ra	0.000987077	0.256287	0.272	0.147	1	ILC2	Il27ra
Tspan32	0.00106474	0.272874	0.259	0.137	1	ILC2	Tspan32
Btg21	0.00116167	0.485296	0.815	0.73	1	ILC2	Btg2
Traf1	0.00116181	0.481831	0.519	0.38	1	ILC2	Traf1
Hivep2	0.0012135	0.329373	0.42	0.279	1	ILC2	Hivep2
Zfand6	0.00142201	0.277449	0.481	0.334	1	ILC2	Zfand6
H3f3b2	0.00145471	0.579011	1	0.999	1	ILC2	H3f3b
Tgfb1	0.00151591	0.405591	0.457	0.335	1	ILC2	Tgfb1
Cotl1	0.00167213	0.348984	0.716	0.61	1	ILC2	Cotl1
Ywhab1	0.00184262	0.317322	0.568	0.454	1	ILC2	Ywhab
Ikzf3	0.00207259	0.3151	0.457	0.318	1	ILC2	Ikzf3
Prkar1a	0.00227074	0.273233	0.704	0.594	1	ILC2	Prkar1a
Ptp4a1	0.00246835	0.370778	0.457	0.335	1	ILC2	Ptp4a1
Serp12	0.0026113	0.256192	0.679	0.507	1	ILC2	Serp1
Rexo21	0.00279952	0.256347	0.395	0.266	1	ILC2	Rexo2
Egr1	0.00304967	0.37098	0.333	0.21	1	ILC2	Egr1
Ptma1	0.00325251	0.260436	1	0.992	1	ILC2	Ptma
mt-Nd21	0.00405187	0.28775	0.988	0.976	1	ILC2	mt-Nd2
Vps37b1	0.00433705	0.580804	0.852	0.851	1	ILC2	Vps37b
Rrad	0.00506491	0.464617	0.272	0.166	1	ILC2	Rrad
Rbm391	0.00604192	0.276703	0.938	0.897	1	ILC2	Rbm39
Lcp2	0.00662234	0.257536	0.37	0.254	1	ILC2	Lcp2
Spcs21	0.00668537	0.290716	0.593	0.5	1	ILC2	Spcs2
Fnbp1	0.00768682	0.269062	0.469	0.349	1	ILC2	Fnbp1
Hnrnph1	0.00790762	0.305526	0.543	0.434	1	ILC2	Hnrnph1
Spag9	0.00961555	0.284403	0.481	0.379	1	ILC2	Spag9
Krt83	0	0.744555	0.434	0.005	0	gdT cells	Krt83
Rorc	0	0.55946	0.313	0.001	0	gdT cells	Rorc
Il17re	0	0.391249	0.293	0.001	0	gdT cells	Il17re
Il1r1	1.1159e-285	0.576071	0.333	0.003	1.61113e-281	gdT cells	Il1r1
Il23r	6.10477e-283	0.435977	0.253	0.001	8.81407e-279	gdT cells	Il23r
Sdc11	1.59351e-265	0.917598	0.444	0.008	2.30071e-261	gdT cells	Sdc1
Tmem176b2	7.99921e-263	1.93486	0.869	0.048	1.15493e-258	gdT cells	Tmem176b
Tmem176a2	4.07125e-257	1.9107	0.838	0.046	5.87807e-253	gdT cells	Tmem176a
Tcrg-C1	6.66699e-248	1.14979	0.434	0.009	9.6258e-244	gdT cells	Tcrg-C1
Actn2	9.27037e-204	1.02437	0.576	0.024	1.33846e-199	gdT cells	Actn2
Coro2b	4.81896e-201	0.366869	0.253	0.002	6.95761e-197	gdT cells	Coro2b
Ly6g5b	9.10384e-191	0.483048	0.293	0.005	1.31441e-186	gdT cells	Ly6g5b
Ramp11	9.44706e-188	1.89081	0.778	0.057	1.36397e-183	gdT cells	Ramp1
Zbtb16	2.98684e-184	0.681543	0.414	0.012	4.3124e-180	gdT cells	Zbtb16
Cd163l1	9.37371e-174	0.894486	0.222	0.002	1.35338e-169	gdT cells	Cd163l1
Ppp1r14c	6.04483e-168	0.37885	0.212	0.002	8.72753e-164	gdT cells	Ppp1r14c
Ckb	1.13988e-154	1.20043	0.586	0.036	1.64576e-150	gdT cells	Ckb
Ramp31	1.55643e-149	2.12904	0.707	0.059	2.24717e-145	gdT cells	Ramp3
Pxdc11	3.94141e-143	1.29972	0.576	0.038	5.69061e-139	gdT cells	Pxdc1
Igf1r	9.61709e-132	0.756715	0.485	0.028	1.38852e-127	gdT cells	Igf1r
Plcb4	7.78674e-113	0.38579	0.303	0.012	1.12425e-108	gdT cells	Plcb4
Ltb4r11	7.54132e-106	0.553488	0.364	0.019	1.08882e-101	gdT cells	Ltb4r1
Nr1d1	1.79605e-102	0.383719	0.222	0.006	2.59313e-98	gdT cells	Nr1d1
Hk2	2.51809e-95	0.792228	0.455	0.036	3.63562e-91	gdT cells	Hk2
Kcnc1	6.68606e-94	0.448907	0.283	0.013	9.65333e-90	gdT cells	Kcnc1
Rab4a	7.13688e-94	0.437592	0.283	0.013	1.03042e-89	gdT cells	Rab4a
Smox	4.25596e-90	0.684759	0.434	0.034	6.14475e-86	gdT cells	Smox
Tmem641	5.76327e-90	1.3497	0.848	0.148	8.32101e-86	gdT cells	Tmem64
Tcrg-C2	4.19963e-84	0.467333	0.253	0.011	6.06342e-80	gdT cells	Tcrg-C2
Il7r1	1.51062e-81	2.18815	0.96	0.25	2.18103e-77	gdT cells	Il7r
Tnfsf111	2.52013e-78	0.496403	0.242	0.011	3.63856e-74	gdT cells	Tnfsf11
Cd40lg	4.95801e-71	0.569288	0.323	0.024	7.15837e-67	gdT cells	Cd40lg
Rora1	3.02209e-70	1.84961	0.929	0.265	4.36329e-66	gdT cells	Rora
Trgv2	9.94383e-70	0.353362	0.202	0.009	1.43569e-65	gdT cells	Trgv2
Prelid2	1.68513e-67	0.377603	0.273	0.017	2.43299e-63	gdT cells	Prelid2
Cxcr61	1.96347e-67	1.67323	0.798	0.18	2.83486e-63	gdT cells	Cxcr6
Avpi1	7.62567e-67	0.955981	0.586	0.089	1.10099e-62	gdT cells	Avpi1
Podnl1	1.37082e-66	0.552098	0.394	0.038	1.97919e-62	gdT cells	Podnl1
Aqp3	7.73983e-65	0.286342	0.212	0.01	1.11748e-60	gdT cells	Aqp3
Lmo41	3.54216e-61	1.67508	0.697	0.15	5.11418e-57	gdT cells	Lmo4
Qpct	1.04959e-60	0.317156	0.222	0.013	1.5154e-56	gdT cells	Qpct
Nav21	1.65194e-55	0.291154	0.212	0.013	2.38508e-51	gdT cells	Nav2
Emb1	1.66215e-54	1.76155	0.99	0.449	2.39981e-50	gdT cells	Emb
Il2ra1	1.80394e-51	0.599638	0.485	0.072	2.60452e-47	gdT cells	Il2ra
Maf	1.29979e-48	0.822385	0.687	0.149	1.87664e-44	gdT cells	Maf
Prrt1	9.77704e-47	0.321708	0.222	0.017	1.41161e-42	gdT cells	Prrt1
Tnfrsf251	9.52597e-46	0.371925	0.242	0.021	1.37536e-41	gdT cells	Tnfrsf25
Nrip11	1.55572e-45	1.49751	0.828	0.291	2.24615e-41	gdT cells	Nrip1
Icos1	9.12977e-45	1.59743	0.848	0.308	1.31816e-40	gdT cells	Icos
Trdc	2.79624e-44	1.99002	0.303	0.035	4.03722e-40	gdT cells	Trdc
Mgat51	8.93738e-42	0.614386	0.434	0.073	1.29038e-37	gdT cells	Mgat5
Lmna1	5.26424e-41	1.17713	0.667	0.178	7.60051e-37	gdT cells	Lmna
Cish1	3.91949e-40	0.784136	0.525	0.112	5.65896e-36	gdT cells	Cish
Rgcc1	8.78185e-40	1.39549	0.646	0.175	1.26792e-35	gdT cells	Rgcc
Furin1	2.86343e-39	0.803152	0.566	0.129	4.13422e-35	gdT cells	Furin
Selenop	3.22545e-39	1.08214	0.596	0.156	4.6569e-35	gdT cells	Selenop
Fosl22	6.41323e-39	1.25771	0.818	0.307	9.25942e-35	gdT cells	Fosl2
F2r	9.27907e-39	0.870147	0.566	0.135	1.33971e-34	gdT cells	F2r
St6galnac31	1.48564e-38	0.351292	0.253	0.027	2.14496e-34	gdT cells	St6galnac3
Junb1	3.00891e-38	1.53719	1	0.87	4.34427e-34	gdT cells	Junb
Klf42	4.01694e-36	1.30237	0.586	0.158	5.79966e-32	gdT cells	Klf4
Smco4	1.15594e-35	0.549481	0.414	0.075	1.66894e-31	gdT cells	Smco4
Fosb1	1.58549e-34	1.47437	0.747	0.269	2.28913e-30	gdT cells	Fosb
Dgat11	5.13577e-34	0.877976	0.636	0.188	7.41502e-30	gdT cells	Dgat1
Rarg	2.70341e-33	0.317364	0.242	0.028	3.90319e-29	gdT cells	Rarg
Atn11	3.27041e-31	0.396648	0.354	0.061	4.72182e-27	gdT cells	Atn1
Il18r11	4.04626e-31	0.900294	0.717	0.249	5.84199e-27	gdT cells	Il18r1
Fam110a1	8.89862e-30	0.439943	0.323	0.055	1.28478e-25	gdT cells	Fam110a
Capg2	6.19591e-29	1.05463	0.657	0.234	8.94566e-25	gdT cells	Capg
S100a4	8.3155e-29	1.30368	0.899	0.42	1.20059e-24	gdT cells	S100a4
Cd441	1.12579e-28	0.926875	0.758	0.306	1.62542e-24	gdT cells	Cd44
Blk1	1.0781e-27	0.644729	0.384	0.081	1.55657e-23	gdT cells	Blk
Fos1	1.09599e-27	1.28365	0.758	0.315	1.58239e-23	gdT cells	Fos
Csrnp11	1.86606e-27	0.659094	0.556	0.163	2.69422e-23	gdT cells	Csrnp1
Znrf11	2.86465e-27	0.514996	0.465	0.114	4.13598e-23	gdT cells	Znrf1
Samsn11	5.837e-27	1.09388	0.687	0.265	8.42747e-23	gdT cells	Samsn1
Cd164	5.59023e-26	1.02617	0.838	0.462	8.07118e-22	gdT cells	Cd164
Nr4a31	2.42189e-25	0.850871	0.505	0.15	3.49673e-21	gdT cells	Nr4a3
Sptssa1	4.12554e-25	0.917198	0.667	0.263	5.95646e-21	gdT cells	Sptssa
Ikzf31	4.38799e-25	0.93601	0.707	0.313	6.33538e-21	gdT cells	Ikzf3
Gpr1321	1.10971e-24	0.798715	0.768	0.343	1.6022e-20	gdT cells	Gpr132
Ero1l2	1.35623e-24	0.582492	0.444	0.119	1.95813e-20	gdT cells	Ero1l
Bpnt1	1.65355e-24	0.35393	0.273	0.047	2.3874e-20	gdT cells	Bpnt1
Eprs1	1.98509e-24	1.25754	0.677	0.298	2.86608e-20	gdT cells	Eprs
Ifngr2	2.80841e-23	0.569445	0.394	0.097	4.05479e-19	gdT cells	Ifngr2
Arhgap31	3.25699e-23	0.775125	0.566	0.196	4.70244e-19	gdT cells	Arhgap31
Odc11	7.13947e-23	1.52766	0.737	0.4	1.0308e-18	gdT cells	Odc1
Cwc25	1.40309e-22	0.984399	0.545	0.202	2.02578e-18	gdT cells	Cwc25
Cpd	5.0682e-22	0.395496	0.212	0.033	7.31747e-18	gdT cells	Cpd
Serpinb1a1	7.92541e-22	0.668813	0.414	0.111	1.14427e-17	gdT cells	Serpinb1a
Man2a21	8.23379e-22	0.464579	0.384	0.096	1.18879e-17	gdT cells	Man2a2
Sik11	9.34313e-22	0.687932	0.636	0.252	1.34896e-17	gdT cells	Sik1
Nr3c11	2.21211e-21	0.778128	0.677	0.29	3.19385e-17	gdT cells	Nr3c1
Dusp12	5.91385e-21	0.901784	0.768	0.374	8.53841e-17	gdT cells	Dusp1
Tnfaip31	6.18652e-21	0.938871	0.929	0.626	8.9321e-17	gdT cells	Tnfaip3
Ier5l	6.67085e-21	0.524832	0.354	0.085	9.63137e-17	gdT cells	Ier5l
Vps37b2	7.83435e-21	0.981593	0.98	0.849	1.13112e-16	gdT cells	Vps37b
Kbtbd11	1.37084e-20	0.672142	0.475	0.155	1.97921e-16	gdT cells	Kbtbd11
Eif4e3	2.02872e-20	0.403325	0.333	0.079	2.92907e-16	gdT cells	Eif4e3
Crem	3.11103e-20	0.872172	0.646	0.276	4.49171e-16	gdT cells	Crem
Zfp36l12	7.68829e-20	1.11318	0.838	0.483	1.11004e-15	gdT cells	Zfp36l1
Hs2st1	7.99546e-20	0.367495	0.303	0.068	1.15438e-15	gdT cells	Hs2st1
Cd821	1.0228e-19	0.739284	0.687	0.319	1.47672e-15	gdT cells	Cd82
Jaml	1.05485e-19	0.557319	0.354	0.091	1.52299e-15	gdT cells	Jaml
Rab11fip11	2.08119e-19	0.311366	0.283	0.06	3.00482e-15	gdT cells	Rab11fip1
Tmem156	2.61436e-19	0.410894	0.293	0.066	3.77462e-15	gdT cells	Tmem156
Slc16a6	2.68466e-19	0.771516	0.576	0.229	3.87611e-15	gdT cells	Slc16a6
Nfkbia1	2.99771e-19	0.974164	0.909	0.577	4.32809e-15	gdT cells	Nfkbia
Cd3g	3.56456e-19	0.906386	0.939	0.559	5.14652e-15	gdT cells	Cd3g
Gclc	6.14701e-19	0.406169	0.384	0.105	8.87506e-15	gdT cells	Gclc
Fam129a1	7.51281e-19	0.462746	0.394	0.114	1.0847e-14	gdT cells	Fam129a
Rbpj1	2.28599e-18	0.604536	0.444	0.145	3.30052e-14	gdT cells	Rbpj
Bcl2a1d	4.56124e-18	0.571656	0.465	0.152	6.58552e-14	gdT cells	Bcl2a1d
Prdx61	4.61281e-18	0.711474	0.869	0.53	6.65997e-14	gdT cells	Prdx6
Gna131	5.1023e-18	0.736325	0.838	0.505	7.3667e-14	gdT cells	Gna13
Ell22	5.12524e-18	0.393158	0.333	0.086	7.39982e-14	gdT cells	Ell2
Itpkb	5.2694e-18	0.71894	0.697	0.347	7.60796e-14	gdT cells	Itpkb
Usmg51	5.76774e-18	0.954374	0.778	0.493	8.32747e-14	gdT cells	Usmg5
Tex2	1.08393e-17	0.403093	0.303	0.075	1.56498e-13	gdT cells	Tex2
Fgl22	1.81215e-17	0.529722	0.434	0.136	2.61638e-13	gdT cells	Fgl2
Itm2b2	3.75482e-17	0.672091	0.949	0.875	5.42122e-13	gdT cells	Itm2b
Ltb1	4.50816e-17	0.93512	0.869	0.521	6.50888e-13	gdT cells	Ltb
Tob21	7.59589e-17	0.901969	0.636	0.314	1.09669e-12	gdT cells	Tob2
Siah2	1.10914e-16	0.383418	0.434	0.141	1.60138e-12	gdT cells	Siah2
Pi4k2a	1.9705e-16	0.478058	0.444	0.153	2.84501e-12	gdT cells	Pi4k2a
Bcl2a1b	2.10441e-16	0.838372	0.646	0.306	3.03835e-12	gdT cells	Bcl2a1b
Pim12	2.14056e-16	0.856104	0.889	0.614	3.09054e-12	gdT cells	Pim1
Gpr183	2.15881e-16	0.768317	0.626	0.293	3.11689e-12	gdT cells	Gpr183
Gm201861	4.59504e-16	0.627083	0.354	0.107	6.63432e-12	gdT cells	Gm20186
Aebp21	5.01841e-16	0.749486	0.677	0.348	7.24558e-12	gdT cells	Aebp2
Atp2b11	5.62764e-16	0.81092	0.808	0.54	8.12519e-12	gdT cells	Atp2b1
Ubl3	8.01018e-16	0.692229	0.707	0.387	1.15651e-11	gdT cells	Ubl3
Mdfic1	1.47433e-15	0.348129	0.293	0.076	2.12864e-11	gdT cells	Mdfic
Tiparp2	2.29158e-15	0.719659	0.424	0.156	3.30859e-11	gdT cells	Tiparp
S100a11	3.28102e-15	0.810611	0.939	0.713	4.73714e-11	gdT cells	S100a11
Ly6e2	4.16358e-15	0.636557	0.98	0.856	6.01137e-11	gdT cells	Ly6e
Rgs22	8.45675e-15	1.20841	0.667	0.395	1.22098e-10	gdT cells	Rgs2
Ddx3x2	9.42937e-15	0.643752	0.727	0.416	1.36141e-10	gdT cells	Ddx3x
Nrp11	9.62197e-15	0.291062	0.232	0.053	1.38922e-10	gdT cells	Nrp1
Smpdl3a	1.04912e-14	0.545023	0.515	0.216	1.51473e-10	gdT cells	Smpdl3a
D16Ertd472e1	1.16606e-14	0.689814	0.646	0.341	1.68355e-10	gdT cells	D16Ertd472e
Gpx1	1.19967e-14	0.762412	0.697	0.4	1.73209e-10	gdT cells	Gpx1
Cbarp	1.40755e-14	0.2943	0.202	0.042	2.03223e-10	gdT cells	Cbarp
Slco3a1	2.07535e-14	0.435049	0.424	0.152	2.9964e-10	gdT cells	Slco3a1
Cnbp1	2.12823e-14	0.664707	0.919	0.761	3.07274e-10	gdT cells	Cnbp
Tmem1541	2.80413e-14	0.315737	0.253	0.063	4.0486e-10	gdT cells	Tmem154
Fth12	3.2909e-14	0.798186	1	0.993	4.75141e-10	gdT cells	Fth1
Ncor11	4.32755e-14	0.686646	0.838	0.574	6.24812e-10	gdT cells	Ncor1
Rexo22	4.91105e-14	0.596945	0.556	0.262	7.09058e-10	gdT cells	Rexo2
Rnf144a	1.22399e-13	0.301927	0.263	0.069	1.7672e-09	gdT cells	Rnf144a
Nt5e	1.94918e-13	0.294652	0.232	0.057	2.81422e-09	gdT cells	Nt5e
Antxr2	2.62908e-13	0.298437	0.273	0.075	3.79587e-09	gdT cells	Antxr2
Ppp1r11	3.19787e-13	0.579848	0.636	0.336	4.61708e-09	gdT cells	Ppp1r11
Ccr22	3.39932e-13	0.502257	0.697	0.321	4.90794e-09	gdT cells	Ccr2
Irf2bp21	3.40254e-13	0.637351	0.586	0.282	4.91258e-09	gdT cells	Irf2bp2
Mex3c	4.87627e-13	0.340199	0.303	0.091	7.04036e-09	gdT cells	Mex3c
Psap	5.25171e-13	0.511816	0.758	0.456	7.58241e-09	gdT cells	Psap
Mib1	7.56859e-13	0.294652	0.242	0.064	1.09275e-08	gdT cells	Mib1
Ifrd11	1.59968e-12	0.645895	0.667	0.377	2.30961e-08	gdT cells	Ifrd1
Cebpb1	1.71835e-12	0.83494	0.636	0.358	2.48095e-08	gdT cells	Cebpb
Cd3e	2.09014e-12	0.550985	0.838	0.477	3.01775e-08	gdT cells	Cd3e
Itk1	2.13566e-12	0.591378	0.737	0.426	3.08347e-08	gdT cells	Itk
Mogs	2.88927e-12	0.28249	0.293	0.089	4.17153e-08	gdT cells	Mogs
Coq10b1	4.30074e-12	0.468212	0.636	0.331	6.20941e-08	gdT cells	Coq10b
Plin2	7.12432e-12	0.316007	0.343	0.118	1.02861e-07	gdT cells	Plin2
Prkd3	8.49069e-12	0.284432	0.343	0.117	1.22589e-07	gdT cells	Prkd3
Mrps5	9.31863e-12	0.401408	0.333	0.118	1.34542e-07	gdT cells	Mrps5
Kdm6b2	9.49767e-12	0.515326	0.636	0.333	1.37127e-07	gdT cells	Kdm6b
Zc3h12a1	9.60153e-12	0.386456	0.404	0.159	1.38627e-07	gdT cells	Zc3h12a
mt-Nd22	1.16494e-11	0.530889	1	0.976	1.68194e-07	gdT cells	mt-Nd2
Clcn3	1.2742e-11	0.509166	0.485	0.225	1.83969e-07	gdT cells	Clcn3
Irs22	1.2881e-11	0.404483	0.485	0.206	1.85976e-07	gdT cells	Irs2
Cers4	1.3804e-11	0.376613	0.384	0.146	1.99303e-07	gdT cells	Cers4
Arntl	1.70908e-11	0.263324	0.232	0.064	2.46757e-07	gdT cells	Arntl
Kctd123	1.89354e-11	0.592012	0.414	0.174	2.7339e-07	gdT cells	Kctd12
Uhrf21	2.33083e-11	0.562134	0.596	0.296	3.36525e-07	gdT cells	Uhrf2
Clasp2	2.82776e-11	0.326735	0.293	0.096	4.08272e-07	gdT cells	Clasp2
Ppp1cc1	3.48204e-11	0.616314	0.697	0.469	5.02737e-07	gdT cells	Ppp1cc
Dctn1	3.752e-11	0.344303	0.364	0.137	5.41714e-07	gdT cells	Dctn1
Ap3s1	3.92739e-11	0.327748	0.475	0.203	5.67036e-07	gdT cells	Ap3s1
Ormdl31	3.97284e-11	0.352626	0.354	0.13	5.73599e-07	gdT cells	Ormdl3
Wls1	3.98712e-11	0.25065	0.232	0.065	5.7566e-07	gdT cells	Wls
Rara1	4.23551e-11	0.333208	0.374	0.143	6.11523e-07	gdT cells	Rara
Timp2	4.25404e-11	0.294296	0.333	0.116	6.14198e-07	gdT cells	Timp2
Nfkb11	5.08342e-11	0.584301	0.667	0.398	7.33944e-07	gdT cells	Nfkb1
Ssbp3	5.36915e-11	0.358399	0.364	0.138	7.75198e-07	gdT cells	Ssbp3
Kif1b	5.71345e-11	0.379771	0.414	0.169	8.24908e-07	gdT cells	Kif1b
Gabbr1	7.15217e-11	0.306827	0.242	0.072	1.03263e-06	gdT cells	Gabbr1
Gadd45b1	7.6665e-11	1.15258	0.505	0.271	1.10689e-06	gdT cells	Gadd45b
Camk4	8.58097e-11	0.40359	0.384	0.154	1.23892e-06	gdT cells	Camk4
Ddx52	9.06583e-11	0.420867	1	0.972	1.30893e-06	gdT cells	Ddx5
Atf31	9.61622e-11	0.85185	0.283	0.097	1.38839e-06	gdT cells	Atf3
Cdkn1a1	1.01363e-10	0.521669	0.354	0.137	1.46347e-06	gdT cells	Cdkn1a
Pgm2l1	1.21545e-10	0.353831	0.313	0.111	1.75487e-06	gdT cells	Pgm2l1
Stk24	1.23448e-10	0.465274	0.727	0.448	1.78234e-06	gdT cells	Stk24
mt-Nd12	1.8888e-10	0.49261	1	0.979	2.72705e-06	gdT cells	mt-Nd1
Myo1e1	2.47255e-10	0.31826	0.283	0.094	3.56986e-06	gdT cells	Myo1e
Gch1	2.78143e-10	0.449494	0.444	0.197	4.01582e-06	gdT cells	Gch1
Camk2n12	2.81947e-10	0.334974	0.313	0.111	4.07075e-06	gdT cells	Camk2n1
Bcl11b	2.87654e-10	0.577703	0.566	0.304	4.15315e-06	gdT cells	Bcl11b
S100a61	3.14037e-10	0.573372	0.949	0.656	4.53407e-06	gdT cells	S100a6
Hspa52	4.01745e-10	0.720767	0.939	0.78	5.80039e-06	gdT cells	Hspa5
Jmy	4.46886e-10	0.379618	0.354	0.142	6.45214e-06	gdT cells	Jmy
Nfkbid2	4.63035e-10	0.40774	0.374	0.149	6.6853e-06	gdT cells	Nfkbid
Tesc	4.63172e-10	0.317421	0.323	0.119	6.68728e-06	gdT cells	Tesc
Snx181	5.11258e-10	0.600533	0.485	0.249	7.38154e-06	gdT cells	Snx18
Pcgf5	5.33157e-10	0.38756	0.394	0.164	7.69772e-06	gdT cells	Pcgf5
Slc38a12	6.55194e-10	0.533316	0.616	0.377	9.4597e-06	gdT cells	Slc38a1
Tecpr1	6.70515e-10	0.494874	0.616	0.334	9.6809e-06	gdT cells	Tecpr1
Btg22	7.14365e-10	0.578342	0.869	0.729	1.0314e-05	gdT cells	Btg2
Ski	8.35946e-10	0.32743	0.394	0.166	1.20694e-05	gdT cells	Ski
Serpinb6a	8.94805e-10	0.33809	0.323	0.122	1.29192e-05	gdT cells	Serpinb6a
Isy11	1.04669e-09	0.495667	0.515	0.28	1.51122e-05	gdT cells	Isy1
Pdcd11	1.06884e-09	0.466916	0.303	0.112	1.54319e-05	gdT cells	Pdcd1
Zeb1	1.17164e-09	0.473261	0.475	0.238	1.69161e-05	gdT cells	Zeb1
Dot1l1	1.19807e-09	0.356103	0.313	0.12	1.72978e-05	gdT cells	Dot1l
Mcur1	1.1991e-09	0.277993	0.293	0.104	1.73126e-05	gdT cells	Mcur1
Dusp51	1.3013e-09	0.53647	0.798	0.537	1.87882e-05	gdT cells	Dusp5
Sit1	1.31151e-09	0.265037	0.242	0.078	1.89356e-05	gdT cells	Sit1
Epas11	1.38323e-09	0.361644	0.253	0.086	1.99711e-05	gdT cells	Epas1
mt-Atp61	1.41079e-09	0.305123	1	1	2.03689e-05	gdT cells	mt-Atp6
Diaph11	1.43472e-09	0.454432	0.727	0.457	2.07145e-05	gdT cells	Diaph1
Prr7	1.45547e-09	0.317902	0.313	0.119	2.10141e-05	gdT cells	Prr7
B930036N10Rik	1.56174e-09	0.304794	0.273	0.094	2.25484e-05	gdT cells	B930036N10Rik
Sept111	1.82206e-09	0.510956	0.576	0.324	2.63069e-05	gdT cells	Sept11
Dnaja11	1.84326e-09	0.697019	0.909	0.699	2.6613e-05	gdT cells	Dnaja1
Saraf	2.02511e-09	0.504565	0.828	0.559	2.92385e-05	gdT cells	Saraf
Prkar1a1	2.42389e-09	0.465985	0.848	0.592	3.49961e-05	gdT cells	Prkar1a
Ifngr11	2.52502e-09	0.550851	0.899	0.711	3.64562e-05	gdT cells	Ifngr1
Elmsan1	2.86153e-09	0.325717	0.424	0.189	4.13148e-05	gdT cells	Elmsan1
Cd226	3.21535e-09	0.278403	0.343	0.134	4.64232e-05	gdT cells	Cd226
Bri3bp	3.34679e-09	0.283193	0.283	0.103	4.8321e-05	gdT cells	Bri3bp
Cpm	4.13435e-09	0.308719	0.242	0.081	5.96918e-05	gdT cells	Cpm
Lpcat3	4.21552e-09	0.301461	0.232	0.076	6.08637e-05	gdT cells	Lpcat3
Dennd4c	5.04849e-09	0.302199	0.333	0.133	7.28902e-05	gdT cells	Dennd4c
Helz	5.43907e-09	0.310949	0.404	0.18	7.85294e-05	gdT cells	Helz
Ppp1r16b1	5.59164e-09	0.419373	0.505	0.258	8.07322e-05	gdT cells	Ppp1r16b
Tnfaip81	5.75756e-09	0.473447	0.475	0.253	8.31277e-05	gdT cells	Tnfaip8
St3gal6	5.80148e-09	0.35864	0.343	0.145	8.37618e-05	gdT cells	St3gal6
Aak1	8.82947e-09	0.319107	0.444	0.213	0.00012748	gdT cells	Aak1
Aff42	1.21828e-08	0.477746	0.525	0.284	0.000175895	gdT cells	Aff4
Ikzf2	1.43677e-08	0.29979	0.253	0.087	0.00020744	gdT cells	Ikzf2
Clint1	1.52616e-08	0.437084	0.657	0.408	0.000220347	gdT cells	Clint1
Spty2d12	1.56544e-08	0.712484	0.505	0.291	0.000226018	gdT cells	Spty2d1
Rab8b	1.79518e-08	0.391354	0.566	0.31	0.000259188	gdT cells	Rab8b
Tagln21	1.8046e-08	0.555787	0.859	0.656	0.000260548	gdT cells	Tagln2
Eif12	2.07344e-08	0.336341	1	0.997	0.000299363	gdT cells	Eif1
Tcf7	2.30065e-08	0.270976	0.505	0.238	0.000332167	gdT cells	Tcf7
Thy1	2.40004e-08	0.567429	0.737	0.496	0.000346517	gdT cells	Thy1
Selenot1	2.44617e-08	0.456663	0.566	0.326	0.000353178	gdT cells	Selenot
Tbl1x	2.71881e-08	0.336804	0.394	0.182	0.000392541	gdT cells	Tbl1x
Gm424181	3.22991e-08	0.410794	1	1	0.000466334	gdT cells	Gm42418
Nr4a12	3.70175e-08	0.61243	0.646	0.41	0.000534459	gdT cells	Nr4a1
Faah	4.00545e-08	0.27289	0.323	0.134	0.000578306	gdT cells	Faah
Agpat5	4.309e-08	0.257065	0.283	0.109	0.000622133	gdT cells	Agpat5
Uhrf1bp1l	4.4224e-08	0.343806	0.343	0.152	0.000638505	gdT cells	Uhrf1bp1l
Sept9	4.56616e-08	0.396155	0.525	0.291	0.000659263	gdT cells	Sept9
Mapkapk31	4.86987e-08	0.319173	0.313	0.131	0.000703112	gdT cells	Mapkapk3
Skil1	4.87385e-08	0.436887	0.485	0.262	0.000703686	gdT cells	Skil
Atp2b4	4.89012e-08	0.362707	0.404	0.196	0.000706035	gdT cells	Atp2b4
Il27ra1	4.94221e-08	0.31868	0.333	0.145	0.000713556	gdT cells	Il27ra
Msi2	5.54648e-08	0.377022	0.424	0.209	0.0008008	gdT cells	Msi2
Irak2	5.57823e-08	0.316452	0.384	0.176	0.000805386	gdT cells	Irak2
Tmem59	5.99335e-08	0.40719	0.596	0.36	0.000865319	gdT cells	Tmem59
Galnt1	6.19549e-08	0.371791	0.455	0.241	0.000894504	gdT cells	Galnt1
Rhoq	8.79192e-08	0.282593	0.222	0.079	0.00126938	gdT cells	Rhoq
Gpr652	9.58206e-08	0.344587	0.343	0.156	0.00138346	gdT cells	Gpr65
Itgb7	1.00318e-07	0.563063	0.677	0.466	0.00144839	gdT cells	Itgb7
Paxbp11	1.10814e-07	0.438368	0.374	0.178	0.00159994	gdT cells	Paxbp1
Retreg1	1.55896e-07	0.254548	0.404	0.189	0.00225083	gdT cells	Retreg1
Eid1	1.56562e-07	0.268788	0.404	0.194	0.00226045	gdT cells	Eid1
Rftn1	1.58793e-07	0.269217	0.273	0.109	0.00229266	gdT cells	Rftn1
Per1	2.01871e-07	0.337043	0.414	0.208	0.00291461	gdT cells	Per1
Traf4	2.04962e-07	0.268315	0.263	0.104	0.00295924	gdT cells	Traf4
Phlda11	2.65384e-07	0.320048	0.293	0.123	0.00383161	gdT cells	Phlda1
Zfp362	2.688e-07	0.599643	0.596	0.374	0.00388094	gdT cells	Zfp36
Tox1	2.79479e-07	0.252016	0.253	0.098	0.00403512	gdT cells	Tox
Fem1c	3.47029e-07	0.300924	0.283	0.119	0.0050104	gdT cells	Fem1c
Smap21	3.61048e-07	0.376096	0.687	0.463	0.00521282	gdT cells	Smap2
Tle3	3.76895e-07	0.282738	0.455	0.238	0.00544161	gdT cells	Tle3
Cyb5a	3.87752e-07	0.383949	0.475	0.263	0.00559836	gdT cells	Cyb5a
Plk3	4.05934e-07	0.313514	0.202	0.073	0.00586087	gdT cells	Plk3
Rasgrp1	4.4888e-07	0.386946	0.404	0.213	0.00648092	gdT cells	Rasgrp1
Rnf19b	4.5272e-07	0.2923	0.323	0.147	0.00653638	gdT cells	Rnf19b
Arpc31	4.60381e-07	0.367202	0.97	0.879	0.00664698	gdT cells	Arpc3
Cltc	5.00005e-07	0.40921	0.515	0.305	0.00721907	gdT cells	Cltc
Ptp4a11	5.03568e-07	0.436016	0.545	0.333	0.00727051	gdT cells	Ptp4a1
Tmem1231	6.04035e-07	0.357141	0.626	0.381	0.00872105	gdT cells	Tmem123
Jun2	7.05211e-07	0.598599	0.646	0.43	0.0101818	gdT cells	Jun
Fkbp3	7.28835e-07	0.406815	0.636	0.431	0.0105229	gdT cells	Fkbp3
Pkp3	7.48941e-07	0.320847	0.455	0.242	0.0108132	gdT cells	Pkp3
Fnbp11	8.36129e-07	0.520395	0.535	0.348	0.012072	gdT cells	Fnbp1
mt-Nd41	8.38317e-07	0.38005	0.98	0.978	0.0121036	gdT cells	mt-Nd4
Emd	8.51298e-07	0.468916	0.515	0.315	0.012291	gdT cells	Emd
Cdk11b	8.60164e-07	0.594169	0.515	0.347	0.012419	gdT cells	Cdk11b
Nfkbiz1	8.89544e-07	0.385343	0.434	0.232	0.0128432	gdT cells	Nfkbiz
D8Ertd738e	9.16508e-07	0.514055	0.859	0.726	0.0132325	gdT cells	D8Ertd738e
Tuba4a	9.34443e-07	0.374349	0.414	0.221	0.0134915	gdT cells	Tuba4a
Etv3	1.24555e-06	0.324134	0.313	0.147	0.0179833	gdT cells	Etv3
Acat1	1.38949e-06	0.263478	0.293	0.132	0.0200614	gdT cells	Acat1
Kdm2b	1.49025e-06	0.385558	0.444	0.249	0.0215162	gdT cells	Kdm2b
Cotl11	1.60652e-06	0.345536	0.818	0.607	0.023195	gdT cells	Cotl1
Nup981	1.67567e-06	0.407115	0.434	0.241	0.0241933	gdT cells	Nup98
Rcor1	1.72041e-06	0.258007	0.323	0.152	0.0248393	gdT cells	Rcor1
Hectd1	2.00669e-06	0.361609	0.586	0.383	0.0289725	gdT cells	Hectd1
Rheb	2.05438e-06	0.30754	0.545	0.339	0.0296611	gdT cells	Rheb
Rabac1	2.06496e-06	0.375533	0.788	0.579	0.0298139	gdT cells	Rabac1
Txnrd1	2.27821e-06	0.326478	0.424	0.234	0.0328928	gdT cells	Txnrd1
Gnb1	2.42884e-06	0.294488	0.677	0.451	0.0350676	gdT cells	Gnb1
Ahcyl21	2.52435e-06	0.277059	0.323	0.156	0.0364466	gdT cells	Ahcyl2
Chmp1b	2.69692e-06	0.297662	0.323	0.159	0.0389381	gdT cells	Chmp1b
Prr13	2.71379e-06	0.382523	0.667	0.473	0.0391817	gdT cells	Prr13
Emp1	3.00983e-06	0.255696	0.263	0.114	0.0434559	gdT cells	Emp1
Hsp90b11	3.17983e-06	0.420974	0.778	0.587	0.0459103	gdT cells	Hsp90b1
Sec11c1	3.48794e-06	0.382131	0.727	0.522	0.0503589	gdT cells	Sec11c
Prkx	3.72899e-06	0.319977	0.354	0.18	0.0538392	gdT cells	Prkx
Tnfrsf1b	3.76054e-06	0.370045	0.424	0.247	0.0542946	gdT cells	Tnfrsf1b
Ahnak1	3.92773e-06	0.421672	0.828	0.638	0.0567085	gdT cells	Ahnak
Cstb	4.12081e-06	0.604059	0.485	0.313	0.0594963	gdT cells	Cstb
Prrc2c1	4.72251e-06	0.421444	0.869	0.711	0.0681836	gdT cells	Prrc2c
Ralbp1	4.75434e-06	0.301867	0.515	0.301	0.0686431	gdT cells	Ralbp1
Nfil31	4.80439e-06	0.287432	0.333	0.167	0.0693658	gdT cells	Nfil3
Fam102a1	5.03801e-06	0.254042	0.364	0.185	0.0727388	gdT cells	Fam102a
Cdc42ep31	5.68429e-06	0.268993	0.313	0.15	0.0820698	gdT cells	Cdc42ep3
Zc3hav11	6.29351e-06	0.411273	0.697	0.516	0.0908657	gdT cells	Zc3hav1
Ptges3	6.30029e-06	0.32179	0.576	0.377	0.0909636	gdT cells	Ptges3
Ccnd21	6.56766e-06	0.505476	0.586	0.425	0.0948238	gdT cells	Ccnd2
Rcc2	7.42482e-06	0.308857	0.424	0.24	0.1072	gdT cells	Rcc2
Slc3a22	7.45744e-06	0.383674	0.758	0.568	0.107671	gdT cells	Slc3a2
Aplp21	8.35053e-06	0.274484	0.505	0.299	0.120565	gdT cells	Aplp2
Syne11	8.38612e-06	0.257427	0.232	0.099	0.121079	gdT cells	Syne1
Zbtb1	8.98712e-06	0.279652	0.374	0.197	0.129756	gdT cells	Zbtb1
Arf41	9.0711e-06	0.390727	0.788	0.603	0.130969	gdT cells	Arf4
Pdlim1	9.38661e-06	0.360674	0.364	0.199	0.135524	gdT cells	Pdlim1
Skap1	9.86917e-06	0.35553	0.636	0.446	0.142491	gdT cells	Skap1
Gabpb1	1.06882e-05	0.262772	0.263	0.121	0.154317	gdT cells	Gabpb1
Laptm51	1.13312e-05	0.299475	0.98	0.914	0.1636	gdT cells	Laptm5
Pdia31	1.27672e-05	0.470458	0.646	0.495	0.184333	gdT cells	Pdia3
Zc3h13	1.27946e-05	0.311344	0.495	0.304	0.184728	gdT cells	Zc3h13
Park7	1.34073e-05	0.277512	0.758	0.527	0.193574	gdT cells	Park7
Skp1a	1.75899e-05	0.309372	0.404	0.232	0.253963	gdT cells	Skp1a
Elf1	1.90184e-05	0.389296	0.788	0.632	0.274588	gdT cells	Elf1
Ier2	1.96764e-05	0.39018	0.758	0.638	0.284088	gdT cells	Ier2
Lat	2.10018e-05	0.377973	0.677	0.482	0.303224	gdT cells	Lat
Bzw21	2.16135e-05	0.250329	0.404	0.224	0.312056	gdT cells	Bzw2
Morf4l1	2.20712e-05	0.32701	0.818	0.694	0.318664	gdT cells	Morf4l1
Spcs22	2.27359e-05	0.331529	0.687	0.498	0.32826	gdT cells	Spcs2
N4bp2l2	2.53105e-05	0.270873	0.545	0.352	0.365433	gdT cells	N4bp2l2
Atp2a22	2.77586e-05	0.279442	0.394	0.227	0.400779	gdT cells	Atp2a2
Hilpda1	2.86786e-05	0.467291	0.424	0.264	0.414061	gdT cells	Hilpda
Hnrnph3	3.29281e-05	0.251331	0.283	0.14	0.475416	gdT cells	Hnrnph3
Susd61	4.22051e-05	0.294789	0.384	0.219	0.609357	gdT cells	Susd6
Mat2a	4.30134e-05	0.344914	0.475	0.296	0.621027	gdT cells	Mat2a
Arih1	4.7858e-05	0.270643	0.465	0.292	0.690973	gdT cells	Arih1
Dnajc31	5.22543e-05	0.378919	0.485	0.332	0.754447	gdT cells	Dnajc3
Hnrnpa0	5.5855e-05	0.329772	0.848	0.72	0.806435	gdT cells	Hnrnpa0
1810058I24Rik	6.00203e-05	0.297618	0.606	0.403	0.866572	gdT cells	1810058I24Rik
Tcf25	6.50204e-05	0.291114	0.636	0.457	0.938765	gdT cells	Tcf25
Il2rg1	6.55245e-05	0.287572	0.788	0.606	0.946043	gdT cells	Il2rg
mt-Co31	6.84191e-05	0.269758	1	0.999	0.987834	gdT cells	mt-Co3
Ndufa4	7.09056e-05	0.254141	0.889	0.702	1	gdT cells	Ndufa4
mt-Cytb1	8.80821e-05	0.268784	1	0.996	1	gdT cells	mt-Cytb
Got1	9.02054e-05	0.413328	0.374	0.235	1	gdT cells	Got1
Ppp1r12a	9.72534e-05	0.281146	0.717	0.503	1	gdT cells	Ppp1r12a
Purb1	9.73164e-05	0.330527	0.717	0.528	1	gdT cells	Purb
BC031181	9.79403e-05	0.30671	0.505	0.343	1	gdT cells	BC031181
Ppp1r14b1	0.00010445	0.284188	0.485	0.32	1	gdT cells	Ppp1r14b
Tspo1	0.000104928	0.302823	0.919	0.696	1	gdT cells	Tspo
Mycbp2	0.000107585	0.330255	0.657	0.491	1	gdT cells	Mycbp2
Vgll41	0.00013023	0.317508	0.545	0.365	1	gdT cells	Vgll4
Zfand61	0.000135802	0.328269	0.485	0.333	1	gdT cells	Zfand6
Zbtb202	0.00014228	0.277282	0.354	0.202	1	gdT cells	Zbtb20
Mafg	0.000146567	0.258651	0.283	0.152	1	gdT cells	Mafg
Tnip1	0.000158711	0.25611	0.323	0.184	1	gdT cells	Tnip1
mt-Nd31	0.000162793	0.332097	0.838	0.699	1	gdT cells	mt-Nd3
Anp32a	0.000165282	0.315879	0.626	0.484	1	gdT cells	Anp32a
Pak2	0.000167504	0.33081	0.646	0.507	1	gdT cells	Pak2
Pfkp	0.0001777	0.29539	0.525	0.368	1	gdT cells	Pfkp
Coro2a1	0.000185281	0.272783	0.222	0.109	1	gdT cells	Coro2a
Gm2a	0.000198101	0.315272	0.404	0.254	1	gdT cells	Gm2a
Tor1aip1	0.000206767	0.265332	0.455	0.293	1	gdT cells	Tor1aip1
Dock10	0.00025498	0.268526	0.596	0.409	1	gdT cells	Dock10
Hivep21	0.000255159	0.287509	0.424	0.278	1	gdT cells	Hivep2
Arf5	0.000264055	0.286006	0.798	0.676	1	gdT cells	Arf5
Gm265321	0.000273758	0.272919	0.232	0.117	1	gdT cells	Gm26532
Manf1	0.000274743	0.300436	0.586	0.419	1	gdT cells	Manf
Ubr4	0.000287323	0.265087	0.333	0.196	1	gdT cells	Ubr4
Mier1	0.000295736	0.256058	0.596	0.424	1	gdT cells	Mier1
Cmtm7	0.000296007	0.312184	0.475	0.314	1	gdT cells	Cmtm7
Itpr21	0.000352836	0.264677	0.364	0.222	1	gdT cells	Itpr2
Rnf125	0.000358098	0.251256	0.424	0.275	1	gdT cells	Rnf125
Cpsf6	0.000370743	0.259399	0.384	0.24	1	gdT cells	Cpsf6
Rapgef6	0.000422071	0.280347	0.556	0.389	1	gdT cells	Rapgef6
Lars2	0.000456795	0.292945	0.96	0.863	1	gdT cells	Lars2
Rbl21	0.000463196	0.337086	0.323	0.2	1	gdT cells	Rbl2
Gpcpd1	0.000530692	0.291292	0.394	0.262	1	gdT cells	Gpcpd1
Wapl	0.000533076	0.271386	0.495	0.351	1	gdT cells	Wapl
Bzw1	0.000537148	0.277048	0.717	0.568	1	gdT cells	Bzw1
Fli1	0.000560156	0.263346	0.485	0.321	1	gdT cells	Fli1
Rrad1	0.000574281	0.493153	0.283	0.166	1	gdT cells	Rrad
Trac	0.000581481	0.35866	0.667	0.503	1	gdT cells	Trac
Drap1	0.000689447	0.26052	0.576	0.429	1	gdT cells	Drap1
Atp1a1	0.00093932	0.282394	0.495	0.348	1	gdT cells	Atp1a1
Fam104a	0.00104044	0.258494	0.495	0.351	1	gdT cells	Fam104a
Ankrd12	0.00115466	0.461315	0.475	0.361	1	gdT cells	Ankrd12
Stk4	0.00116654	0.28229	0.626	0.5	1	gdT cells	Stk4
Rock1	0.00120256	0.313323	0.596	0.488	1	gdT cells	Rock1
Tpst2	0.00121917	0.265494	0.424	0.292	1	gdT cells	Tpst2
Zcrb1	0.00127196	0.265676	0.465	0.337	1	gdT cells	Zcrb1
Hipk1	0.00134242	0.269166	0.465	0.34	1	gdT cells	Hipk1
Clk1	0.00144455	0.314236	0.677	0.562	1	gdT cells	Clk1
Scp2	0.00162601	0.259359	0.586	0.459	1	gdT cells	Scp2
Tmed101	0.00178018	0.27679	0.556	0.459	1	gdT cells	Tmed10
Gm26740	0.00184326	0.323675	0.354	0.241	1	gdT cells	Gm26740
Neurl32	0.00189629	0.482243	0.566	0.444	1	gdT cells	Neurl3
Ppt1	0.00193139	0.273863	0.222	0.122	1	gdT cells	Ppt1
Sec62	0.00197325	0.268594	0.677	0.535	1	gdT cells	Sec62
Senp6	0.00201858	0.261878	0.495	0.361	1	gdT cells	Senp6
Srrm2	0.00214233	0.273724	0.899	0.793	1	gdT cells	Srrm2
Pnrc11	0.00214602	0.315385	0.859	0.728	1	gdT cells	Pnrc1
Chchd2	0.00264091	0.250564	0.919	0.878	1	gdT cells	Chchd2
Ccnl11	0.00303359	0.266227	0.657	0.514	1	gdT cells	Ccnl1
Fus	0.0032042	0.317816	0.727	0.668	1	gdT cells	Fus
Calr1	0.00359545	0.279955	0.808	0.652	1	gdT cells	Calr
Ubc1	0.00361268	0.307786	0.96	0.913	1	gdT cells	Ubc
Grap2	0.00492013	0.35151	0.465	0.348	1	gdT cells	Grap2
Pik3r11	0.00514869	0.25973	0.515	0.395	1	gdT cells	Pik3r1
Phf6	0.00516457	0.251028	0.242	0.153	1	gdT cells	Phf6
Cited21	0.00554402	0.469132	0.384	0.271	1	gdT cells	Cited2
Tbca	0.00569866	0.260684	0.566	0.469	1	gdT cells	Tbca
Celf2	0.00750195	0.263393	0.616	0.524	1	gdT cells	Celf2
Med131	0.0081974	0.28382	0.374	0.269	1	gdT cells	Med13
Canx1	0.00874956	0.266894	0.495	0.401	1	gdT cells	Canx
Cd8b1	3.62653e-206	1.23679	0.922	0.327	5.23598e-202	Teff	Cd8b1
Ccl51	3.81492e-190	1.555	1	0.722	5.50799e-186	Teff	Ccl5
Ly6c2	7.05576e-161	1.21667	0.936	0.42	1.01871e-156	Teff	Ly6c2
Cd8a	1.68214e-148	0.833582	0.773	0.264	2.42868e-144	Teff	Cd8a
Cd3d	2.42868e-146	0.989962	0.976	0.555	3.50653e-142	Teff	Cd3d
Ms4a6b	1.38894e-133	0.958998	0.93	0.56	2.00535e-129	Teff	Ms4a6b
Epsti1	2.84284e-116	0.861362	0.909	0.544	4.1045e-112	Teff	Epsti1
Cd3g1	1.40667e-107	0.781201	0.948	0.52	2.03095e-103	Teff	Cd3g
Trbc2	2.54102e-104	0.905951	0.984	0.639	3.66873e-100	Teff	Trbc2
Ms4a4b	6.95948e-104	0.815553	0.984	0.708	1.00481e-99	Teff	Ms4a4b
H2-Q71	3.18012e-102	0.710388	0.995	0.899	4.59145e-98	Teff	H2-Q7
S100a41	1.31122e-101	0.835653	0.827	0.38	1.89313e-97	Teff	S100a4
Thy11	2.67548e-101	0.743188	0.871	0.455	3.86286e-97	Teff	Thy1
Hcst1	2.61545e-96	0.750814	0.932	0.627	3.77619e-92	Teff	Hcst
Cxcr3	3.08976e-86	0.504458	0.445	0.137	4.461e-82	Teff	Cxcr3
Nkg71	6.34706e-85	0.725458	0.994	0.637	9.16389e-81	Teff	Nkg7
S100a10	1.3629e-84	0.690314	0.994	0.847	1.96776e-80	Teff	S100a10
Ctla2a2	1.50328e-84	0.791121	0.838	0.46	2.17044e-80	Teff	Ctla2a
Klrc1	1.99472e-82	0.579709	0.564	0.214	2.87998e-78	Teff	Klrc1
Dnajc15	1.47589e-81	0.662543	0.881	0.524	2.13089e-77	Teff	Dnajc15
Cd3e1	4.13657e-81	0.616882	0.83	0.441	5.97238e-77	Teff	Cd3e
Rora2	6.15602e-81	0.434151	0.609	0.236	8.88807e-77	Teff	Rora
Hopx	4.21673e-78	0.592332	0.655	0.304	6.08812e-74	Teff	Hopx
Trac1	4.19843e-77	0.631998	0.859	0.463	6.0617e-73	Teff	Trac
Lck	9.44273e-75	0.61917	0.8	0.473	1.36334e-70	Teff	Lck
Rac2	1.91848e-74	0.563911	0.986	0.881	2.7699e-70	Teff	Rac2
Gimap7	1.41984e-73	0.601369	0.68	0.344	2.04997e-69	Teff	Gimap7
Zfp36l21	1.14837e-68	0.709681	0.94	0.709	1.65802e-64	Teff	Zfp36l2
S100a62	3.42179e-68	0.565568	0.963	0.625	4.94038e-64	Teff	S100a6
Gzmk	8.62516e-68	0.468317	0.485	0.176	1.2453e-63	Teff	Gzmk
Lat1	4.47466e-67	0.57245	0.789	0.448	6.46052e-63	Teff	Lat
Gramd3	4.0963e-66	0.621021	0.811	0.487	5.91424e-62	Teff	Gramd3
Ccr23	7.60473e-65	0.589655	0.63	0.291	1.09797e-60	Teff	Ccr2
Fxyd51	9.74045e-64	0.566186	0.975	0.806	1.40633e-59	Teff	Fxyd5
Laptm52	8.48818e-63	0.518588	0.987	0.907	1.22552e-58	Teff	Laptm5
Wdr95	8.43153e-62	0.398523	0.367	0.122	1.21734e-57	Teff	Wdr95
Lgals3	1.25808e-60	0.511941	0.723	0.37	1.81641e-56	Teff	Lgals3
Gimap41	1.72571e-60	0.549807	0.914	0.657	2.49158e-56	Teff	Gimap4
Cxcr62	2.59048e-60	0.457408	0.437	0.161	3.74013e-56	Teff	Cxcr6
Atp5h	6.33783e-59	0.505682	0.984	0.883	9.15057e-55	Teff	Atp5h
Cd28	2.04671e-58	0.550426	0.733	0.407	2.95504e-54	Teff	Cd28
Ahnak2	3.25397e-58	0.605014	0.89	0.611	4.69808e-54	Teff	Ahnak
B2m1	3.56634e-56	0.349937	1	0.999	5.14907e-52	Teff	B2m
Arl4c	8.41582e-54	0.447554	0.579	0.287	1.21508e-49	Teff	Arl4c
Fyn1	1.01335e-53	0.480692	0.703	0.404	1.46307e-49	Teff	Fyn
Itga4	1.80334e-53	0.581668	0.812	0.566	2.60367e-49	Teff	Itga4
Lsp1	1.31711e-52	0.523689	0.924	0.742	1.90165e-48	Teff	Lsp1
Bcl11b1	1.23956e-51	0.415156	0.572	0.276	1.78967e-47	Teff	Bcl11b
Rnf138	3.36274e-51	0.49348	0.642	0.369	4.85513e-47	Teff	Rnf138
Arhgdib	4.21444e-51	0.437179	0.992	0.927	6.08481e-47	Teff	Arhgdib
Gtf2i	8.74452e-50	0.478599	0.558	0.291	1.26253e-45	Teff	Gtf2i
Cd2261	5.04173e-49	0.365134	0.324	0.115	7.27925e-45	Teff	Cd226
Rpl24	3.92375e-47	0.331024	1	1	5.6651e-43	Teff	Rpl24
Supt4a	9.88193e-46	0.47026	0.884	0.728	1.42675e-41	Teff	Supt4a
Zyx1	2.74162e-45	0.434374	0.665	0.381	3.95835e-41	Teff	Zyx
S100a111	3.32432e-45	0.454327	0.917	0.692	4.79965e-41	Teff	S100a11
Armc7	1.93973e-44	0.295836	0.27	0.089	2.80058e-40	Teff	Armc7
Cd52	3.11388e-44	0.426378	1	0.978	4.49583e-40	Teff	Cd52
Klk8	1.1235e-43	0.408022	0.464	0.218	1.62211e-39	Teff	Klk8
Cd27	4.7701e-43	0.428484	0.545	0.287	6.88707e-39	Teff	Cd27
Selplg1	1.06035e-42	0.442125	0.844	0.582	1.53093e-38	Teff	Selplg
Icos2	3.57333e-42	0.344263	0.569	0.287	5.15918e-38	Teff	Icos
Sh2d1a	1.95846e-41	0.408261	0.572	0.309	2.82763e-37	Teff	Sh2d1a
Itgal1	3.16274e-40	0.424347	0.723	0.447	4.56636e-36	Teff	Itgal
H2-K12	4.82089e-40	0.328107	0.998	0.994	6.96041e-36	Teff	H2-K1
Sh2d2a1	1.17576e-39	0.414776	0.731	0.447	1.69756e-35	Teff	Sh2d2a
Abracl	4.1876e-39	0.434273	0.854	0.626	6.04605e-35	Teff	Abracl
Ctsd1	6.38945e-39	0.376799	0.868	0.586	9.22509e-35	Teff	Ctsd
Slc3a23	8.69516e-39	0.466156	0.762	0.549	1.25541e-34	Teff	Slc3a2
Rnf166	1.45471e-38	0.349618	0.485	0.247	2.10031e-34	Teff	Rnf166
S100a131	2.574e-38	0.400801	0.809	0.563	3.71635e-34	Teff	S100a13
Ctsw1	3.91057e-38	0.357139	0.68	0.382	5.64608e-34	Teff	Ctsw
Ptprc1	1.74605e-37	0.350625	0.997	0.947	2.52095e-33	Teff	Ptprc
Cd48	2.83912e-37	0.382678	0.684	0.408	4.09912e-33	Teff	Cd48
Ptpn221	3.60557e-37	0.420257	0.731	0.492	5.20573e-33	Teff	Ptpn22
Mbnl1	3.99499e-37	0.409554	0.928	0.838	5.76797e-33	Teff	Mbnl1
Saraf1	7.46786e-37	0.397672	0.777	0.537	1.07821e-32	Teff	Saraf
Ccr51	1.05206e-36	0.396352	0.547	0.294	1.51896e-32	Teff	Ccr5
Actg11	2.85605e-36	0.384257	0.995	0.977	4.12356e-32	Teff	Actg1
Themis	5.09118e-36	0.316215	0.415	0.197	7.35065e-32	Teff	Themis
Ppp1r12a1	1.61575e-35	0.408043	0.714	0.482	2.33282e-31	Teff	Ppp1r12a
Trbc1	4.39513e-35	0.834166	0.649	0.475	6.34569e-31	Teff	Trbc1
Mrps16	6.19311e-35	0.396139	0.642	0.415	8.94161e-31	Teff	Mrps16
Crip1	1.70208e-34	0.319403	0.99	0.866	2.45746e-30	Teff	Crip1
Ptpn181	5.1382e-34	0.393643	0.938	0.843	7.41853e-30	Teff	Ptpn18
Lfng	6.59614e-34	0.318349	0.415	0.205	9.52351e-30	Teff	Lfng
Fam189b	6.73883e-34	0.350126	0.413	0.207	9.72952e-30	Teff	Fam189b
Thap3	1.02294e-33	0.294071	0.326	0.143	1.47692e-29	Teff	Thap3
Id22	1.19728e-33	0.3684	0.739	0.452	1.72863e-29	Teff	Id2
Gimap3	5.86679e-33	0.394804	0.75	0.528	8.47047e-29	Teff	Gimap3
Pycard	1.14114e-32	0.346385	0.738	0.481	1.64757e-28	Teff	Pycard
Leprotl1	1.29565e-32	0.390215	0.695	0.471	1.87065e-28	Teff	Leprotl1
Atxn1	3.67893e-32	0.309304	0.382	0.183	5.31164e-28	Teff	Atxn1
H2-D11	4.08392e-32	0.252211	1	0.998	5.89637e-28	Teff	H2-D1
Cx3cr1	5.08521e-32	0.267241	0.235	0.084	7.34203e-28	Teff	Cx3cr1
Rinl	9.65041e-32	0.336426	0.529	0.303	1.39333e-27	Teff	Rinl
Fasl1	1.06129e-31	0.333575	0.436	0.223	1.53228e-27	Teff	Fasl
Spn1	1.09184e-31	0.361086	0.66	0.41	1.5764e-27	Teff	Spn
Smap1	3.99092e-31	0.361952	0.587	0.365	5.76209e-27	Teff	Smap1
Gng2	4.49539e-31	0.347093	0.583	0.352	6.49045e-27	Teff	Gng2
Cd6	6.96551e-31	0.298461	0.409	0.205	1.00568e-26	Teff	Cd6
Klrk11	7.81174e-31	0.286775	0.576	0.309	1.12786e-26	Teff	Klrk1
Slfn2	7.82572e-31	0.442869	0.736	0.541	1.12988e-26	Teff	Slfn2
Itgb11	7.86748e-31	0.426768	0.638	0.398	1.13591e-26	Teff	Itgb1
Anxa6	1.07148e-30	0.351878	0.739	0.497	1.547e-26	Teff	Anxa6
Ostf1	1.12686e-30	0.362536	0.781	0.573	1.62696e-26	Teff	Ostf1
Sp100	1.20713e-30	0.416666	0.72	0.516	1.74286e-26	Teff	Sp100
Slco3a11	1.27697e-30	0.269505	0.313	0.137	1.84369e-26	Teff	Slco3a1
Ifngr12	5.98262e-30	0.346972	0.905	0.691	8.63771e-26	Teff	Ifngr1
Ptprcap	8.06626e-30	0.363684	0.895	0.739	1.16461e-25	Teff	Ptprcap
Klrd11	1.25255e-29	0.271395	0.617	0.354	1.80844e-25	Teff	Klrd1
Actb	1.46986e-29	0.273911	1	1	2.12219e-25	Teff	Actb
Tnfaip32	2.16086e-29	0.371022	0.816	0.608	3.11984e-25	Teff	Tnfaip3
Cd2	2.3798e-29	0.378342	0.863	0.667	3.43596e-25	Teff	Cd2
Pdcd12	5.63085e-29	0.281872	0.25	0.099	8.12982e-25	Teff	Pdcd1
S1pr4	8.16519e-29	0.381173	0.537	0.332	1.17889e-24	Teff	S1pr4
Psmb8	1.17826e-28	0.334792	0.914	0.763	1.70117e-24	Teff	Psmb8
Eva1b	1.93415e-28	0.273327	0.32	0.15	2.79252e-24	Teff	Eva1b
Gmfg	2.08577e-28	0.370699	0.897	0.769	3.01143e-24	Teff	Gmfg
Gabarapl2	2.39308e-28	0.359526	0.663	0.458	3.45513e-24	Teff	Gabarapl2
Prr131	4.24639e-28	0.354669	0.668	0.453	6.13094e-24	Teff	Prr13
Emb2	1.35715e-27	0.270237	0.692	0.43	1.95946e-23	Teff	Emb
Slfn1	3.1628e-27	0.269662	0.356	0.173	4.56645e-23	Teff	Slfn1
2010111I01Rik	4.14476e-27	0.278347	0.386	0.201	5.9842e-23	Teff	2010111I01Rik
Plac81	9.70993e-27	0.511471	0.779	0.568	1.40192e-22	Teff	Plac8
Prkcq	9.826e-26	0.285036	0.485	0.283	1.41868e-21	Teff	Prkcq
Psmb9	1.3579e-25	0.336392	0.69	0.491	1.96053e-21	Teff	Psmb9
Itgax1	1.73574e-25	0.263007	0.32	0.153	2.50606e-21	Teff	Itgax
Myl61	3.36258e-25	0.266073	0.998	0.956	4.8549e-21	Teff	Myl6
Pglyrp11	4.59857e-25	0.281656	0.482	0.278	6.63941e-21	Teff	Pglyrp1
Pfn11	4.95951e-25	0.288857	0.997	0.957	7.16054e-21	Teff	Pfn1
Rnf1251	5.06978e-25	0.258965	0.45	0.257	7.31975e-21	Teff	Rnf125
Atp1b3	9.08991e-25	0.324078	0.725	0.545	1.3124e-20	Teff	Atp1b3
Gpr1831	9.60512e-25	0.34136	0.466	0.278	1.38679e-20	Teff	Gpr183
Gna15	1.59456e-24	0.269209	0.35	0.181	2.30223e-20	Teff	Gna15
Gstp3	7.4842e-24	0.251324	0.294	0.14	1.08057e-19	Teff	Gstp3
Sept91	1.44615e-23	0.272663	0.464	0.275	2.08795e-19	Teff	Sept9
Fyb	1.6199e-23	0.314265	0.747	0.541	2.33881e-19	Teff	Fyb
Pttg1	5.2286e-23	0.266991	0.402	0.228	7.54905e-19	Teff	Pttg1
Ifi203	2.29983e-22	0.321359	0.607	0.413	3.3205e-18	Teff	Ifi203
Ndufa131	3.53895e-22	0.307446	0.843	0.688	5.10954e-18	Teff	Ndufa13
Dusp52	3.94759e-22	0.286491	0.722	0.52	5.69954e-18	Teff	Dusp5
Txn11	5.35211e-22	0.260463	0.854	0.652	7.72738e-18	Teff	Txn1
Psmb10	6.45555e-22	0.295168	0.607	0.42	9.32053e-18	Teff	Psmb10
Itk2	9.92937e-22	0.278145	0.617	0.409	1.4336e-17	Teff	Itk
Cnn2	1.81673e-21	0.291906	0.719	0.532	2.623e-17	Teff	Cnn2
Mettl23	4.1446e-21	0.296297	0.553	0.375	5.98397e-17	Teff	Mettl23
Npc2	4.14932e-21	0.321631	0.819	0.657	5.99079e-17	Teff	Npc2
Skap11	7.44922e-21	0.289253	0.63	0.428	1.07552e-16	Teff	Skap1
Emp31	9.42412e-21	0.257952	0.905	0.722	1.36065e-16	Teff	Emp3
Bcl2a1b1	2.71502e-20	0.272976	0.479	0.292	3.91995e-16	Teff	Bcl2a1b
Il18r12	3.39844e-20	0.25993	0.41	0.239	4.90667e-16	Teff	Il18r1
Zc3hav12	1.00111e-19	0.267157	0.696	0.498	1.4454e-15	Teff	Zc3hav1
Vmp1	1.02404e-19	0.262499	0.436	0.272	1.47851e-15	Teff	Vmp1
Ppp1r18	1.29628e-19	0.268083	0.533	0.358	1.87156e-15	Teff	Ppp1r18
Grap21	1.43095e-19	0.262737	0.509	0.331	2.066e-15	Teff	Grap2
Sh3kbp1	1.49452e-19	0.263532	0.525	0.346	2.15779e-15	Teff	Sh3kbp1
Rpl13a	2.98304e-19	0.307665	0.855	0.74	4.30692e-15	Teff	Rpl13a
Cdk2ap2	3.47273e-19	0.323139	0.595	0.432	5.01393e-15	Teff	Cdk2ap2
Mbd2	4.36193e-19	0.276665	0.684	0.513	6.29776e-15	Teff	Mbd2
Eif3f	8.84336e-19	0.272163	0.935	0.873	1.2768e-14	Teff	Eif3f
Mrps24	9.83927e-19	0.252613	0.563	0.388	1.42059e-14	Teff	Mrps24
Psme1	1.34098e-18	0.301783	0.863	0.75	1.93611e-14	Teff	Psme1
Tbc1d10c	1.63881e-18	0.267342	0.453	0.293	2.36612e-14	Teff	Tbc1d10c
Myl12a	1.86564e-18	0.279356	0.812	0.662	2.6936e-14	Teff	Myl12a
Cdc42	3.20445e-18	0.254124	0.936	0.839	4.62658e-14	Teff	Cdc42
Sp110	8.15242e-18	0.252551	0.469	0.31	1.17705e-13	Teff	Sp110
Mkrn1	1.02718e-17	0.258141	0.574	0.406	1.48304e-13	Teff	Mkrn1
Scand1	1.06514e-17	0.27087	0.73	0.58	1.53785e-13	Teff	Scand1
Ccdc12	1.28999e-17	0.273491	0.62	0.453	1.86248e-13	Teff	Ccdc12
Polr1d	1.69427e-17	0.2777	0.784	0.657	2.44618e-13	Teff	Polr1d
Coro1a	1.91545e-17	0.252385	0.976	0.936	2.76553e-13	Teff	Coro1a
Bin2	4.05093e-17	0.25723	0.599	0.425	5.84874e-13	Teff	Bin2
Vasp	4.53291e-17	0.25814	0.66	0.485	6.54462e-13	Teff	Vasp
Aes	8.54977e-17	0.277883	0.841	0.704	1.23442e-12	Teff	Aes
Apbb1ip	1.6636e-16	0.250175	0.553	0.396	2.40191e-12	Teff	Apbb1ip
Atp11b	1.8486e-16	0.268494	0.582	0.422	2.669e-12	Teff	Atp11b
Sec61b1	4.44692e-16	0.251256	0.831	0.695	6.42046e-12	Teff	Sec61b
Rap1b1	7.71078e-16	0.253954	0.859	0.762	1.11328e-11	Teff	Rap1b
Ifi27l2a	8.04449e-16	0.426087	0.7	0.569	1.16146e-11	Teff	Ifi27l2a
Gpsm3	9.85846e-16	0.267043	0.587	0.441	1.42336e-11	Teff	Gpsm3
Cwc15	1.07843e-15	0.253417	0.647	0.493	1.55703e-11	Teff	Cwc15
Slc25a4	9.56703e-15	0.262276	0.512	0.367	1.38129e-10	Teff	Slc25a4
Map1lc3b	1.94145e-14	0.250054	0.833	0.727	2.80306e-10	Teff	Map1lc3b
Cotl12	4.25513e-14	0.251703	0.734	0.596	6.14355e-10	Teff	Cotl1
Sumo2	6.98368e-14	0.256735	0.824	0.741	1.0083e-09	Teff	Sumo2
Krtcap21	3.69681e-12	0.255222	0.731	0.622	5.33745e-08	Teff	Krtcap2
Ccl41	1.47188e-17	1.83115	0.646	0.264	2.1251e-13	Teff_2	Ccl4
Ccl52	2.50454e-15	1.14636	0.962	0.749	3.61606e-11	Teff_2	Ccl5
Cd8b11	1.50519e-13	0.796706	0.772	0.386	2.17319e-09	Teff_2	Cd8b1
Ly6c21	2.39491e-13	0.877798	0.899	0.47	3.45778e-09	Teff_2	Ly6c2
Zfp36l22	2.40963e-12	0.847533	0.949	0.731	3.47903e-08	Teff_2	Zfp36l2
Cx3cr11	8.19457e-10	0.430105	0.304	0.098	1.18313e-05	Teff_2	Cx3cr1
Laptm53	1.32342e-09	0.502935	0.962	0.915	1.91076e-05	Teff_2	Laptm5
Ccr24	3.60423e-09	0.599599	0.633	0.324	5.20379e-05	Teff_2	Ccr2
Zyx2	7.09365e-09	0.565631	0.696	0.408	0.000102418	Teff_2	Zyx
Thy12	9.37904e-09	0.670372	0.759	0.496	0.000135415	Teff_2	Thy1
Ahnak3	1.67988e-08	0.65288	0.886	0.637	0.00024254	Teff_2	Ahnak
H2-Q72	2.10556e-08	0.521967	0.962	0.908	0.000304001	Teff_2	H2-Q7
Ms4a6b1	2.60718e-08	0.549994	0.899	0.596	0.000376425	Teff_2	Ms4a6b
Id23	3.32941e-08	0.5748	0.747	0.479	0.000480701	Teff_2	Id2
Armc71	7.64352e-08	0.303475	0.291	0.106	0.00110357	Teff_2	Armc7
Ctla2a3	9.0181e-08	0.395283	0.823	0.496	0.00130203	Teff_2	Ctla2a
Hspa8	1.48477e-07	0.411031	0.987	0.959	0.00214371	Teff_2	Hspa8
Ms4a4b1	3.23494e-07	0.551397	0.949	0.735	0.00467061	Teff_2	Ms4a4b
Rinl1	4.48399e-07	0.41578	0.57	0.324	0.00647399	Teff_2	Rinl
Nkg72	6.47724e-07	0.489161	0.937	0.672	0.00935184	Teff_2	Nkg7
Hcst2	6.52091e-07	0.451135	0.873	0.657	0.00941489	Teff_2	Hcst
Cd3d1	6.82474e-07	0.493002	0.886	0.597	0.00985356	Teff_2	Cd3d
Itgal2	6.92469e-07	0.468039	0.734	0.474	0.00999787	Teff_2	Itgal
Klrc11	1.00654e-06	0.451967	0.481	0.249	0.0145324	Teff_2	Klrc1
Cd3g2	1.47737e-06	0.493007	0.835	0.562	0.0213303	Teff_2	Cd3g
Errfi1	1.75655e-06	0.313446	0.329	0.141	0.025361	Teff_2	Errfi1
S100a42	2.00636e-06	0.409956	0.722	0.424	0.0289679	Teff_2	S100a4
Lgals11	3.71863e-06	0.318748	0.987	0.695	0.0536896	Teff_2	Lgals1
Trac2	4.38402e-06	0.444651	0.747	0.502	0.0632965	Teff_2	Trac
Gimap71	4.43045e-06	0.441298	0.608	0.377	0.0639668	Teff_2	Gimap7
Themis1	5.92347e-06	0.364576	0.418	0.218	0.0855231	Teff_2	Themis
S100a101	6.34936e-06	0.397522	0.949	0.862	0.0916721	Teff_2	S100a10
Itgb12	6.38001e-06	0.499688	0.658	0.421	0.0921146	Teff_2	Itgb1
Bhlhe402	7.20998e-06	0.406973	0.658	0.411	0.104098	Teff_2	Bhlhe40
Ctsd2	8.44659e-06	0.388948	0.899	0.612	0.121952	Teff_2	Ctsd
B2m2	1.09344e-05	0.322004	1	0.999	0.157871	Teff_2	B2m
Emp11	1.55726e-05	0.363282	0.266	0.115	0.224837	Teff_2	Emp1
Lfng1	1.58859e-05	0.253824	0.43	0.225	0.229361	Teff_2	Lfng
Pmaip1	1.79205e-05	0.304847	0.316	0.151	0.258736	Teff_2	Pmaip1
Hopx1	1.86371e-05	0.317564	0.57	0.339	0.269083	Teff_2	Hopx
Cd8a1	1.94314e-05	0.361861	0.544	0.316	0.280551	Teff_2	Cd8a
Dnajc151	1.94324e-05	0.357833	0.797	0.56	0.280565	Teff_2	Dnajc15
Icam11	1.96252e-05	0.314197	0.418	0.222	0.283348	Teff_2	Icam1
Hmgb2	2.24531e-05	0.414446	0.924	0.879	0.324177	Teff_2	Hmgb2
Tnfaip33	2.46932e-05	0.518263	0.823	0.628	0.356521	Teff_2	Tnfaip3
Ptpn222	2.84163e-05	0.400233	0.722	0.515	0.410275	Teff_2	Ptpn22
Ifng1	3.06687e-05	0.39091	0.367	0.193	0.442795	Teff_2	Ifng
Sertad2	3.50861e-05	0.301501	0.342	0.171	0.506573	Teff_2	Sertad2
Ptprcap1	4.13804e-05	0.371617	0.911	0.754	0.597451	Teff_2	Ptprcap
Fxyd52	4.1571e-05	0.378807	0.911	0.823	0.600203	Teff_2	Fxyd5
Gzmk1	5.06988e-05	0.314647	0.392	0.207	0.731989	Teff_2	Gzmk
Gsn	5.70144e-05	1.30751	0.291	0.144	0.823174	Teff_2	Gsn
Selplg2	6.27635e-05	0.359921	0.823	0.607	0.90618	Teff_2	Selplg
Atxn11	8.17381e-05	0.251461	0.38	0.202	1	Teff_2	Atxn1
Ccl31	8.896e-05	0.858553	0.304	0.149	1	Teff_2	Ccl3
Runx2	9.12917e-05	0.332655	0.316	0.158	1	Teff_2	Runx2
Arf51	0.000101117	0.280707	0.848	0.676	1	Teff_2	Arf5
Cd521	0.000111586	0.288229	0.987	0.981	1	Teff_2	Cd52
Sh2d2a2	0.000117326	0.312813	0.722	0.475	1	Teff_2	Sh2d2a
Arl4c1	0.000135429	0.379085	0.494	0.316	1	Teff_2	Arl4c
Lsp11	0.000136643	0.369212	0.886	0.76	1	Teff_2	Lsp1
Trbc21	0.000169456	0.332699	0.899	0.673	1	Teff_2	Trbc2
Vmp11	0.000188983	0.330763	0.456	0.287	1	Teff_2	Vmp1
Rnf1381	0.000208386	0.440772	0.532	0.397	1	Teff_2	Rnf138
Cd481	0.000209288	0.351396	0.62	0.435	1	Teff_2	Cd48
Pfn12	0.000213394	0.315462	1	0.961	1	Teff_2	Pfn1
Cxcr31	0.000219776	0.25824	0.329	0.168	1	Teff_2	Cxcr3
2010111I01Rik1	0.000220789	0.280019	0.38	0.219	1	Teff_2	2010111I01Rik
Clec2d	0.000229409	0.31306	0.506	0.313	1	Teff_2	Clec2d
Itga41	0.000246148	0.44565	0.747	0.591	1	Teff_2	Itga4
Slc3a24	0.000254298	0.268496	0.734	0.569	1	Teff_2	Slc3a2
Cd281	0.000274056	0.34048	0.608	0.44	1	Teff_2	Cd28
Epsti11	0.000283287	0.428868	0.747	0.581	1	Teff_2	Epsti1
Dnaja12	0.00029698	0.41505	0.848	0.7	1	Teff_2	Dnaja1
Ppp2r5a	0.000313163	0.288314	0.62	0.443	1	Teff_2	Ppp2r5a
S100a132	0.000356784	0.353411	0.747	0.588	1	Teff_2	S100a13
Actb1	0.000361388	0.264704	1	1	1	Teff_2	Actb
Polr1d1	0.00036287	0.290399	0.797	0.669	1	Teff_2	Polr1d
Arl6ip51	0.00038243	0.284439	0.544	0.38	1	Teff_2	Arl6ip5
Mbnl11	0.000434156	0.306141	0.975	0.846	1	Teff_2	Mbnl1
Supt4a1	0.000441041	0.304837	0.861	0.744	1	Teff_2	Supt4a
Nr4a22	0.000464585	0.462511	0.405	0.248	1	Teff_2	Nr4a2
Ppp1r12a2	0.00047289	0.317466	0.646	0.505	1	Teff_2	Ppp1r12a
Ctsb	0.000499414	0.322705	0.468	0.306	1	Teff_2	Ctsb
Trbc11	0.000516156	0.471317	0.671	0.491	1	Teff_2	Trbc1
Myl62	0.000690692	0.290488	0.987	0.96	1	Teff_2	Myl6
Lat3	0.000717599	0.315251	0.671	0.482	1	Teff_2	Lat
Bcl11b2	0.000843845	0.310991	0.468	0.306	1	Teff_2	Bcl11b
Vim	0.000904976	0.313266	0.873	0.695	1	Teff_2	Vim
Abracl1	0.00105027	0.278517	0.81	0.648	1	Teff_2	Abracl
Jpt1	0.00120518	0.401096	0.709	0.606	1	Teff_2	Jpt1
Rsrp1	0.00123927	0.358077	0.646	0.534	1	Teff_2	Rsrp1
Rac1	0.00127008	0.296454	0.734	0.606	1	Teff_2	Rac1
Slc20a1	0.00130104	0.261864	0.342	0.199	1	Teff_2	Slc20a1
Hsd11b11	0.00130277	0.298958	0.418	0.253	1	Teff_2	Hsd11b1
Snx10	0.00139758	0.305034	0.215	0.11	1	Teff_2	Snx10
Fyn2	0.00144485	0.340595	0.595	0.434	1	Teff_2	Fyn
Arl4a	0.00146091	0.292407	0.354	0.221	1	Teff_2	Arl4a
Ndufv3	0.00173143	0.279614	0.608	0.449	1	Teff_2	Ndufv3
Ctsw2	0.00176046	0.285483	0.57	0.412	1	Teff_2	Ctsw
Plac82	0.00181933	0.262778	0.759	0.589	1	Teff_2	Plac8
Gimap42	0.00243877	0.29892	0.823	0.683	1	Teff_2	Gimap4
B4galt1	0.00246555	0.253049	0.38	0.243	1	Teff_2	B4galt1
Hp1bp3	0.00319316	0.282488	0.494	0.361	1	Teff_2	Hp1bp3
Rilpl2	0.00325905	0.407683	0.494	0.369	1	Teff_2	Rilpl2
Atp5h1	0.00353578	0.273934	0.949	0.893	1	Teff_2	Atp5h
Tmsb4x1	0.00356785	0.255653	1	0.999	1	Teff_2	Tmsb4x
Pycard1	0.00363437	0.263577	0.671	0.506	1	Teff_2	Pycard
Atp1b31	0.0038022	0.265154	0.684	0.563	1	Teff_2	Atp1b3
Arhgdib1	0.00391332	0.30272	0.937	0.934	1	Teff_2	Arhgdib
Tram1	0.00486905	0.275186	0.494	0.375	1	Teff_2	Tram1
Cenpa	0.00539932	0.318258	0.405	0.279	1	Teff_2	Cenpa
Arpc5	0.00575336	0.254406	0.835	0.72	1	Teff_2	Arpc5
Sgk1	0.00592687	0.253406	0.253	0.147	1	Teff_2	Sgk1
Cdk2ap21	0.00638647	0.251476	0.582	0.448	1	Teff_2	Cdk2ap2
Gimap51	0.0065229	0.255076	0.646	0.518	1	Teff_2	Gimap5
Il18r13	0.00786237	0.268331	0.38	0.256	1	Teff_2	Il18r1
Lgals12	1.55361e-222	1.6359	1	0.663	2.2431e-218	Teff_cytotox	Lgals1
Cd8b12	7.53963e-222	1.30533	0.932	0.326	1.08857e-217	Teff_cytotox	Cd8b1
Ly6c22	1.23732e-206	1.46021	0.958	0.418	1.78645e-202	Teff_cytotox	Ly6c2
Lgals31	9.9615e-194	1.42304	0.89	0.35	1.43824e-189	Teff_cytotox	Lgals3
Tmsb4x2	3.27062e-190	0.993608	1	0.999	4.72212e-186	Teff_cytotox	Tmsb4x
Gzmb1	7.27504e-183	1.52826	0.992	0.481	1.05037e-178	Teff_cytotox	Gzmb
Actb2	1.4203e-180	0.999245	1	1	2.05062e-176	Teff_cytotox	Actb
Gzma1	8.78339e-179	1.25173	0.976	0.47	1.26815e-174	Teff_cytotox	Gzma
Gzmk2	6.90089e-177	0.835948	0.643	0.157	9.96351e-173	Teff_cytotox	Gzmk
S100a102	3.38433e-175	1.15579	1	0.847	4.88629e-171	Teff_cytotox	S100a10
Cd8a2	7.70198e-172	0.865216	0.813	0.26	1.11201e-167	Teff_cytotox	Cd8a
Pycard2	6.20657e-159	1.1175	0.903	0.462	8.96104e-155	Teff_cytotox	Pycard
S100a43	9.1139e-158	1.24665	0.884	0.374	1.31586e-153	Teff_cytotox	S100a4
Ccl53	5.33144e-148	1.44905	0.99	0.724	7.69754e-144	Teff_cytotox	Ccl5
Abracl2	3.81459e-143	0.9189	0.948	0.615	5.50751e-139	Teff_cytotox	Abracl
Cx3cr12	3.98839e-140	0.61252	0.386	0.066	5.75843e-136	Teff_cytotox	Cx3cr1
Cd482	1.49313e-139	0.902723	0.831	0.391	2.15578e-135	Teff_cytotox	Cd48
Esm1	1.32886e-138	0.430025	0.303	0.038	1.91862e-134	Teff_cytotox	Esm1
S100a63	3.85124e-138	1.28714	0.981	0.623	5.56041e-134	Teff_cytotox	S100a6
Cd522	2.30667e-131	0.817967	1	0.978	3.33038e-127	Teff_cytotox	Cd52
Klrc12	2.96035e-131	0.689981	0.655	0.204	4.27415e-127	Teff_cytotox	Klrc1
Nkg73	1.04592e-129	0.999411	1	0.637	1.5101e-125	Teff_cytotox	Nkg7
Myl63	3.19106e-127	0.735257	1	0.956	4.60725e-123	Teff_cytotox	Myl6
Vim1	3.97681e-124	1.0527	0.961	0.666	5.74172e-120	Teff_cytotox	Vim
Atp5h2	1.81275e-123	0.77408	0.994	0.882	2.61725e-119	Teff_cytotox	Atp5h
Ms4a4b2	8.79308e-121	0.876435	0.997	0.707	1.26954e-116	Teff_cytotox	Ms4a4b
Pfn13	1.06085e-120	0.778275	1	0.957	1.53166e-116	Teff_cytotox	Pfn1
Arhgdib2	3.40502e-120	0.70695	0.992	0.927	4.91617e-116	Teff_cytotox	Arhgdib
Actg12	5.10779e-120	0.764672	0.998	0.977	7.37463e-116	Teff_cytotox	Actg1
Crip11	1.18757e-119	0.98996	0.998	0.865	1.71462e-115	Teff_cytotox	Crip1
Thy13	6.99384e-116	0.736334	0.913	0.451	1.00977e-111	Teff_cytotox	Thy1
Cd3g3	1.51702e-113	0.8042	0.953	0.52	2.19027e-109	Teff_cytotox	Cd3g
Cd3d2	1.44568e-108	0.835046	0.969	0.556	2.08727e-104	Teff_cytotox	Cd3d
Dnajc152	5.32279e-106	0.811241	0.892	0.523	7.68505e-102	Teff_cytotox	Dnajc15
Wdr951	8.46049e-106	0.489196	0.443	0.113	1.22153e-101	Teff_cytotox	Wdr95
S100a133	7.36522e-104	0.734485	0.897	0.553	1.06339e-99	Teff_cytotox	S100a13
Ctsd3	9.92469e-101	0.719692	0.945	0.577	1.43293e-96	Teff_cytotox	Ctsd
Rac21	6.23272e-100	0.642279	0.997	0.88	8.9988e-96	Teff_cytotox	Rac2
Lsp12	1.31556e-98	0.74521	0.952	0.739	1.8994e-94	Teff_cytotox	Lsp1
Fxyd53	2.56782e-98	0.684381	0.997	0.803	3.70742e-94	Teff_cytotox	Fxyd5
Cyba1	5.68649e-97	0.653389	0.989	0.842	8.21015e-93	Teff_cytotox	Cyba
Lat4	1.03459e-94	0.658135	0.865	0.44	1.49374e-90	Teff_cytotox	Lat
Ms4a6b2	3.72672e-94	0.699644	0.939	0.559	5.38064e-90	Teff_cytotox	Ms4a6b
Klrg11	1.5653e-93	0.587889	0.465	0.139	2.25998e-89	Teff_cytotox	Klrg1
S100a112	1.79161e-88	0.709959	0.952	0.689	2.58673e-84	Teff_cytotox	S100a11
Cd3e2	7.94457e-87	0.627412	0.853	0.439	1.14704e-82	Teff_cytotox	Cd3e
Coro1a1	8.31181e-86	0.622424	0.987	0.935	1.20006e-81	Teff_cytotox	Coro1a
Anxa21	3.39358e-85	0.786492	0.823	0.437	4.89966e-81	Teff_cytotox	Anxa2
Trac3	1.18251e-84	0.658042	0.874	0.462	1.7073e-80	Teff_cytotox	Trac
Havcr2	2.5181e-84	0.355409	0.291	0.061	3.63564e-80	Teff_cytotox	Havcr2
AA467197	3.29558e-82	0.545567	0.351	0.091	4.75816e-78	Teff_cytotox	AA467197
Epsti12	2.81675e-81	0.633551	0.905	0.545	4.06682e-77	Teff_cytotox	Epsti1
[truncated: 2,418 more rows]
