# Supplementary material for: Single cell RNA sequencing reveals endothelial cell killing and resolution pathways in experimental malaria-associated acute respiratory distress syndrome
Source: PLoS Pathog. 2024 Jan 18;20(1):e1011929. doi: 10.1371/journal.ppat.1011929 (PMC10826972; doi:10.1371/journal.ppat.1011929)
Supplement: S4 Table — Overview of the hallmark pathways, their p-value (pval), adjusted p-value (padj), enrichment score (ES), normalised enrichment score (NES), number of times a random gene set had a more extreme enrichment score value (nMoreExtreme), size of the pathway after removing genes not present in list of differentially expressed genes (size) and a vector with indexes of leading edge genes that drive the enrichment (leadingEdge) when comparing the different conditions (CONvsd8, CONvsd12 and d8vsd12) for the NK cells as shown in Fig 3G. (XLSX) [file ppat.1011929.s013.xlsx]

## Sheet: fgseaRes_hallmark_NK_CONvsd8_si
pathway	pval	padj	ES	NES	nMoreExtreme	size	leadingEdge
HALLMARK_INTERFERON_GAMMA_RESPONSE	0.00136612021857924	0.0213219616204691	0.691939551562059	2.19881900852744	0	167	Cxcl10 Ifi44 Ifit2 Upp1 Oasl1 Rsad2 Mt2 Usp18 Bst2 Fas Rtp4 Gbp9 Lgals3bp Xaf1 Herc6 Zbp1 Casp1 Gpr18 Socs1 Eif4e3 Irf7 Ly6e Tap1 Ifi35 Gzma Gbp3 Plscr1 Casp4 Ogfr Cd274 Cd69 Psmb8 Isg15 H2-Q10 Casp3 Psmb9 Psme1 H2-DMa H2-M3 Slamf7 Vamp8 H2-D1 Ccl5 Psmb10 Stat1 Isg20 Eif2ak2 Klrk1 Nmi Hif1a Psmb2 H2-Q7 Myd88 B2m Ifi27 Il15ra Adar Parp14
HALLMARK_INTERFERON_ALPHA_RESPONSE	0.00149253731343284	0.0213219616204691	0.749197013491478	2.18210382269682	0	86	Cxcl10 Ifi44 Ifit2 Oasl1 Oas1a Rsad2 Usp18 Bst2 Rtp4 Lgals3bp Herc6 Casp1 Irf7 Ly6e Tap1 Ifi35 Gbp3 Plscr1 Ogfr Psmb8 Isg15 Mvb12a Ccrl2 H2-Q10 Psmb9 Psme1 Isg20 Cnp Eif2ak2 Nmi H2-Q7 B2m Cd47 Ifi27 Parp9 Adar Parp14 Trim12c Epsti1 Tmem140
HALLMARK_E2F_TARGETS	0.00135135135135135	0.0213219616204691	0.647945095731653	2.0807101856588	0	194	Cdca3 Cdkn3 Cdca8 Ak2 Spc24 Birc5 Cenpe Tk1 Brca1 Cks1b Ccnb2 Mki67 Tacc3 Tubb5 Cdk1 Cenpm Asf1b Mcm3 Kif4 Hmgb3 Dut Hells Cit Cdkn2c Mcm6 Ube2t Eed Hmga1 Stmn1 Pa2g4 Prdx4 Lig1 Hmmr Dctpp1 Lmnb1 Exosc8 Racgap1 Nudt21 Ncapd2 Mcm4 Tmpo Top2a Myc Mms22l Cdc25a Nme1 Mcm5 Diaph3 Dlgap5 Kif22 Suv39h1 Ubr7 Orc6 Rpa3 Pcna Ran Depdc1a Tipin Mcm7 Bub1b Cdc20
HALLMARK_G2M_CHECKPOINT	0.00275482093663912	0.0213219616204691	0.524518337889857	1.6704357036892	1	181	Kif11 Cdkn3 Birc5 Cenpe Mt2 Ccna2 Cks1b Ccnb2 Mki67 Tacc3 Cdk1 Mcm3 Kif4 Incenp Prc1 Hmgb3 Cdkn2c Tpx2 Cenpa Mcm6 Cenpf Bcl3 Abl1 Hspa8 Hmga1 Stmn1 Smc2 Hmmr Lmnb1 Fbxo5 Racgap1 Knl1 Hif1a Tmpo Top2a Myc E2f4 Cdc25a Bub3 Mcm5 Nusap1 Nsd2 Kif22 Ndc80 Suv39h1 Dr1 Orc6
HALLMARK_COMPLEMENT	0.00286944045911047	0.0213219616204691	0.523700013907659	1.6175929293251	1	130	Gzmk Lgals3 Cxcl2 Gzmb Ctss Casp1 Irf7 S100a9 Car2 Gzma Plscr1 Casp4 Casp3 Psmb9 Gng2 Fdx1 Gata3 Ccl5 Ctsb
HALLMARK_ALLOGRAFT_REJECTION	0.00561797752808989	0.0280898876404494	0.491554421180776	1.5432444651294	3	147	Brca1 Gzmb Thy1 Ctss Fas Socs1 Ifng Irf7 Tap1 Gzma Capg Ncf4 H2-Q10 H2-T23 Ccr2 Bcl3 Cd28 Traf2 Rars H2-DMa H2-M3 Il12rb1 Ccl5 Srgn Psmb10 Stat1 Cxcr3 Hif1a F2r H2-Q7 Ube2n Mrpl3 B2m Tap2 Zap70 Cd47 Rpl9 Nme1 Rps19 Map4k1
HALLMARK_IL2_STAT5_SIGNALING	0.0110957004160888	0.0462320850670365	0.480888909641796	1.51692819664164	7	151	Cxcl10 Ctla4 Spp1 Plin2 Snx9 Socs1 Rnh1 Batf F2rl2 Car2 Gbp3 Plscr1 Ndrg1 Capg Il3ra Map3k8 Casp3 Gsto1 Tnfrsf18 Igf2r Dcps Pus1 Ttc39b Traf1 Gadd45b Hopx Myc Serpinb6a Glipr2 Cst7 Nfkbiz Slc2a3 Itih5 Fgl2 Pim1 Emp1
HALLMARK_OXIDATIVE_PHOSPHORYLATION	0.00409276944065484	0.022737608003638	0.473587204682229	1.5151741937409	2	189	Fxn Ndufs8 Phyh Slc25a4 Gpi1 Ech1 Acaa2 Etfb Ldha Cox5b Atp5g3 Mrpl35 Atp5g2 Mrps11 Fdx1 Phb2 Ndufs3 Ndufv2 Ndufa8 Ndufb8 Mrpl15 Atp5c1 Cs Timm13 Timm50 Uqcr10 Idh3a Slc25a20 Polr2f Sdhd Fh1 Ndufs2 Atp5d Ndufc2 Mrps12 Got2 Bckdha Hsd17b10 Suclg1 Ndufb2 Pdhb Slc25a5 Ndufs4 Mrpl11 Ndufb7 Hccs Sdhb Vdac3 Cox5a Ndufb5 Ndufa7 Surf1 Bax Cox7a2l Atp5e Cox8a Ndufv1 Vdac2 Atp5l Mpc1 Abcb7 Uqcrc1 Uqcrc2 Nd…
HALLMARK_ESTROGEN_RESPONSE_EARLY	0.0130293159609121	0.0465332712889716	-0.446157658941603	-1.50304247545371	3	104	Hes1 Tob1 Dhrs3 Bcl11b Nrip1 Add3 Klf4 Ugcg Ablim1 Fos Xbp1 B4galt1 Fkbp4 Med13l Slc9a3r1 Flnb Svil Fasn Abhd2 Cbfa2t3 Ncor2 Dynlt3 Aff1
HALLMARK_UNFOLDED_PROTEIN_RESPONSE	0.0129032258064516	0.0465332712889716	-0.452163510344053	-1.52400671079052	3	101	Tspyl2 Vegfa Nabp1 Eif4a2 Calr Tubb2a Cebpb Hsp90b1 Kif5b Ttc37 Cnot6 Xbp1 Fus Dctn1 Pdia6 Srpr Ywhaz Eif4g1 Atp6v0d1 Nfya
HALLMARK_TNFA_SIGNALING_VIA_NFKB	0.0037037037037037	0.022737608003638	-0.457286254594882	-1.6285629166755	0	158	Hes1 Abca1 Zbtb10 Fosl2 Vegfa Plk2 Cd83 Nr4a2 Pmepa1 Egr1 Ier2 Ninj1 Junb Tubb2a Dusp1 Cebpb Rhob Sgk1 Irs2 Klf2 Klf4 Smad3 Slc16a6 Klf9 Fos Dennd5a Ptger4 Pnrc1 Jun B4galt1 Btg2 Klf6 Nfe2l2 Fosb Ccnl1 Tnfaip3 Btg3 Litaf Plek Sik1 Eif1
HALLMARK_UV_RESPONSE_DN	0.00964630225080386	0.0438468284127448	-0.511175545489819	-1.71258892419568	2	96	Zmiz1 Nr3c1 Ythdc1 Scaf8 Dlg1 Add3 Prkca Dusp1 Nipbl Spop Runx1 Smad3 Dyrk1a Phf3 Atrx Notch2 Cdkn1b Pik3cd Tgfbr2 Nr1d2 Nek7 Smad7 Pten Pdlim5 Slc7a1 Cited2 Fyn Syne1 Plcb4 Adgrl2 Atp2b1 Cav1 Inpp4b Wdr37 Tjp1
HALLMARK_ANDROGEN_RESPONSE	0.00298507462686567	0.0213219616204691	-0.577400434154324	-1.89253528732872	0	83	Acsl3 Scd1 Zbtb10 Scd2 Selenop Zmiz1 Pmepa1 Iqgap2 Sgk1 Ell2 B4galt1 Ptk2b Rps6ka3 Ccnd3 Pias1 Tpd52 Hmgcr Abhd2 Gnai3 Pdlim5 Myl12a Tnfaip8 Actn1
HALLMARK_TGF_BETA_SIGNALING	0.0026525198938992	0.0213219616204691	-0.674547864607468	-1.98912818318379	0	45	Bmpr2 Pmepa1 Junb Ski Skil Sptbn1 Smad3 Fkbp1a Ctnnb1 Rhoa Smad1 Slc20a1 Arid4b Trim33 Apc Smad7 Ncor2 Xiap Ppp1r15a Ppm1a Cdkn1c Thbs1 Tjp1 Tgif1 Hdac1 Smurf2

## Sheet: fgseaRes_hallmark_NK_CONvsd12_s
pathway	pval	padj	ES	NES	nMoreExtreme	size	leadingEdge
HALLMARK_EPITHELIAL_MESENCHYMAL_TRANSITION	0.00151515151515152	0.00992063492063492	0.814156373796589	2.0899749021624	0	81	Sparc Cald1 Cxcl2 Thy1 Spp1 Jun Vim Id2 Rhob Emp3 Cd44 Wipf1 Lgals1 Capg Fuca1 Sat1
HALLMARK_COMPLEMENT	0.00144300144300144	0.00992063492063492	0.746622081069431	2.00949182804863	0	130	Lgals3 Cxcl2 S100a9 Hspa1a Anxa5 Gata3 Gng2 Ctsb Irf7 Casp3 Ccl5 Gzmb Psmb9 Itgam Gzma Lck Gnb2 Car2 Ctsc Irf1 Pim1 Lamp2 Ctss Ctsd S100a13 Plscr1 Plek Gzmk Rnf4 Casp4 Dyrk2 Gnai2 Tnfaip3 Pik3r5 Pik3cg
HALLMARK_INTERFERON_GAMMA_RESPONSE	0.00142857142857143	0.00992063492063492	0.716909119038247	1.96357480156451	0	167	Cd69 Cd274 H2-Q10 Gbp4 Bst2 Fgl2 Psmb8 Lgals3bp H2-Q7 Irf7 Slamf7 Txnip Casp3 Samhd1 Ccl5 Epsti1 Ly6e Psmb9 Arl4a Vamp8 Itgb7 Gzma B2m H2-D1 Irf1 Nfkb1 Ifi27 Pim1 Psme2 Gbp8 Klrk1 Sp110 Ptpn6 Icam1 Plscr1 Gbp9 Zbp1 Vamp5 Eif4e3 Tap1 Casp4 H2-M3 Ifitm2 Ifi35 Cd38 Psme1 Tnfaip3 Herc6 Nfkbia Peli1 Ifitm3
HALLMARK_INTERFERON_ALPHA_RESPONSE	0.00151515151515152	0.00992063492063492	0.750915082962121	1.9368322040733	0	86	H2-Q10 Bst2 Psmb8 Lgals3bp H2-Q7 Irf7 Txnip Epsti1 Ly6e Psmb9 B2m Irf1 Ifi27 Psme2 Sp110 Cd47 Cnp Plscr1 Gbp2 Tap1 Mvb12a Ifitm2 Ifi35 Psme1 Herc6 Ifitm3 Gbp3 Ccrl2 Elf1 Casp1 Ifit2 Oas1a
HALLMARK_COAGULATION	0.00158730158730159	0.00992063492063492	0.76878023391153	1.91101923160447	0	65	Sparc Ctsk Anxa1 Ctsb Sirt2 Gnb2 Lamp2 Rac1 Pecam1 S100a13 Plek F2rl2
HALLMARK_APOPTOSIS	0.0014367816091954	0.00992063492063492	0.68709004721287	1.85197126931614	0	131	Pmaip1 Lgals3 Cd69 Il1b Cav1 Jun Anxa1 Txnip Ddit3 Casp3 Cd2 Rhob Irf1 Igf2r Cd44 Gpx1 Xiap Ier3 Cflar Prf1 Gpx4 Sat1 Emp1 Dnaja1 Nedd9 Tap1 Casp4 Tspo Bcl2l1 Cd38 F2r Btg2 Slc20a1 Ifitm3 Ppt1
HALLMARK_ANGIOGENESIS	0.00185528756957328	0.010307153164296	0.893203351163097	1.83087081692425	0	18	Slco2a1 S100a4 Spp1 Pglyrp1 Pdgfa
HALLMARK_IL2_STAT5_SIGNALING	0.00143061516452074	0.00992063492063492	0.646940150479842	1.74990903902196	0	151	Ctla4 Plin2 Spp1 Myc Hopx Phlda1 Fgl2 Klf6 Casp3 Ahnak Slc2a3 Arl4a Rhob Car2 Igf2r Pim1 Cd48 Map3k8 Il18r1 Cd44 Capg Bhlhe40 Plscr1 Rnh1 F2rl2 Cdc42se2 Gpx4 Tnfrsf18 Cst7 Serpinb6a Ttc39b Emp1 Nfkbiz Bcl2l1 Ifitm3 Traf1 Gbp3 Ahr Plec
HALLMARK_INFLAMMATORY_RESPONSE	0.00585651537335286	0.0251004016064257	0.655422281664536	1.73888856934969	3	111	Cd69 Il1b Myc Rgs1 Bst2 Irf7 Klf6 Ccl5 Ly6e Atp2b1 Lck Irf1 Emp3 Nfkb1 Cd48 Ptpre Il18r1 Icam1 Btg2 Nfkbia Pik3r5 Ahr Ccrl2 Cybb Calcrl Abi1 Slc31a2 Sema4d Hif1a Cd55 Cmklr1
HALLMARK_APICAL_JUNCTION	0.00602409638554217	0.0251004016064257	0.652580934732155	1.70147961161694	3	94	Cd34 Thy1 Cd274 Vasp Rac2 Msn Pecam1 Icam1 Actg1 Ywhah Myh9 Actb Gnai2 Cap1 Traf1 Mapk14 Zyx Cnn2 Ptprc Rras Rhof Pfn1 Tial1
HALLMARK_ALLOGRAFT_REJECTION	0.00284495021337127	0.0142247510668563	0.623665754370649	1.69215834480896	1	147	Il1b Ifng Thy1 H2-Q10 Ccr2 H2-Q7 Irf7 Ccl5 Gzmb Cd2 Gzma Elf4 Lck B2m H2-T23 Ctss Cd28 Ccl4 Rpl9 Capg Srgn Ptpn6 Cd47 Klrd1 Ncr1 Icam1 Itgal Prf1 Gbp2 Rps9 Cxcr3 Tap1 H2-M3 F2r Cd247 Tap2 Ncf4 Fgr Socs1 Il27ra Eif3a Abi1 Ptprc H2-DMa
HALLMARK_TNFA_SIGNALING_VIA_NFKB	0.0014367816091954	0.00992063492063492	0.618078703076583	1.68056363938318	0	158	Cxcl2 Cd69 Il1b Jun Myc Phlda1 Dusp2 Klf6 Ccl5 Slc2a3 Id2 Rhob Atp2b1 Klf2 Zfp36 Irf1 Dusp1 Nfkb1 Ptpre Fosb Map3k8 Cd44 Egr1 Ccl4 Ier3 Bhlhe40 Icam1 Cflar Plek Dnajb4 Fos Ccnl1 Sat1 Tap1 Ier5 Btg2 Tnfaip3 Nfkbia Traf1 Tiparp Ccrl2 Pnrc1
HALLMARK_MYC_TARGETS_V1	0.0104166666666667	0.0400641025641026	-0.496875827769914	-1.60226522589274	2	199	Eprs Mrpl23 Snrpg Syncrip Hnrnpa1 Srsf2 Ranbp1 Xpo1 Snrpb2 Cct2 Ppm1g Eif3j1 Hnrnpa3 Cyc1 Vdac1 Ywhaq Cnbp Ptges3 Eif4a1 Nap1l1 Serbp1 Hnrnpd Hnrnpr Clns1a Tra2b Eif4g2 Cul1 Rpl22 Gnl3 Mcm7 Usp1 Abce1 Cops5 Phb Dek Rsl1d1 Ifrd1 Eif2s1 G3bp1 Snrpd2 Ssbp1 Ppia Hddc2 Eif2s2 Ddx18 Pabpc4 Canx Got2 Etf1 Snrpd1 Pgk1 Lsm2 Psma1 Cct3 Fbl Snrpa Srsf7 Ssb Cstf2 Srm Pa2g4 Nop56 Orc2 Rpl6 Rfc4 Prpf31 C1qbp T…

## Sheet: fgseaRes_hallmark_NK_d8vsd12_si
pathway	pval	padj	ES	NES	nMoreExtreme	size	leadingEdge
HALLMARK_COAGULATION	0.00194174757281553	0.00946969696969697	0.715073404626198	2.06876655674559	0	65	Ctsk Sparc Thbd Crip2 Cd9 Plek Klf7 Pecam1 Gnb2 Arf4 Capn2 Sirt2 Pdgfb
HALLMARK_TNFA_SIGNALING_VIA_NFKB	0.00178571428571429	0.00946969696969697	0.632456097154109	2.0472089683151	0	158	Jun Egr1 Rhob Dusp1 Dennd5a Klf2 Klf6 Phlda1 Plk2 Ier3 Klf4 Fosb Fos Zfp36 Zbtb10 Abca1 Ptger4 Dusp2 Nr4a2 Pnrc1 Ccnl1 Atp2b1 Cebpb Btg2 Plek Ier2 Tnfaip3 Dnajb4 Il1b Nr4a1 Junb Sgk1 Ccl4 Tnfaip8 Ier5 Smad3 Hes1 Tubb2a Fosl2 Btg1 Pdlim5 Cd44 Nfkb1 Per1 Mcl1 Nr4a3 Tiparp Ppp1r15a Nfe2l2
HALLMARK_MYOGENESIS	0.00191570881226054	0.00946969696969697	0.685834171696074	2.0228113066651	0	74	Sparc Cd36 Itgb1 Eif4a2 Mef2a Myh9 Sptan1 Ablim1 Ptp4a3 Gabarapl2 Scd2 Sirt2 Lsp1 Mef2d Ifrd1 Tpm3 Svil App Mef2c Scd1 Flii Pde4dip Cnn3
HALLMARK_TGF_BETA_SIGNALING	0.00198807157057654	0.00946969696969697	0.711574031141141	1.92694128931934	0	45	Bmpr2 Sptbn1 Fkbp1a Xiap Slc20a1 Rhoa Skil Ctnnb1 Junb Smad7 Smad3 Ski Trim33 Ppp1r15a Id1 Tjp1 Klf10
HALLMARK_UV_RESPONSE_DN	0.00187617260787993	0.00946969696969697	0.625450845344081	1.90076913710251	0	96	Cav1 Dusp1 Zmiz1 Nr3c1 Spop Cited2 Atp2b1 Add3 Runx1 Atrx Smad7 Ythdc1 Pten Smad3 Nipbl Phf3 Cdkn1b Pdlim5 Atp2b4 Scaf8 Nek7 Nfkb1 Wdr37 Grk5 Adgrl2 Id1 Tjp1 Dyrk1a Myc Atp2c1 Celf2 Tgfbr2 Inpp4b Akt3 Syne1 Pik3cd Prdm2
HALLMARK_ANGIOGENESIS	0.0123456790123457	0.0360082304526749	0.762713035865821	1.78246861108095	5	18	Slco2a1 Thbd Kcnj8 Ccnd2 S100a4
HALLMARK_APICAL_JUNCTION	0.00186567164179104	0.00946969696969697	0.558317562193109	1.698350743147	0	94	Cd34 Cldn5 Itgb1 Myh9 Rasa1 Ptprc Msn Zyx Vasp Pecam1 Pten Cap1 Gnai2 Actb Ctnna1 Vcl Epb41l2 Cnn2 Rac2 Ywhah B4galt1 Tjp1 Pfn1 Tsc1 Akt3 Stx4a Tial1 Myl12b Plcg1 Icam1 Amigo1 Evl Rras Actn1 Syk Pik3cb Lima1 Arpc2 Sirpa Mapk14 Vwf Jup Akt2 Actn4 Ptk2 Icam2 Actg1 Myh10 Pkd1 Pcdh1 Exoc4
HALLMARK_P53_PATHWAY	0.00176678445229682	0.00946969696969697	0.495899193268752	1.60152129174552	0	151	Tm4sf1 Jun Zfp36l1 Plk2 Ier3 Klf4 Tob1 Fos Txnip Dgka Mxd4 Ccnd2 Btg2 Rap2b Sp1 Ccnd3 Ier5 Btg1 Irak1 S100a10 S100a4 Ctsd Fam162a Mknk2 Cd81 Rchy1 Ppp1r15a Sat1 Ddit3 Slc3a2 Sertad3 Vwa5a Foxo3 Atf3 Apaf1 App Cdkn2aip Ptpre Sesn1
HALLMARK_APOPTOSIS	0.00185185185185185	0.00946969696969697	0.500374178296569	1.58373989390579	0	131	Cav1 Jun Rhob Ier3 Txnip Sptan1 Ifitm3 Xiap Slc20a1 Pmaip1 Ccnd2 Btg2 Timp2 Ctnnb1 Il1b Dnaja1 Ppp3r1 Smad7 H1f0 Pea15a Nedd9 Rock1 Cdkn1b Cd44 Cd2 Mcl1 Prf1 Bnip3l Ifngr1 Dnajc3 Sat1 Bcl2l1 Ddit3 Cd69 Atf3 App Rnasel Satb1 Gpx1 Crebbp Bgn
HALLMARK_ANDROGEN_RESPONSE	0.0173076923076923	0.0432692307692308	0.518175441304859	1.55198253734329	8	83	Hpgd Selenop Zmiz1 Zbtb10 Elovl5 Sgk1 H1f0 Slc38a2 Tnfaip8 Ccnd3 Hmgcs1 Scd2 Pdlim5 Myl12a Iqgap2 Ptk2b Sat1 B4galt1 Vapa Inpp4b Scd1 Abhd2
HALLMARK_EPITHELIAL_MESENCHYMAL_TRANSITION	0.0193050193050193	0.0459643316786174	0.514891556967994	1.53914938464069	9	81	Sparc Cald1 Jun Rhob Itgb1 Mgp Flna Gpc1 Tnfaip3 Tpm4 Emp3 Wipf1 Cd44
HALLMARK_HYPOXIA	0.012962962962963	0.0360082304526749	0.472107970027767	1.4942742027761	6	131	Cav1 Jun Dusp1 Klf6 Ier3 Fos Nr3c1 Myh9 Zfp36 Cited2 Pnrc1 Gpc1 Tnfaip3 Klf7 Ets1 Klhl24 Fosl2 Hspa5 Btg1 Errfi1 Cdkn1b S100a4 Cavin1 Wsb1 Pdgfb Fam162a Tiparp Ppp1r15a Bnip3l Bcl2 Tes Ddit3 Kdm3a Foxo3 Vegfa Atf3
HALLMARK_COMPLEMENT	0.0148698884758364	0.0391312854627275	0.467707754962651	1.47828894576583	7	130	Cd36 Anxa5 Itgam Hspa1a Cebpb Plek Lck Tnfaip3 Timp2 Ctsc Grb2 Sh2b3 Irf2 Hspa5 Gnai2 Dock10 Gnb2 Vcpip1 Ctsd Pdgfb Calm1 Rnf4 Ppp4c S100a9 Pfn1 Ctsl Gmfb Lcp2 Pik3r5 C1qa Ctsb Stx4a Irf1 Olr1 Fn1 Gata3
HALLMARK_MITOTIC_SPINDLE	0.0112612612612613	0.0351914414414414	-0.45408189664027	-1.52477628131626	4	173	Ccnb2 Birc5 Prc1 Cenpe Kif11 Kif4 Top2a Cenpf Cdk1 Nusap1 Dynll2 Rasa2 Mark4 Csnk1d Racgap1 Tpx2
HALLMARK_DNA_REPAIR	0.00441501103752759	0.0157678965625986	-0.492484118627058	-1.60504872559885	1	137	Tyms Rfc4 Polr2d Dut Nelfe Gtf2f1 Alyref Mpg Polr1c Pcna Bola2 Polr2e Itpa Polr2f Rfc3 Lig1 Polr1d Mrpl40 Rpa3 Nme1 Nelfcd Pold4 Rfc5 Prim1 Polr2j Zwint Fen1 Impdh2 Polr2g Tarbp2 Polr2i Gtf2b Nt5c3 Tsg101 Pold1 Rad51 Ada
HALLMARK_MYC_TARGETS_V2	0.0102040816326531	0.0340136054421769	-0.576195816197104	-1.62515745155576	4	55	Tmem97 Pa2g4 Tcof1 Exosc5 Srm Mybbp1a Ddx18 Nip7 Wdr43 Mcm4 Pus1 Farsa Ndufaf4 Nop16 Mrto4 Phb Rabepk Rrp9 Pprc1 Tfb2m Gnl3 Tbrg4
HALLMARK_SPERMATOGENESIS	0.00404858299595142	0.0155714730613516	-0.607402243634068	-1.72049839771624	1	57	Ccnb2 Cdkn3 Cdk1 Rfc4 Topbp1
HALLMARK_OXIDATIVE_PHOSPHORYLATION	0.00227272727272727	0.00946969696969697	-0.566843552120081	-1.93236656987004	0	189	Timm50 Slc25a4 Timm10 Mrpl35 Ndufa5 Ndufa1 Sdhd Mrpl34 Uqcrfs1 Got2 Ndufc2 Cox5b Bckdha Phb2 Atp5g2 Ndufb8 Atp5g3 Ndufs8 Ndufs4 Sucla2 Ndufc1 Atp5k Por Ldha Ndufa4 Cox8a Atp5e Ndufs3 Ndufv2 Fdx1 Etfb Polr2f Uqcr11 Fh1 Hspa9 Uqcr10 Ndufs6 Fxn Tomm70a Cox6c Slc25a11 Ndufb5 Slc25a5 Cyc1 Atp5g1 Aifm1 Vdac1 Pdhb Mpc1 Ndufv1 Ndufa8 Gpi1 Atp6v1d Ndufa7 Pmpca Uqcrc2 Cox10 Cox5a Suclg1 Acaa2 Uqcrc1 Timm17…
HALLMARK_MYC_TARGETS_V1	0.00221729490022173	0.00946969696969697	-0.56839061684008	-1.95262626185147	0	199	Hddc2 Tyms Mcm7 Rfc4 Hnrnpa1 Dut Mcm6 Pa2g4 Pgk1 Rps2 Snrpb2 Got2 Clns1a C1qbp Psma1 Nhp2 Psmb2 Lsm2 Cops5 Phb2 Rplp0 Pcna Mrpl23 Ldha Fbl Rpl6 Snrpd2 Acp1 Psma6 Snrpa Eif2s1 Snrpd1 Psma4 Srm Tomm70a Kars Ube2l3 Nme1 Rpl34 Mrpl9 Ddx18 Cyc1 Eif3j1 Eef1b2 Lsm7 Cct2 Psmc4 Vdac1 Impdh2 Ccna2 Mad2l1 Mcm4 Psmd14 Cdc20 Mrps18b Snrpg Erh Ranbp1 Rpl22 Psma2 Cstf2 Ap3s1 Cox5a Eif2s2 Apex1 Nop16 Trim28 Ran …
HALLMARK_G2M_CHECKPOINT	0.00225225225225225	0.00946969696969697	-0.657586522497624	-2.2209707512115	0	181	Ccnb2 Birc5 Knl1 Mki67 Prc1 Cdkn3 Cenpe Kif11 Kif4 Top2a Cenpf Hmgb3 Cks1b Cdk1 Nusap1 Tacc3 Mnat1 Orc6 Hmgn2 Stmn1 Mcm3 Mcm6 Cenpa Dtymk Racgap1 Tpx2 Bcl3 Snrpd1 Dkc1 E2f4 Smc2 Cdkn2c Lmnb1 Tmpo Hmmr Incenp Abl1 Ube2c Ccna2 Mad2l1 Cdc20
HALLMARK_E2F_TARGETS	0.00225733634311512	0.00946969696969697	-0.719323316139649	-2.46376421538585	0	194	Spc24 Ccnb2 Cenpm Birc5 Cdca8 Mki67 Cdkn3 Cenpe Asf1b Kif4 Top2a Cdca3 Hmgb3 Cks1b Tk1 Cdk1 Mcm7 Tacc3 Orc6 Stmn1 Ak2 Mcm3 Dut Mcm6 Tubb5 Pa2g4 Phf5a Pcna Naa38 Racgap1 Cit Eif2s1 Rfc3 Lig1 Dnmt1 Rpa3 Nme1 Cdkn2c Lmnb1 Slbp Tmpo Ing3 Brca1 Hmmr Ncapd2 Mad2l1 Mcm4 Cdc20 Nasp Cnot9 Ranbp1 Hells Kif22
