# Supplementary material for: Single cell RNA sequencing reveals endothelial cell killing and resolution pathways in experimental malaria-associated acute respiratory distress syndrome
Source: PLoS Pathog. 2024 Jan 18;20(1):e1011929. doi: 10.1371/journal.ppat.1011929 (PMC10826972; doi:10.1371/journal.ppat.1011929)
Supplement: S5 Table — Overview of the hallmark pathways, their p-value (pval), adjusted p-value (padj), enrichment score (ES), normalised enrichment score (NES), number of times a random gene set had a more extreme enrichment score value (nMoreExtreme), size of the pathway after removing genes not present in list of differentially expressed genes (size) and a vector with indexes of leading edge genes that drive the enrichment (leadingEdge) when comparing the different conditions (CONvsd8, CONvsd12 and d8vsd12) for all T cells combined as shown in Fig 3H. (XLSX) [file ppat.1011929.s014.xlsx]

## Sheet: fgseaRes_hallmark_T_CONvsd8_sig
pathway	pval	padj	ES	NES	nMoreExtreme	size	leadingEdge
HALLMARK_E2F_TARGETS	0.00139082058414465	0.0093562874251497	0.63760918516217	2.36099462938426	0	197	Ccne1 Tk1 Plk1 Cdkn3 Birc5 Ccnb2 Cdca3 Kif4 Melk Spc24 Tcf19 Rrm2 Dctpp1 Dlgap5 Cdkn1a Cdca8 Rad51ap1 Cenpe Tacc3 Cks1b Aurkb Cdk1 Asf1b Trip13 Dut Kif22 Lig1 Cenpm Kif2c Mybl2 Mki67 Cit Depdc1a Tubg1 Kpna2 Rfc3 Mad2l1 Cdc20 Racgap1 Mcm6 Hmmr Rpa2 Cks2 Dscc1 Lmnb1 Hmga1 Mcm5 Spc25 Pole Top2a Hells Ncapd2 Spag5 Hmgb3 Mms22l Nme1 Stmn1 Diaph3 Mthfd2 Naa38 Pold3 Ran Exosc8 Cdc25a Mcm3 Plk4 Rfc2 Mxd3…
HALLMARK_G2M_CHECKPOINT	0.00140646976090014	0.0093562874251497	0.578446503851367	2.12927944717694	0	188	Mt2 Plk1 Cdkn3 Birc5 Ccnb2 Kif4 Ube2c Nek2 E2f1 Ccna2 Cdc6 Cenpe Tacc3 E2f2 Cks1b Aurkb Cdk1 Gins2 Cdc45 Tpx2 Kif22 Knl1 Kif2c Mybl2 Mki67 Incenp Sap30 Kpna2 Cenpf Mad2l1 Prc1 Stil Cdc20 Racgap1 Mcm6 Hmmr Rpa2 Cks2 Lmnb1 Smc2 Hmga1 E2f3 Mcm5 Dtymk Troap Kif20b Nusap1 Pole Top2a Chaf1a Pbk Hmgb3 Stmn1 Hif1a Bub1 Hmgn2 Fbxo5 Cdc25a Mcm3 Plk4 Nsd2 Kif15 Cenpa Ccnf Kif11 Ezh2 Bub3 Bcl3 Kmt5a Slc7a5
HALLMARK_INTERFERON_GAMMA_RESPONSE	0.00140449438202247	0.0093562874251497	0.568590508531702	2.08432593955244	0	180	Ifit3 Mt2 Isg15 Gzma Zbp1 Rsad2 Casp3 Slamf7 Cd38 Rtp4 Ifitm3 Dhx58 Oas2 Usp18 Cdkn1a Ifit1bl1 Xaf1 Gbp3 Il10ra Fgl2 Isg20 Ifi44 Psmb10 Gbp10 Casp4 Lgals3bp Ube2l6 Casp1 Oasl1 Ccl5 Psmb8 Bst2 Il15ra Klrk1 Cmpk2 Ifitm2 Ifit2 Psmb2 Ifi35 Cd274 Eif2ak2 Oas3 Tap1 Psmb9 Irf7 Myd88 Irf5 Hif1a Lap3 Fas Mthfd2 H2-M3 Psme2 Gbp9 Psma2 Vamp8 Ifih1 Il2rb Trafd1 Pfkp Cxcl10 Upp1 Epsti1 Gpr18 Parp14 Psme1 Icam…
HALLMARK_INTERFERON_ALPHA_RESPONSE	0.00149700598802395	0.0093562874251497	0.603167254625016	2.02772184794704	0	89	Ifit3 Ifitm1 Isg15 Rsad2 Rtp4 Ifitm3 Dhx58 Usp18 Gbp3 Isg20 Ifi44 Tmem140 Lgals3bp Ube2l6 Casp1 Oasl1 Mvb12a Oas1a Psmb8 Bst2 Gbp2 Cmpk2 Ifitm2 Ifit2 Ifi35 Eif2ak2 Tap1 Psmb9 Csf1 Irf7 Lap3 Psme2 Ifih1 Trafd1 Cxcl10 Ccrl2 Epsti1 Parp14 Psme1 Trim12c H2-Q7 Cd47 Plscr1 Stat2 H2-Q10 Ogfr
HALLMARK_MTORC1_SIGNALING	0.00140252454417952	0.0093562874251497	0.499288468823273	1.83806673017436	0	187	Plk1 Ddit4 Glrx Tpi1 Rrm2 Cdkn1a Tmem97 Fgl2 Bhlhe40 Hk2 Psat1 Gapdh Psph Phgdh Dhfr Tubg1 Mllt11 Map2k3 Slc2a1 Sla Ldha Sdf2l1 Eno1 Hmbs Pgk1 Fkbp2 Ppa1 Slc2a3 Nfil3 Ebp Psmd13 Coro1a Psmb5 Fdxr Ufm1 Bub1 Asns Mthfd2 Aldoa Psma4 Prdx1 Cdc25a Gsr Slc37a4 Psmd14 Ccnf Sytl2 Ddit3 Dhcr7 Psmc2 Psmd12 Ykt6 Idi1 Gpi1 Slc7a5 Skap2 Arpc5l Sqle Psmc4 Cyb5b Sc5d
HALLMARK_GLYCOLYSIS	0.00144300144300144	0.0093562874251497	0.500628671569047	1.78882725246757	0	147	Angptl4 Ddit4 Glrx Slc16a3 Tpi1 Cdk1 Isg20 Txn1 Hk2 Depdc1a Aldh7a1 Sap30 Galk1 Hmmr Ldha Eno1 Gusb Pgk1 Pkm Mif Pgm2 Stmn1 Tgfbi Ak3 Gnpda1 Chst12 Aldoa Got2 Polr3k Pgam1 Pfkp Cenpa B3gat3 Slc37a4 Mxi1 Gale Akr1a1 Copb2 Ndufv3 Psmc4 Qsox1 Gmppb Ang Nsdhl Pdk3 Sdhc Cyb5a Arpp19 Rars Taldo1 Kif20a Ppp2cb Casp6 Nasp Mdh1 Pygl Med24 Mdh2 Cxcr4 Aurka
HALLMARK_OXIDATIVE_PHOSPHORYLATION	0.00141843971631206	0.0093562874251497	0.466831150094535	1.72019674743142	0	193	Etfb Ndufb7 Timm50 Ldha Ndufs8 Ech1 Mrps11 Cox5b Ndufa8 Ndufb8 Surf1 Sdhb Cox5a Nqo2 Mrpl35 Got2 Fxn Slc25a5 Slc25a20 Timm13 Acadvl Atp5g3 Cox6b1 Uqcr10 Ndufs3 Cycs Cox8a Sdhd Uqcrq Uqcr11 Vdac3 Ndufs6 Polr2f Gpi1 Atp5d Mrps12 Uqcrc1 Cyc1 Ndufs4 Ndufb6 Ndufa1 Idh3a Mtrf1 Ndufv2 Cox6c Mrps22 Atp5k Timm8b Mrpl34 Tomm22 Atp5c1 Atp5g1 Cs Phb2 Sdhc Ndufa4 Acaa1a Cyb5a Slc25a4 Atp5l Ndufs7 Atp5j2 Sucla…
HALLMARK_IL2_STAT5_SIGNALING	0.00139664804469274	0.0093562874251497	0.451199863150938	1.65737622203891	0	183	Il10 Rgs16 Ccne1 Ctla4 Tnfrsf9 F2rl2 Casp3 Ifitm3 Tnfrsf4 Cdc6 Adam19 Il2ra Gbp3 Ahcy Alcam Il10ra Cst7 Fgl2 Bhlhe40 Icos Hk2 Bcl2l1 Batf Emp1 Cd48 Hopx Itih5 Plin2 Rnh1 Gadd45b Slc2a3 Nfil3 Glipr2 Csf1 Gsto1 Tnfrsf18 Flt3l Il18r1 Tnfrsf1b St3gal4 Syt11 Cish Enpp1 Syngr2 Il2rb Capg Dcps Cxcl10 Mxd1
HALLMARK_KRAS_SIGNALING_DN	0.0108191653786708	0.0318210746431494	0.523905801228159	1.63901679353822	6	60	Tg Pdcd1 Ifng Ryr1 Lgals7 Rsad2 Tex15 Ptprj
HALLMARK_COMPLEMENT	0.00278551532033426	0.012987012987013	0.449842639145071	1.63179123598684	1	154	Gzmb Mt3 Lgals3 Gzmk Gzma Casp3 Col4a2 Itgam Casp4 Sirt6 Casp1 C1qa Ccl5 S100a9 Plek Ctsd Gng2 S100a13 Cxcl2 Psmb9 Ctsb Irf7 Calm3 Pfn1 Lap3 Atox1 Adam9 Ehd1 Dgkh Pla2g7 Msrb1 Xpnpep1 Lamp2 Pik3cg
HALLMARK_CHOLESTEROL_HOMEOSTASIS	0.0151975683890578	0.0381562881562882	0.507223903810113	1.61025145499111	9	63	Lgals3 Gldc Alcam Tmem97 Fabp5 S100a11 Pmvk Ech1 Gusb Lss Nfil3 Ebp Actg1 Aldoc Dhcr7 Mvd Idi1 Errfi1 Sqle Plscr1 Sc5d Fdps Cyp51 Nsdhl Pdk3
HALLMARK_HYPOXIA	0.00429799426934097	0.016530747189773	0.431390928284599	1.54628736525545	2	148	Plac8 Mt2 Angptl4 Sult2b1 Ddit4 Anxa2 Mt1 Glrx Tpi1 S100a4 Cdkn1a Hmox1 Isg20 Bhlhe40 Hk2 Gapdh Sap30 Grhpr Galk1 Slc2a1 Ldha Eno1 Pgk1 Plin2 Slc2a3 Nfil3 Aldoc Mif Pgm2 Tgfbi Lxn Aldoa Vhl Csrp2 Pfkp Tpst2 Slc37a4 Xpnpep1 Prdx5 Ddit3 Mxi1
HALLMARK_ALLOGRAFT_REJECTION	0.00285714285714286	0.012987012987013	0.418397177613655	1.52676642770011	1	172	Il10 Gzmb Gcnt1 Ifng Gzma Ccr5 Ccl4 Ccr2 Il12rb1 Il2ra Psmb10 Prf1 Cxcr3 Ccl5 Dyrk3 Gbp2 Fasl Tap1 Csf1 Irf7 Nme1 Il18rap Crtam Zap70 Hif1a Glmn Ncf4 F2r Fas H2-M3 Aars Il2rb Capg Tap2 Brca1 Akt1 Cd2 Icam1 Bcl3 H2-Q7 Irf4 Cd47 Thy1 Map4k1 H2-T23 Traf2 Cd8b1 Srgn Eif5a Ccl7 H2-Q10 Cd3d
HALLMARK_DNA_REPAIR	0.00858369098712446	0.0286123032904149	0.417195852072107	1.48733839256662	5	142	Tyms Dut Lig1 Mpg Rfc5 Rfc3 Rpa2 Rad51 Cmpk2 Aprt Nme1 Surf1 Ak3 Prim1 Rfc4 Pold3 Polr1d Rfc2 Nelfcd Gtf2f1 Nt5c Fen1 Polr2j Polr2i Alyref Mrpl40 Polr2h Polr2g Edf1 Nudt21 Polr2f Nelfe Pola2 Pcna Polr2c Ncbp2 Aaas Taf12 Zwint Taf10 Dad1 Itpa Hcls1 Rpa3 Sf3a3 Tarbp2 Supt4a Eif1b Adrm1 Ada Ercc1 Polr2k Snapc4 Nt5c3 Hprt Polr1c Rae1
HALLMARK_MYC_TARGETS_V1	0.00968188105117566	0.0302558782849239	0.382219725877595	1.41899236391692	6	200	Ccna2 Tyms Cdc45 Dut Kpna2 Mad2l1 Cdc20 Mcm6 Ldha Mcm5 Pgk1 Psmb3 Cdk2 Psmb2 Hddc2 Nme1 Rrm1 Pole3 Cox5a Psmd8 Rfc4 Psma4 Ran Got2 Erh Snrpa Psmd1 Psma2 Psmd14 Ube2l3 Lsm2 Psma1 Snrpd2 Bub3 Vdac3 U2af1 Cyc1 Psma6 Pcna Prdx4 Aimp2 Psmc4 Ncbp2 Snrpa1 Snrpb2 Nop16 Mcm7 Nhp2 Phb2 Srm Acp1 Psma7 Cops5 Kars Snrpd1 Eif1ax Cbx3 Pa2g4 Ruvbl2 Psmd7 Pold2 Myc Cdk4 Hprt Tfdp1 Txnl4a Hdgf Ranbp1 Psmd3 Phb Lsm…
HALLMARK_EPITHELIAL_MESENCHYMAL_TRANSITION	0.016025641025641	0.0381562881562882	-0.374712519199873	-1.43491770146432	4	128	Col6a3 Igfbp4 Pdlim4 Col3a1 Tgfbr3 Pcolce2 Fermt2 Calu Acta2 Vegfa Jun Pmepa1 Rhob Tnfaip3 Fn1 Col1a1 Sntb1 Igfbp3 Thbs1 Vcam1 Dst Pcolce Nt5e Itgb3 Notch2 Tpm1 Mmp2 Basp1 Lum Magee1
HALLMARK_UV_RESPONSE_DN	0.0153374233128834	0.0381562881562882	-0.399618000643827	-1.50525283055113	4	113	Col3a1 Mgmt Inpp4b Prkce Nfib Adgrl2 Tgfbr3 Tgfbr2 Ythdc1 Nipbl Abcc1 Add3 Syne1 Smad7 Cav1 Spop Igf1r Prdm2 Acvr2a Apbb2 Id1 Col1a1 Akt3 Plpp3 Nr1d2 Phf3 Pik3cd Itgb3 Notch2 Slc7a1 Nfkb1 Cdkn1b Cdk13 Nr3c1 Runx1 Dusp1 Tfpi Prkar2b Pten Nek7 Cdon Tjp1 Dyrk1a Bmpr1a Scaf8
HALLMARK_TNFA_SIGNALING_VIA_NFKB	0.00338983050847458	0.0141242937853107	-0.377834358926857	-1.53759919965839	0	177	Cd83 Irs2 Ifngr2 Il7r Tubb2a Abca1 Il6st Tsc22d1 Spsb1 Zbtb10 Fosl2 Vegfa Btg1 Ppp1r15a Klf4 Jun Nr4a3 Ets2 Pmepa1 Egr3 Fos Rhob Atf3 Tnfaip3 Maff Sik1 Egr1 Rcan1 Clcf1 Dnajb4 Birc3 Fosb Junb Tgif1 Pnrc1 Kdm6b Zfp36 Ninj1 Plpp3 Ccnl1 Tnip1 Cebpd Ier5 Stat5a Bcl6 Pde4b Nfkb1 Ackr3
HALLMARK_ESTROGEN_RESPONSE_EARLY	0.00628930817610063	0.0224618149146451	-0.406534754793332	-1.57301522651278	1	130	Mast4 Igfbp4 Podxl Krt19 Cyp26b1 Lrig1 Sh3bp5 Il6st Retreg1 Tbc1d30 Aff1 Med13l Klf4 Bcl2 Ar Ablim1 Egr3 Add3 Elovl5 Fos Igf1r Tob1 Rps6ka2 Abca3 Myb Rasgrp1 Inpp5f Nrip1 Fcmr Elf1 Ncor2 Aqp3 Slc26a2
HALLMARK_WNT_BETA_CATENIN_SIGNALING	0.0187793427230047	0.0426803243704652	-0.542831064060897	-1.58120559744703	7	29	Tcf7 Lef1 Axin2 Hdac5 Ncor2 Ctnnb1 Axin1 Ccnd2 Rbpj Trp53 Maml1 Csnk1e Hey1 Hdac2 Numb
HALLMARK_ANDROGEN_RESPONSE	0.0119760479041916	0.0332667997338656	-0.446174092716326	-1.59815744451307	3	89	Acsl3 Selenop Actn1 Krt19 Inpp4b Scd1 Tsc22d1 Zbtb10 Adamts1 Rps6ka3 Hpgd Map7 Pmepa1 Dnajb9 Elovl5 Tpd52 Herc3 Elk4 Pias1 Gpd1l Ell2 Slc26a2 Cdc14b Ncoa4
HALLMARK_TGF_BETA_SIGNALING	0.00253164556962025	0.012987012987013	-0.616133690500115	-2.01622131128145	0	48	Ifngr2 Smad1 Eng Bmpr2 Skil Ppp1r15a Ski Smurf2 Pmepa1 Smad7 Sptbn1 Id3 Id1 Wwtr1 Thbs1 Junb Tgif1 Arid4b Ncor2 Ctnnb1 Ppm1a Tgfbr1 Trim33 Tjp1 Bmpr1a

## Sheet: fgseaRes_hallmark_T_CONvsd12_si
pathway	pval	padj	ES	NES	nMoreExtreme	size	leadingEdge
HALLMARK_E2F_TARGETS	0.00147275405007364	0.0107411385606874	0.722766418238574	2.60765190464353	0	197	Plk1 Kif4 Ccne1 Cenpe Cdkn3 Tcf19 Tk1 Mki67 Birc5 Hmmr Cdca3 Rrm2 Cdk1 Rad51ap1 Cdca8 Spag5 Asf1b Dlgap5 Kif2c Racgap1 Ccnb2 Lig1 Cks1b Depdc1a Cdkn2a Top2a Kif22 Espl1 Spc24 Cdkn1a E2f8 Melk Dctpp1 Tacc3 Cdc20 Dut Aurkb Dscc1 Mad2l1 Lmnb1 Cks2 Cenpm Ezh2 Spc25 Mcm5 Stmn1 Mcm6 Hells Pole Bub1b Ncapd2 Tubg1 Kpna2 Diaph3 Rpa2 Chek1 Cit Hmgb2 Rfc3 Trip13 Mxd3 Cdkn2c Mms22l Mcm3 Ran Dnmt1 Cdc25b Cbx5…
HALLMARK_G2M_CHECKPOINT	0.00146842878120411	0.0107411385606874	0.673058402857133	2.42005059003808	0	188	Plk1 Kif4 Nek2 Cenpe Cdkn3 Ccna2 Mki67 Cdc6 Birc5 Hmmr Tpx2 Cdk1 Cenpf Mt2 Knl1 Kif2c Racgap1 E2f1 Ccnb2 Prc1 Ube2c Cks1b Top2a Kif22 Espl1 Nusap1 Cdc45 Pbk E2f2 Bub1 Kif15 Stil Incenp Tacc3 Cdc20 Smc2 Gins2 Aurkb Sap30 Troap Mad2l1 Lmnb1 Cks2 Ezh2 Mcm5 Stmn1 Mcm6 Kif11 Pole E2f3 Kif23 Kpna2 Kif20b Rpa2 Chek1 Chaf1a Nsd2 Cdkn2c Mcm3 Dtymk Fbxo5 Cdc25b Aurka Hmga1 Bard1 Ccnf Mcm2 Pttg1 Jpt1 Plk4 B…
HALLMARK_INTERFERON_GAMMA_RESPONSE	0.00147275405007364	0.0107411385606874	0.516611071879356	1.84544645251607	0	180	Gzma Slamf7 Ccl5 Fgl2 Casp3 Klrk1 Mt2 Cd38 Casp1 Il10ra Isg15 Casp4 Cdkn1a Psmb10 Ifitm2 Gbp3 Psmb9 Ifit3 Upp1 Ifitm3 Epsti1 Zbp1 Psmb8 Casp7 Cmklr1 Il15ra Pfkp Icam1 H2-Q7 Vamp5 Ube2l6 Oas3 H2-Q10 Plscr1 Ifi35 Tap1 Ptpn6 Irf4 Nup93 Dhx58 Cmpk2 Mthfd2 Xaf1 Cd274 Psma2 Ifit1bl1 Psme2 Psmb2 Vamp8 Irf5 H2-M3 Il2rb Nmi Lgals3bp Cd86 Ccl2 Sp110 Itgb7 Ccl7 Cxcl10 Nod1 Cxcl9 Isg20 Eif4e3 Tor1b H2-D1 Ifi…
HALLMARK_MTORC1_SIGNALING	0.00146412884333821	0.0107411385606874	0.50140411242373	1.80319843590342	0	187	Plk1 Bhlhe40 Fgl2 Rrm2 Tmem97 Ddit4 Sdf2l1 Glrx Cdkn1a Bub1 Nfil3 Hk2 Fkbp2 Tubg1 Tpi1 Dhfr Psph Sla Map2k3 Itgb2 Mllt11 Sytl2 Ebp Phgdh Psat1 Gapdh Slc2a3 Psmd13 Ctsc Fdxr Eno1 Actr3 Aurka Coro1a Hsp90b1 Psmb5 Ccnf Sord Dhcr7 Hmbs Mthfd2 Mcm2 Hprt Ufm1 Prdx1 Slc2a1 Ldha Ddit3 Scd2 Pgk1 Psma4 Psmd14 Asns Cyb5b Cxcr4 Cdc25a Gsr Idi1 Slc9a3r1
HALLMARK_COMPLEMENT	0.00150375939849624	0.0107411385606874	0.504014082383609	1.76639787966873	0	154	Lgals3 Gzmb Gzmk Col4a2 Gzma Itgam Mt3 Ccl5 Plek Casp3 C1qa Pdgfb Gng2 Ctsd Casp1 S100a9 Casp4 S100a13 Pfn1 Psmb9 Cxcl2 Casp7 Calm3 Dgkh Msrb1 Ctsc Ctsb Gnb2 Sirt6 Adam9 Plscr1
HALLMARK_CHOLESTEROL_HOMEOSTASIS	0.00344234079173838	0.0156470035988108	0.549329347208103	1.69444032477079	1	63	Lgals3 Tmem97 Nfil3 S100a11 Alcam Fabp5 Lss Ech1 Ebp Pmvk Actg1 Plscr1 Dhcr7 Gusb Abca2 Scd2 Gpx8 Lpl Errfi1 Idi1 Anxa5 Pdk3 Aldoc Mvd Sqle Nsdhl Hmgcs1 Sc5d Ethe1 Cyp51
HALLMARK_INTERFERON_ALPHA_RESPONSE	0.00490196078431373	0.0204248366013072	0.505620076671968	1.66741030355678	2	89	Ifitm1 Casp1 Isg15 Ifitm2 Gbp3 Psmb9 Ifit3 Ifitm3 Epsti1 Psmb8 Tmem140 Mvb12a H2-Q7 Ube2l6 H2-Q10 Plscr1 Ifi35 Tap1 Dhx58 Cmpk2 Gbp2 Csf1 Cd47 Psme2 Nmi Lgals3bp Sp110 Ccrl2 Cxcl10 Isg20 Ifit2 Rsad2
HALLMARK_MITOTIC_SPINDLE	0.00146842878120411	0.0107411385606874	0.454060135639031	1.63348460903728	0	190	Plk1 Kif4 Farp1 Nek2 Cenpe Birc5 Tpx2 Cdk1 Cenpf Dlgap5 Kif2c Racgap1 Ccnb2 Prc1 Top2a Kif22 Espl1 Nusap1 Ect2 Katnb1 Bub1 Kif15 Incenp Anln Lmnb1 Kif11 Kif23 Kif20b Kntc1 Cep250 Capzb Ckap5 Cdc42 Fbxo5 Prex1 Aurka Rhot2 Flna Arhgdia Bin1 Sass6 Brca2 Arhgef2 Abr Mid1ip1
HALLMARK_ALLOGRAFT_REJECTION	0.00149700598802395	0.0107411385606874	0.451109041151552	1.59930450645057	0	172	Il10 Gcnt1 Gzmb Ccr2 Gzma Ccl4 Ifng Ccr5 Ccl5 Cdkn2a Il18rap Cxcr3 Fasl Prf1 Psmb10 Il12rb1 F2r Itgal Cd8b1 Klrd1 Thy1 Cd8a Crtam Itgb2 Elf4 Il1b Icam1 H2-Q7 Il2ra H2-Q10 Tnf Tap1 Ncf4 Zap70 Ptpn6 Irf4 Gbp2 Flna Csf1 Brca1 Ccnd3 Fcgr2b Cd47 Glmn Fgr Lck H2-M3 Il2rb Cd86 Ccl2 Aars Hcls1 Nme1 Ccl7 Il18 Tap2 Akt1 Cxcl9 Ptprc Cd2
HALLMARK_GLYCOLYSIS	0.00303030303030303	0.0154320987654321	0.452705260035558	1.57681402480034	1	147	Tgfbi Hmmr Cdk1 Depdc1a Ddit4 Glrx Sap30 Txn1 Hk2 Stmn1 Gnpda1 Tpi1 Slc16a3 Ak3 Mxi1 B3gat3 Angptl4 Pfkp Cd44 Polr3k Kif20a Eno1 Taldo1 Aurka Ier3 Gusb Ldha Pygl Pgk1 Akr1a1 Gale Copb2 Cxcr4 Paxip1 Sdhc Pgls Isg20 Pgam1 Aldoa Pdk3 Got2 Qsox1 Xylt2 Nsdhl Casp6 Aldh9a1 Galk2 Gmppb Cenpa Hspa5 Tktl1 Fut8 Slc35a3 Rpe Mif Ppia Mdh1 B4galt7 Psmc4 Chst2 Rbck1 Mpi Slc37a4
HALLMARK_APOPTOSIS	0.00763358778625954	0.0293599530240752	0.418090093668272	1.44735803048437	4	143	Lgals3 Casp3 Anxa1 Cd38 Top2a Casp1 Fasl Casp4 Cdkn1a Prf1 Emp1 Gna15 Pmaip1 H1f0 F2r Hmox1 Ifitm3 Casp7 Bcl2l1 Hmgb2 Cav1 Ebp Il1b Tspo Cd44 Fdxr Tnf Cdc25b Tap1 Igf2r Ier3 Rhot2 Brca1 Dap Ddit3 Slc20a1 Cdk2
HALLMARK_IL2_STAT5_SIGNALING	0.0102040816326531	0.0364431486880466	0.401625549679741	1.43774352008605	6	183	Il10 Rgs16 Ccne1 Spp1 Bhlhe40 Fgl2 Cdc6 Casp3 F2rl2 Ahnak Cd48 Il10ra Cst7 Nfil3 Emp1 Alcam Adam19 Hopx Gbp3 St3gal4 Hk2 Ifitm3 Eomes Bcl2l1 Tnfrsf9 Glipr2 Tnfrsf1b Anxa4 Ahcy Slc2a3 Il18r1 Cd44 Swap70 Nrp1 Rnh1 Icos Il2ra Phlda1 Map3k8 Plscr1 Nfkbiz Irf4 Igf2r Dcps Flt3l Csf1 Gabarapl1 Ccnd3 Dennd5a Plin2 Ctla4 Batf Rora Ttc39b Plec Il2rb Cd86 Socs2 Gadd45b Syngr2
HALLMARK_OXIDATIVE_PHOSPHORYLATION	0.0146842878120411	0.0431890818001209	0.391426317601923	1.41140344809736	9	193	Nqo2 Ech1 Etfb Casp7 Cox5a Ndufb7 Ndufa8 Atp5h Surf1 Ndufs8 Mrps11 Slc25a11 Sdhb Cox5b Rhot2 Ldha Eci1 Slc25a5 Tcirg1 Cox6b1 Uqcrc1 Acaa1a Idh3a Timm50 Cox8a Slc25a4 Ndufa9 Vdac3 Bax Cyb5r3 Ndufs7 Ndufb8 Atp5c1 Atp5g3 Atp5d Sdhc Sdhd Ndufv2 Fxn Cyc1 Tomm22 Atp6v0b Atp6v1f Glud1 Mrps12 Ndufs2 Atp6v0e Atp5j Got2 Ndufb6 Cox17 Cycs Cox4i1 Gpi1 Uqcr11 Mrpl34 Timm13 Atp5b Ndufs3 Ndufa4 Cox7b Cs Idh3b N…
HALLMARK_TNFA_SIGNALING_VIA_NFKB	0.00308641975308642	0.0154320987654321	-0.381048145490093	-1.46316254605628	0	177	Irs2 Ifngr2 Abca1 Zbtb10 Il7r Tubb2a Il6st Pmepa1 Plaur Tsc22d1 Ets2 Cd83 Jun Egr3 Fosl2 Spsb1 Klf9 Fos Rhob Ppp1r15a Junb Rcan1 Maff Gch1 Bcl6 Ninj1 Pde4b Stat5a F2rl1 Sik1 Tnip1 Hes1 Relb Pnrc1 Kdm6b Birc2 Nr4a3 Socs3 Clcf1 Btg1 Nfkb1 Zfp36 Dnajb4 Tgif1 Birc3 Klf4 Rela Klf2 Vegfa Egr1
HALLMARK_ESTROGEN_RESPONSE_EARLY	0.00289017341040462	0.0154320987654321	-0.457149284635384	-1.68202189001429	0	130	Cyp26b1 Lrig1 Mast4 Igf1r Sh3bp5 Igfbp4 Tbc1d30 Il6st Retreg1 Tubb2b Aff1 Bcl2 Egr3 Fos Abca3 Myb Fcmr Mybbp1a Nrip1 Tiam1 Inpp5f Aqp3 Olfml3 Hes1 Elovl5 Med13l Add3 Sfn Asb13 Tob1 Ncor2 Elf1
HALLMARK_TGF_BETA_SIGNALING	0.0136674259681093	0.0427107061503417	-0.546711099197605	-1.69865702513543	5	48	Ifngr2 Smad1 Pmepa1 Skil Ppp1r15a Ski Smurf2 Junb Id3 Thbs1 Bmpr2 Arid4b Tgfbr1 Smad7 Hipk2 Ncor2 Ppm1a Tgif1
HALLMARK_WNT_BETA_CATENIN_SIGNALING	0.011441647597254	0.03813882532418	-0.625433513674941	-1.75469934141466	4	29	Lef1 Tcf7 Numb Axin2 Maml1 Ncor2 Ppard Ccnd2 Csnk1e Rbpj Hdac5 Axin1

## Sheet: fgseaRes_hallmark_T_d8vsd12_sig
pathway	pval	padj	ES	NES	nMoreExtreme	size	leadingEdge
HALLMARK_ANGIOGENESIS	0.00205761316872428	0.017921146953405	0.881013917417701	2.12140830016857	0	26	Pf4 Spp1 Slco2a1 Thbd Lpl App Col3a1
HALLMARK_APICAL_JUNCTION	0.00202429149797571	0.017921146953405	0.605439848177839	1.81694886026206	0	122	Tjp1 Cd34 Cldn5 Jup Itgb1 Stx4a Myh9 Adam15 Icam2 Rsu1 Zyx Ptprc Cap1 Evl Pten Taok2 Ctnna1 Thy1 Pkd1 Vasp Plcg1 Msn Map4k2 Cnn2 Rac2 Exoc4 Ywhah Epb41l2 B4galt1 Dlg1 Vcl Actn4
HALLMARK_UV_RESPONSE_DN	0.00198412698412698	0.017921146953405	0.58191116753822	1.73335828675628	0	113	Tjp1 Cav1 Prkar2b Zmiz1 Syne1 Prkce Spop Smad3 Nipbl Pten Fyn Runx1 Nr3c1 Pdlim5 Col3a1 Add3 Smad7 Tgfbr2 Inpp4b Dyrk1a Pias3 Dusp1 Nrp1 Dlg1 Atrx Notch2 Nek7 Slc7a1 Atp2b1 Cdkn1b Pik3cd Ythdc1
HALLMARK_PROTEIN_SECRETION	0.00389105058365759	0.0196347928529354	0.575526812090642	1.66985451868	1	89	Cav2 Tspan8 Ap2b1 Rps6ka3 Atp1a1 Ctsc Cd63 Igf2r Adam10 Stx16 Vamp4 Ap3b1 Snap23 Arcn1 Gbf1 Golga4 Cltc Rab14 Dst Sec31a Rab5a Sec22b Ap3s1 Copb1 Gla Mon2 Vamp3 Uso1
HALLMARK_KRAS_SIGNALING_UP	0.00814663951120163	0.031333228889237	0.520212068173739	1.58104340125284	3	136	Plvap Tmem100 Gng11 Tspan7 Spp1 Adgrl4 Jup Ace Tnfaip3 Dock2 Itgb2 Laptm5 Lcp1
HALLMARK_MITOTIC_SPINDLE	0.00376647834274953	0.0196347928529354	0.487192191534241	1.54991676649595	1	190	Myh9 Dync1h1 Numa1 Arhgap4 Cdk5rap2 Dock2 Sptan1 Flna Sptbn1 Sun2 Arhgef2 Cdc42 Arhgef3 Kif23 Cdc27 Taok2 Hook3 Pdlim5 Bin1 Pxn Kif5b Ranbp9 Tubgcp6 Prex1 Mid1ip1 Racgap1 Kif15 Epb41l2 Dlg1 Arhgef12 Mapre1 Vcl Abi1 Notch2 Cenpf Actn4 Ckap5 Smc1a Nedd9 Dst Pcgf5 Arf6 Smc3 Pafah1b1 Mark4 Nusap1 Ralbp1 Top2a Tlk1 Pcnt Prc1 Ppp4r2 Clasp1 Mid1 Arhgap5 Smc4 Abl1 Fgd6 Kif11 Akap13 Anln Flnb Ywhae Rhot2 …
HALLMARK_OXIDATIVE_PHOSPHORYLATION	0.00425531914893617	0.0196347928529354	-0.4598439076186	-1.51251676240611	1	193	Ldhb Mrpl35 Timm10 Uqcr10 Ldha Timm50 Slc25a20 Cyb5a Ndufb8 Timm13 Acadvl Uqcrq Got2 Ndufa1 Cox6c Mrpl11 Atp5g1 Ndufb7 Ndufs3 Atp1b1 Ndufs6 Cox5b Etfb Atp5k Ndufa5 Polr2f Ndufs8 Cycs Phb2 Atp5g3 Uqcr11 Mrps22 Ndufs4 Gpi1 Atp5e Cox7a2 Cox10 Atp5j2 Fxn Cpt1a Sdhd Atp5l Sdhb Suclg1 Ndufc2 Mrps11 Timm8b Cox8a Ndufb6 Cox6b1 Slc25a3 Mrps12 Atp5d Slc25a5 Fdx1 Hadhb Mrpl34 Timm17a Vdac1 Uqcrc2 Ndufa4 Cyc…
HALLMARK_MYC_TARGETS_V1	0.00431965442764579	0.0196347928529354	-0.46928923293685	-1.54343609671115	1	200	Hnrnpa1 Hddc2 Ldha U2af1 Pgk1 Rps2 Psmb2 Psmd1 Mrpl23 C1qbp Got2 Psma6 Phb Ddx18 Snrpd2 Nme1 Lsm7 Orc2 Psmd7 Srm Nop16 Phb2 Cct3 Rpl22 Apex1 Eif3b Psma4 Rpl6 Pole3 Bub3 Rsl1d1 Psmb3 Psmc4 Nhp2 Cops5 Ube2l3 Mrps18b Erh Impdh2 Psma1 Hdgf Pa2g4 Psma2 Rpl34 Rrp9 Snrpg Tcp1 Eif2s2 Eef1b2 Rplp0 Eif3d Psmd8 Cct2 Aimp2 Psmc6 Slc25a3 Cct7 Ssbp1 Etf1 Hsp90ab1 Ddx21 Rnps1 Clns1a Gspt1 Snrpd1 Psma7 Vdac1 Rpl…
HALLMARK_KRAS_SIGNALING_DN	0.00788954635108481	0.031333228889237	-0.592684906048218	-1.64567727614538	3	60	Tg Lgals7 Rsad2 Pdcd1 Cd40lg
HALLMARK_MYC_TARGETS_V2	0.00389105058365759	0.0196347928529354	-0.603923145303239	-1.66558910644559	1	56	Mrto4 Rabepk Nip7 Wdr74 Pes1 Dctpp1 Phb Ddx18 Las1l Srm Nop16 Wdr43 Mybbp1a Pa2g4 Tcof1 Rrp9 Tbrg4 Tfb2m Aimp2 Rrp12 Plk4 Nop2 Gnl3 Utp20 Ppan Prmt3 Mphosph10 Rcl1 Pprc1 Grwd1 Farsa Bysl
HALLMARK_GLYCOLYSIS	0.00203665987780041	0.017921146953405	-0.544454502880813	-1.72554173679322	0	147	Pgm2 Galk1 Aldh7a1 Glrx Isg20 Tpi1 Ddit4 Slc16a3 Pkm Chst12 Mif Ldha Arpp19 Pgk1 Ppp2cb Cyb5a Eno1 Got2 Ndufv3 Cenpa Aldoa Pgam1 Gusb Nasp Med24 Psmc4 Rars Txn1
HALLMARK_INTERFERON_GAMMA_RESPONSE	0.0021505376344086	0.017921146953405	-0.625860893095566	-2.03873626020744	0	180	Ifit3 Rtp4 Oasl1 Gbp10 Rsad2 Usp18 Oas2 Serping1 Zbp1 Ifit1bl1 Bst2 Xaf1 Gbp9 Isg20 Isg15 Mt2 Lgals3bp Eif2ak2 Ifitm3 Ifih1 Irf9 Dhx58 Myd88 Parp14 Trim21 Fas Irf7 Trafd1 Socs1 Hif1a Socs3 Psmb2 Rapgef6 Stat2 Ogfr Psme1 Lap3 Gbp3 Psmb8 Ifit2 Cd274 Irf1 Ddx60 Tap1 Cdkn1a Gpr18 Peli1 Stat4 Ifi35 Psme2 Ly6e Casp3 Sod2 Stat3 Psma2 Trim14 Arid5b Vamp8 H2-M3 Casp8 Stat1 Ifi44 Sri H2-D1 Gbp4 Psmb10 Il2r…
HALLMARK_INTERFERON_ALPHA_RESPONSE	0.00204918032786885	0.017921146953405	-0.719195906332835	-2.13382579918631	0	89	Ifit3 Rtp4 Oasl1 Rsad2 Usp18 Oas1a Bst2 Isg20 Isg15 Lgals3bp Eif2ak2 Ifitm3 Ifih1 Irf9 Dhx58 Parp14 Trim21 Irf7 Sell Mvb12a Trafd1 Stat2 Ogfr Gbp2 Psme1 Tmem140 Lap3 Gbp3 Psmb8 Ifit2 Irf1 Ddx60 Tap1 Ifi35 Psme2 Ly6e Cnp Trim14
