# Supplementary material for: Single cell RNA sequencing reveals endothelial cell killing and resolution pathways in experimental malaria-associated acute respiratory distress syndrome
Source: PLoS Pathog. 2024 Jan 18;20(1):e1011929. doi: 10.1371/journal.ppat.1011929 (PMC10826972; doi:10.1371/journal.ppat.1011929)
Supplement: S6 Table — List of marker genes that were identified using the FindAllMarkers function for all myeloid clusters as shown in Fig 4. Table contains the gene name (rowname and gene), the p-value (p_val), the average log2 fold change compared to all other clusters (avg_log2FC), percent of cells expressing the gene in cluster of interest (pct.1), percent of cells expressing the genes in all other clusters (pct. 2), adjusted p-value (p_val_adj) and the cluster to which the gene belongs (cluster). (XLSX) [file ppat.1011929.s015.xlsx]

## Sheet: FindAllMarkers_Myeloid clusters
Rowname	p_val	avg_log2FC	pct.1	pct.2	p_val_adj	cluster	gene
S100a9	0	6.10415050421859	1	0.244	0	Neutros	S100a9
Retnlg	0	5.80453292555897	0.998	0.096	0	Neutros	Retnlg
S100a8	0	5.59871197036141	1	0.337	0	Neutros	S100a8
G0s2	0	4.67107483879787	0.986	0.124	0	Neutros	G0s2
Lcn2	0	3.90931987446589	0.99	0.198	0	Neutros	Lcn2
Hdc	0	3.22479614300172	0.971	0.073	0	Neutros	Hdc
Il1r2	0	3.04181318910806	0.949	0.173	0	Neutros	Il1r2
Mxd1	0	3.00498231737496	1	0.415	0	Neutros	Mxd1
Pglyrp1	0	2.90529519334586	0.972	0.259	0	Neutros	Pglyrp1
Cxcl2	0	2.77473244227677	0.995	0.588	0	Neutros	Cxcl2
Acod1	0	2.67456726043059	0.972	0.299	0	Neutros	Acod1
Mmp9	0	2.65805268475306	0.816	0.039	0	Neutros	Mmp9
Slfn4	0	2.28363451454234	0.685	0.092	0	Neutros	Slfn4
Clec4d	0	2.27806841176223	0.962	0.379	0	Neutros	Clec4d
Trem1	0	2.22605152787125	0.911	0.288	0	Neutros	Trem1
Slc7a11	0	2.201896489003	0.901	0.361	0	Neutros	Slc7a11
Srgn	0	2.189803181937	1	0.868	0	Neutros	Srgn
Csf3r	0	2.16619366173577	0.861	0.233	0	Neutros	Csf3r
Csf1	0	2.15240367807041	0.631	0.061	0	Neutros	Csf1
S100a11	0	2.13559016237815	1	0.955	0	Neutros	S100a11
Cxcr2	0	2.02855329754896	0.71	0.046	0	Neutros	Cxcr2
Grina	0	2.00671031195406	0.96	0.512	0	Neutros	Grina
Lrg1	0	1.868943328734	0.617	0.061	0	Neutros	Lrg1
Ccr1	0	1.8095954333868	0.954	0.456	0	Neutros	Ccr1
Il1f9	0	1.6205858931456	0.521	0.027	0	Neutros	Il1f9
Cebpb	0	1.44753124891097	1	0.934	0	Neutros	Cebpb
Chil1	5.41758886239842e-306	1.53234511252742	0.51	0.028	7.8988445613769e-302	Neutros	Chil1
Ifitm1	4.45371968625293e-301	2.76448045397439	0.625	0.093	6.49352330255678e-297	Neutros	Ifitm1
Lmnb1	3.74556093744067e-299	1.82998748733925	0.839	0.349	5.4610278467885e-295	Neutros	Lmnb1
Msrb1	3.34923769814736e-298	1.36789209363891	1	0.887	4.88318856389884e-294	Neutros	Msrb1
Il1b	1.02091918717994e-291	2.4623659917219	0.974	0.592	1.48850017490835e-287	Neutros	Il1b
Wfdc21	3.12069186012393e-288	1.91441338296491	0.958	0.352	4.54996873206069e-284	Neutros	Wfdc21
Ncf1	1.92140255283458e-283	1.58026647021245	0.972	0.637	2.80140492203282e-279	Neutros	Ncf1
C5ar1	2.80860536382481e-282	1.49707013474731	0.92	0.46	4.09494662045657e-278	Neutros	C5ar1
Tnfaip2	1.26390572395383e-272	1.91908369616237	0.991	0.751	1.84277454552469e-268	Neutros	Tnfaip2
Ifitm2	9.42146638705007e-269	1.52362370592337	1	0.749	1.3736497992319e-264	Neutros	Ifitm2
Lilr4b	1.81118989162335e-264	1.47298344816991	0.966	0.629	2.64071486198685e-260	Neutros	Lilr4b
Pim1	3.34168267796861e-259	1.41434327265747	0.996	0.915	4.87217334447823e-255	Neutros	Pim1
Fxyd5	3.42690555098264e-258	1.13394763704621	0.999	0.988	4.99642829333269e-254	Neutros	Fxyd5
Lyst	4.03035238774436e-258	1.56553846493248	0.823	0.406	5.87625378133127e-254	Neutros	Lyst
Asprv1	4.45147038991248e-257	2.67678332064703	0.459	0.031	6.4902438284924e-253	Neutros	Asprv1
2810474O19Rik	1.64125952130304e-253	1.64787804753079	0.978	0.662	2.39295638205983e-249	Neutros	2810474O19Rik
Ptafr	1.04729419722465e-250	1.47175998232199	0.952	0.536	1.52695493955354e-246	Neutros	Ptafr
Txnip	1.14247326238957e-250	1.51166256700735	0.978	0.587	1.66572601656399e-246	Neutros	Txnip
Ets2	4.83231195777587e-249	1.47583275454727	0.889	0.497	7.04551083443721e-245	Neutros	Ets2
S100a6	1.35583797982276e-248	1.69860008229456	1	0.762	1.97681177458159e-244	Neutros	S100a6
Hp	7.68276203373641e-248	1.3517636991211	0.997	0.492	1.12014670451877e-243	Neutros	Hp
Mcl1	8.62812223386836e-247	1.10399449973486	1	0.984	1.25798022169801e-242	Neutros	Mcl1
Ehd1	1.45573580635754e-244	1.48678141289842	0.971	0.624	2.12246280566929e-240	Neutros	Ehd1
Map1lc3b	4.57456303694584e-244	1.22932651486234	0.995	0.883	6.66971290786703e-240	Neutros	Map1lc3b
Slpi	1.1832829480723e-243	1.67599751246274	0.988	0.545	1.72522653828941e-239	Neutros	Slpi
Clec4e	7.91145372939188e-241	1.55998274134576	0.996	0.592	1.15348995374534e-236	Neutros	Clec4e
Ankrd33b	1.00401329920379e-238	1.22758506937549	0.48	0.051	1.46385139023913e-234	Neutros	Ankrd33b
Rdh12	5.31752135157988e-232	1.11290135091367	0.397	0.02	7.75294613060347e-228	Neutros	Rdh12
Marcksl1	2.54267108692181e-231	1.8287345683998	0.853	0.376	3.707214444732e-227	Neutros	Marcksl1
Fpr1	2.47520326509759e-228	1.82798278797947	0.701	0.251	3.60884636051229e-224	Neutros	Fpr1
Snx20	2.51012826240679e-225	1.30971871392561	0.961	0.703	3.6597670065891e-221	Neutros	Snx20
Slfn1	2.23689373426332e-224	1.65889051872308	0.711	0.257	3.26139106455591e-220	Neutros	Slfn1
Cd300lf	4.47377230440719e-224	1.3568393078853	0.867	0.488	6.52276001982569e-220	Neutros	Cd300lf
Gmfg	9.83803943519754e-224	1.0995597817766	0.995	0.831	1.4343861496518e-219	Neutros	Gmfg
Vasp	8.14775370957817e-217	1.11202901192006	0.98	0.754	1.1879424908565e-212	Neutros	Vasp
Arg2	3.9471164340671e-214	1.24518926725062	0.569	0.13	5.75489576086983e-210	Neutros	Arg2
Tyrobp	1.16371428403577e-211	0.970200655767909	1	0.997	1.69669542612415e-207	Neutros	Tyrobp
Slc16a3	3.88846882058126e-211	1.57961070140261	0.797	0.404	5.66938754040748e-207	Neutros	Slc16a3
Mrgpra2b	2.04055555210089e-210	1.07053860431476	0.347	0.012	2.9751299949631e-206	Neutros	Mrgpra2b
H2-D1	5.62140654334155e-209	0.831546615532305	1	1	8.19601074019198e-205	Neutros	H2-D1
Stfa2l1	3.20347255908986e-207	2.14537166938362	0.365	0.02	4.67066299115302e-203	Neutros	Stfa2l1
Upp1	1.13833481193758e-206	1.79243650838253	0.518	0.095	1.65969215580499e-202	Neutros	Upp1
Ly6g	7.26714685044047e-206	1.06786230403996	0.335	0.01	1.05955001079422e-201	Neutros	Ly6g
Slc2a3	2.1644787048404e-204	1.14537202741862	0.458	0.065	3.15580995165731e-200	Neutros	Slc2a3
Malat1	1.62642139439739e-199	0.92470271079316	1	0.999	2.3713223930314e-195	Neutros	Malat1
Ngp	5.52775786340941e-199	2.99422995759662	0.329	0.011	8.05947096485093e-195	Neutros	Ngp
Trib1	6.67387744398377e-197	1.21119187009001	0.929	0.605	9.73051331332833e-193	Neutros	Trib1
H2-Q10	1.97016347633427e-194	1.26697616106314	0.497	0.1	2.87249834849536e-190	Neutros	H2-Q10
AC110211.1	2.5352483980849e-190	0.827050446202264	0.327	0.014	3.69639216440779e-186	Neutros	AC110211.1
Mmp8	3.57636038363366e-190	2.09842111326474	0.635	0.22	5.21433343933788e-186	Neutros	Mmp8
Ripor2	4.35026926638575e-189	1.22416923534644	0.613	0.203	6.34269259039042e-185	Neutros	Ripor2
Cd24a	1.61452106024492e-188	1.27919139715341	0.744	0.334	2.35397170583709e-184	Neutros	Cd24a
Rac2	6.59947973243333e-187	1.0148351017955	0.991	0.804	9.62204144988779e-183	Neutros	Rac2
Rnf149	5.81688594614855e-185	1.2357150718831	0.982	0.796	8.48101970948458e-181	Neutros	Rnf149
Dennd4a	6.83367020941612e-185	1.270626641054	0.905	0.57	9.96349116532871e-181	Neutros	Dennd4a
N4bp1	9.00270729703603e-185	1.27428339745047	0.851	0.545	1.31259472390785e-180	Neutros	N4bp1
Samsn1	8.86154857888137e-184	1.15025736660719	0.94	0.614	1.2920137828009e-179	Neutros	Samsn1
Trem3	3.58612757146384e-178	1.13995308067442	0.628	0.217	5.22857399919428e-174	Neutros	Trem3
Pnrc1	1.33059492775513e-176	1.07254088436624	0.97	0.749	1.94000740466698e-172	Neutros	Pnrc1
Slfn2	1.55168948877162e-173	1.17712041119178	1	0.894	2.26236327462902e-169	Neutros	Slfn2
F630028O10Rik	1.73365629321992e-173	1.21379565729593	0.405	0.059	2.52767087551465e-169	Neutros	F630028O10Rik
Trim30b	1.98059886112415e-172	0.982539391762473	0.431	0.074	2.88771313951902e-168	Neutros	Trim30b
Cd14	1.31552844543091e-170	1.35383345018762	0.987	0.631	1.91804047343826e-166	Neutros	Cd14
Litaf	2.64285127312526e-170	1.05714395827729	0.97	0.79	3.85327715621663e-166	Neutros	Litaf
Plaur	1.0298047462338e-167	1.1753826809293	0.982	0.744	1.50145532000889e-163	Neutros	Plaur
Fpr2	1.45544464389102e-167	1.30168680458584	0.792	0.403	2.1220382907931e-163	Neutros	Fpr2
Alox5ap	2.57361686973337e-166	1.09578344244843	0.998	0.965	3.75233339607125e-162	Neutros	Alox5ap
Cpne2	7.88649188277195e-166	1.10920947553671	0.459	0.1	1.14985051650815e-161	Neutros	Cpne2
Gsr	6.67325338926682e-165	0.947513633018668	0.995	0.78	9.72960344155102e-161	Neutros	Gsr
Cd33	2.16112515786293e-164	1.24348080894604	0.63	0.273	3.15092048016415e-160	Neutros	Cd33
Hcar2	7.18358952199572e-164	1.58323221583288	0.581	0.205	1.04736735230698e-159	Neutros	Hcar2
Nfkbiz	3.60037818318929e-163	1.18253461284862	0.955	0.552	5.24935139108999e-159	Neutros	Nfkbiz
Card19	3.60028661549308e-157	1.01219223618632	0.866	0.543	5.24921788538891e-153	Neutros	Card19
Cass4	1.21215441420674e-156	0.979853434288688	0.392	0.065	1.76732113591343e-152	Neutros	Cass4
Nfkbia	1.79298821628206e-156	1.59919559868617	0.994	0.865	2.61417681933924e-152	Neutros	Nfkbia
Ddx6	2.40522475255288e-155	1.05494314330367	0.94	0.731	3.50681768922211e-151	Neutros	Ddx6
Dhrs9	3.27197944385321e-155	0.775349128355889	0.3	0.022	4.77054602913798e-151	Neutros	Dhrs9
Mcemp1	2.46109075235723e-153	1.00831150610347	0.986	0.682	3.58827031693684e-149	Neutros	Mcemp1
Ltb	4.12509976523772e-153	1.24108487323411	0.522	0.15	6.01439545771659e-149	Neutros	Ltb
Ccrl2	1.26830419346705e-149	1.57035325168697	0.95	0.573	1.84918751407496e-145	Neutros	Ccrl2
Lcp1	2.00822083671795e-148	0.816593423423023	1	0.978	2.92798597993477e-144	Neutros	Lcp1
Cd52	3.17886749017131e-148	0.819316446450506	1	0.957	4.63478880066977e-144	Neutros	Cd52
Sell	5.04326226765272e-148	1.0790012666463	0.715	0.313	7.35307638623767e-144	Neutros	Sell
Btg2	2.19507970351727e-146	1.0493269922561	0.987	0.789	3.20042620772817e-142	Neutros	Btg2
Prdx5	2.1112225067134e-142	0.934628307824759	1	0.944	3.07816241478813e-138	Neutros	Prdx5
Pla2g7	9.05977376165728e-142	0.941615953807055	0.852	0.438	1.32091501444963e-137	Neutros	Pla2g7
Sorl1	1.119739700288e-141	1.16647620148421	0.661	0.333	1.63258048301991e-137	Neutros	Sorl1
Entpd1	1.07609206602535e-139	1.19793281160906	0.583	0.251	1.56894223226496e-135	Neutros	Entpd1
Mirt1	2.26478269348513e-139	0.903481898202528	0.389	0.077	3.30205316710131e-135	Neutros	Mirt1
Fbxl5	1.25233723470689e-138	1.31194069890666	0.804	0.508	1.82590768820264e-134	Neutros	Fbxl5
Gm5483	1.77476642672773e-137	1.88594883847756	0.256	0.015	2.58760945016902e-133	Neutros	Gm5483
Spi1	5.13975963310633e-137	0.789399922826196	0.996	0.952	7.49376954506903e-133	Neutros	Spi1
Il18rap	1.11737929595808e-136	0.850591205097826	0.401	0.086	1.62913901350689e-132	Neutros	Il18rap
Ube2b	5.32279956667742e-135	0.892122727391038	0.898	0.685	7.76064176821567e-131	Neutros	Ube2b
Txn1	5.43205917932317e-134	0.842406126225877	1	0.961	7.91994228345318e-130	Neutros	Txn1
Adam8	2.40707223675364e-132	1.15590351007222	0.539	0.2	3.50951132118681e-128	Neutros	Adam8
H2-Q7	1.07368974418249e-130	0.934489958567538	0.975	0.642	1.56543964701807e-126	Neutros	H2-Q7
Gadd45b	6.24067659157298e-130	1.47721013610167	0.878	0.548	9.0989064705134e-126	Neutros	Gadd45b
Pilra	3.09336986386002e-128	0.949359655908793	0.809	0.511	4.51013326150791e-124	Neutros	Pilra
Ndel1	3.75528656184959e-128	1.05936635918482	0.785	0.563	5.47520780717669e-124	Neutros	Ndel1
Rab7	1.45197571425512e-125	0.82768497492083	0.948	0.789	2.11698059138397e-121	Neutros	Rab7
Irf1	3.0648225892608e-125	1.65782577391232	0.78	0.447	4.46851133514225e-121	Neutros	Irf1
Scgb1a1	1.92090339353192e-123	1.4892687911285	0.851	0.619	2.80067714776954e-119	Neutros	Scgb1a1
Ier3	2.6345585185012e-123	0.904632575059307	0.886	0.526	3.84118631997476e-119	Neutros	Ier3
Ninj1	1.04889467675522e-121	1.01176814633907	0.851	0.522	1.52928843870912e-117	Neutros	Ninj1
Adipor1	1.02861060955691e-120	0.855264203737262	0.826	0.614	1.49971426873398e-116	Neutros	Adipor1
Snx18	2.00347795125315e-120	0.964298163646631	0.784	0.526	2.92107085292709e-116	Neutros	Snx18
Osgin1	6.63744858808573e-120	0.960816312363323	0.394	0.1	9.67740004142899e-116	Neutros	Osgin1
Crispld2	1.32760026836966e-119	0.739911108179299	0.276	0.033	1.93564119128296e-115	Neutros	Crispld2
Igsf6	4.08859115112793e-118	0.978795343368347	0.853	0.565	5.96116589834451e-114	Neutros	Igsf6
Ostf1	3.27332821826498e-117	0.784313517387814	0.994	0.889	4.77251254223034e-113	Neutros	Ostf1
Eif1	3.31434494646614e-117	0.643495505929698	1	0.998	4.83231493194763e-113	Neutros	Eif1
Hmgb2	3.9152752638554e-116	0.679633627561096	0.995	0.82	5.70847133470118e-112	Neutros	Hmgb2
Neurl3	1.04405497075002e-113	1.01043355767478	0.675	0.394	1.52223214735354e-109	Neutros	Neurl3
Junb	5.44465774233261e-112	0.983454998398881	0.992	0.943	7.93831098832094e-108	Neutros	Junb
Atp6v1g1	1.04080248863811e-111	0.75615200072844	0.994	0.9	1.51749002843437e-107	Neutros	Atp6v1g1
AA467197	7.09386712246183e-111	0.935297886783864	0.482	0.155	1.03428582645494e-106	Neutros	AA467197
Gadd45a	6.0321181111469e-110	1.08574991739733	0.494	0.184	8.79482820605218e-106	Neutros	Gadd45a
B430306N03Rik	3.95339299113579e-105	0.792163853334917	0.369	0.098	5.76404698107598e-101	Neutros	B430306N03Rik
Nlrp3	1.02332108564008e-104	1.17739253063486	0.783	0.529	1.49200214286323e-100	Neutros	Nlrp3
Sh2d3c	2.15985235088115e-104	0.879693529567502	0.388	0.113	3.14906472758472e-100	Neutros	Sh2d3c
Scrg1	6.16442166044449e-103	0.535430273406701	0.223	0.021	8.98772678092807e-99	Neutros	Scrg1
Neat1	3.31441866909751e-101	0.83051650021257	0.985	0.875	4.83242241954417e-97	Neutros	Neat1
Tpd52	1.00541277875249e-99	0.789950512301876	0.976	0.826	1.46589183142114e-95	Neutros	Tpd52
Mrpl33	1.23078696708495e-99	0.731159752950058	0.98	0.851	1.79448739800986e-95	Neutros	Mrpl33
Rflnb	1.24858018795145e-98	0.648435062767222	0.258	0.039	1.82042991403321e-94	Neutros	Rflnb
Antxr2	1.61985654233212e-98	0.880482582982461	0.457	0.183	2.36175083872024e-94	Neutros	Antxr2
Plek	2.4786712643959e-98	0.910735694272482	0.991	0.918	3.61390270348922e-94	Neutros	Plek
Lilrb4a	5.50238218317988e-96	0.916843138108539	0.674	0.432	8.02247322307626e-92	Neutros	Lilrb4a
Zcchc6	6.04389134344988e-96	0.834316866406307	0.78	0.597	8.81199357874992e-92	Neutros	Zcchc6
Ifitm6	1.51659586800206e-95	1.39635164550624	0.888	0.498	2.21119677554701e-91	Neutros	Ifitm6
Snap23	1.98721575696672e-95	0.948454840584171	0.67	0.478	2.89736057365748e-91	Neutros	Snap23
Klf2	2.42600303561567e-94	1.00041653296056	0.99	0.755	3.53711242592764e-90	Neutros	Klf2
Adgre5	2.06153458904213e-90	0.698706972600119	0.975	0.669	3.00571743082343e-86	Neutros	Adgre5
Igf1r	9.09706264193867e-88	0.694900286672165	0.307	0.077	1.32635173319466e-83	Neutros	Igf1r
Rtp4	1.01592892156633e-86	0.95942711964694	0.479	0.217	1.48122436764371e-82	Neutros	Rtp4
Prr13	2.20542005042159e-86	0.714136923896377	0.982	0.833	3.21550243351469e-82	Neutros	Prr13
Oasl2	5.8464168775588e-85	0.957434586687517	0.46	0.203	8.52407580748073e-81	Neutros	Oasl2
Nfe2	7.08878055615299e-85	0.811014408639496	0.393	0.144	1.03354420508711e-80	Neutros	Nfe2
Nudt4	1.02127070776546e-84	0.909219711457681	0.477	0.232	1.48901269192203e-80	Neutros	Nudt4
Gpi1	5.99581287493314e-84	0.810754733181383	0.96	0.817	8.74189517165252e-80	Neutros	Gpi1
Spag9	6.10028435980825e-83	0.768811640983967	0.912	0.746	8.89421459660042e-79	Neutros	Spag9
Selplg	6.97986049479185e-83	0.645578198421252	0.937	0.781	1.01766366014065e-78	Neutros	Selplg
Ptgs2	3.98205875626434e-82	1.1403363431211	0.415	0.152	5.80584166663341e-78	Neutros	Ptgs2
Zyx	5.44322432459716e-82	0.640511763240207	0.948	0.746	7.93622106526267e-78	Neutros	Zyx
St3gal6	7.44328763433623e-82	0.645156696988187	0.272	0.062	1.08523133708622e-77	Neutros	St3gal6
H2-Q6	1.18392912821022e-80	0.928159766144045	0.59	0.366	1.7261686689305e-76	Neutros	H2-Q6
Slc22a15	2.06757313301816e-80	0.676352587999201	0.316	0.091	3.01452162794047e-76	Neutros	Slc22a15
Rab11fip1	6.13358907135606e-80	0.904562345659341	0.669	0.471	8.94277286603714e-76	Neutros	Rab11fip1
Kdm6b	7.43046397116847e-80	0.715552487303947	0.894	0.665	1.08336164699636e-75	Neutros	Kdm6b
Il1rn	6.24439473283694e-79	1.0046357940126	0.63	0.373	9.10432752047625e-75	Neutros	Il1rn
Btg1	4.34892462830257e-78	0.762086741648446	0.997	0.967	6.34073210806515e-74	Neutros	Btg1
Fas	6.95777928428584e-78	0.928794625733297	0.47	0.23	1.01444421964887e-73	Neutros	Fas
Nfe2l2	1.44020966974893e-77	0.617538779936275	0.986	0.841	2.09982569849394e-73	Neutros	Nfe2l2
Nfkbid	9.69842677297604e-77	0.887252420987282	0.52	0.289	1.41403062349991e-72	Neutros	Nfkbid
Tnfrsf1a	6.85595019931694e-76	0.70030739320558	0.78	0.6	9.9959753906041e-72	Neutros	Tnfrsf1a
Birc3	7.07826165876197e-76	0.947901063330469	0.579	0.383	1.0320105498475e-71	Neutros	Birc3
Sgms2	9.71831300711486e-76	0.847429325509536	0.469	0.225	1.41693003643735e-71	Neutros	Sgms2
Ncf2	2.4598963015234e-75	0.6369107695735	0.97	0.82	3.58652880762112e-71	Neutros	Ncf2
Ptpn6	3.88622092237609e-75	0.640881960147044	0.931	0.766	5.66611010482434e-71	Neutros	Ptpn6
AY036118	5.66527748998672e-75	0.571536235703592	0.993	0.963	8.25997458040064e-71	Neutros	AY036118
A530064D06Rik	2.0496526553428e-74	0.544484306094368	0.242	0.051	2.98839357148981e-70	Neutros	A530064D06Rik
Marcks	1.01832626730401e-73	0.692729501733022	0.918	0.626	1.48471969772925e-69	Neutros	Marcks
Ddx5	1.41183917529094e-73	0.514732250844796	0.998	0.993	2.05846151757418e-69	Neutros	Ddx5
Trpm2	4.74149679015086e-73	0.643185474103484	0.291	0.084	6.91310232003995e-69	Neutros	Trpm2
Gpsm3	4.83293210172348e-73	0.682500040699963	0.778	0.64	7.04641500431283e-69	Neutros	Gpsm3
Isg20	5.24309098041219e-73	0.776765883858367	0.366	0.138	7.64442664944097e-69	Neutros	Isg20
Pde4b	1.4573824231514e-72	0.875383263515603	0.668	0.477	2.12486357295475e-68	Neutros	Pde4b
Isg15	2.15121094175945e-71	1.01209805758158	0.583	0.33	3.13646555308527e-67	Neutros	Isg15
Stx11	9.64527926682548e-69	0.81511268207605	0.437	0.217	1.40628171710315e-64	Neutros	Stx11
H2-K1	1.78381991059855e-68	0.581356846741482	1	0.994	2.60080942965268e-64	Neutros	H2-K1
Fgr	3.38507841550058e-68	0.659679614582314	0.767	0.592	4.93544432979985e-64	Neutros	Fgr
Pygl	8.53707798977874e-68	0.782611611151558	0.652	0.48	1.24470597090974e-63	Neutros	Pygl
Iqsec1	3.51889841958545e-66	0.73760771757666	0.512	0.303	5.13055389575558e-62	Neutros	Iqsec1
Picalm	5.28785684390312e-66	0.637719620941706	0.97	0.856	7.70969527841076e-62	Neutros	Picalm
2310001H17Rik	8.03636048289337e-66	0.72300743720205	0.372	0.158	1.17170135840585e-61	Neutros	2310001H17Rik
Gpcpd1	2.0608525469436e-65	0.614046844609	0.828	0.628	3.00472301344377e-61	Neutros	Gpcpd1
Stk17b	2.20403372874117e-65	0.615818924388746	0.938	0.747	3.21348117650463e-61	Neutros	Stk17b
Ccnl1	6.55460249086812e-65	0.584323973441411	0.963	0.835	9.55661043168572e-61	Neutros	Ccnl1
Rhog	1.59865662727531e-64	0.600190378900432	0.845	0.698	2.3308413625674e-60	Neutros	Rhog
Rsad2	1.46502588742581e-63	0.895890223889672	0.42	0.182	2.13600774386683e-59	Neutros	Rsad2
Lpcat2	2.85499335624519e-63	0.709260328833967	0.469	0.258	4.16258031340548e-59	Neutros	Lpcat2
Mapkapk2	5.08479523015395e-63	0.654702754018909	0.91	0.73	7.41363144556446e-59	Neutros	Mapkapk2
Dhrs7	5.72469064660321e-63	0.829462194341694	0.504	0.329	8.34659896274748e-59	Neutros	Dhrs7
Rbm38	6.78802955981574e-63	0.688533919939519	0.355	0.149	9.89694709821134e-59	Neutros	Rbm38
Fth1	8.08376320889169e-62	0.633948495862347	1	1	1.17861267585641e-57	Neutros	Fth1
Egr1	1.87627326289463e-60	0.483676418840785	0.73	0.436	2.73560641730037e-56	Neutros	Egr1
Themis2	4.73594964698691e-60	0.706621778158315	0.615	0.453	6.90501458530691e-56	Neutros	Themis2
Pirb	2.64215793921425e-59	0.505335178699591	0.933	0.715	3.85226627537438e-55	Neutros	Pirb
Gabarap	3.46923617199311e-59	0.479187049332809	0.997	0.983	5.05814633876595e-55	Neutros	Gabarap
Tnf	7.3178750141524e-59	0.611192103857968	0.715	0.423	1.06694617706342e-54	Neutros	Tnf
Anxa1	3.76199212738311e-58	0.788584569034399	0.957	0.712	5.48498452172457e-54	Neutros	Anxa1
Fmnl1	4.04915034294073e-58	0.616724783972897	0.738	0.611	5.90366120000758e-54	Neutros	Fmnl1
Nr4a1	9.44889506698248e-58	0.654929635050191	0.95	0.7	1.37764890076605e-53	Neutros	Nr4a1
Siglece	4.07940093063125e-57	0.600169524528242	0.347	0.146	5.94776655686036e-53	Neutros	Siglece
Ubb	4.63986925916429e-56	0.485013012878274	1	0.998	6.76492937986153e-52	Neutros	Ubb
Selenon	5.71937278804169e-56	0.694078708591999	0.356	0.168	8.33884552496478e-52	Neutros	Selenon
Ier5	1.69708490080212e-55	0.563935640493356	0.961	0.842	2.47434978536949e-51	Neutros	Ier5
Taldo1	7.9282312136141e-55	0.541312848975014	0.994	0.966	1.15593611094494e-50	Neutros	Taldo1
H2-Q4	2.41531227815038e-53	0.724913670201417	0.507	0.34	3.52152530154326e-49	Neutros	H2-Q4
Tmcc1	3.92147818544374e-53	0.763433879376309	0.542	0.379	5.71751519437697e-49	Neutros	Tmcc1
Cdk2ap2	1.45564407725023e-52	0.747575277526688	0.917	0.788	2.12232906463084e-48	Neutros	Cdk2ap2
Lbr	4.65057548700074e-52	0.759368863628855	0.497	0.335	6.78053906004708e-48	Neutros	Lbr
Slc15a3	7.43113298464113e-52	0.57954412705794	0.795	0.65	1.08345918916068e-47	Neutros	Slc15a3
Glipr2	8.35159166516488e-52	0.740721368435328	0.518	0.371	1.21766206478104e-47	Neutros	Glipr2
Dusp1	8.96471081252961e-52	0.742032761160396	0.971	0.847	1.30705483646682e-47	Neutros	Dusp1
Rab8b	1.89692784243648e-51	0.622313360647239	0.789	0.66	2.76572079427239e-47	Neutros	Rab8b
Rab20	6.80302280977621e-51	0.76480632647046	0.576	0.421	9.91880725665371e-47	Neutros	Rab20
Ezr	4.29372203822042e-50	0.58082287304081	0.948	0.81	6.26024673172537e-46	Neutros	Ezr
Treml2	7.43670502392578e-50	0.497735798314253	0.241	0.079	1.08427159248838e-45	Neutros	Treml2
Ckap4	1.83929624222486e-49	0.690312066013734	0.364	0.182	2.68169392116385e-45	Neutros	Ckap4
Ier2	1.95656381932507e-49	0.472489078242526	0.935	0.739	2.85267004857595e-45	Neutros	Ier2
Nadk	1.97561578829719e-49	0.56034894657228	0.735	0.585	2.88044781933731e-45	Neutros	Nadk
Cd53	5.87838102093589e-49	0.503546877222953	0.993	0.928	8.57067952852452e-45	Neutros	Cd53
Il16	2.93779170814459e-48	0.662873840900041	0.363	0.188	4.28330031047481e-44	Neutros	Il16
Hcst	5.21932836481538e-48	0.656397885418794	0.539	0.376	7.60978075590083e-44	Neutros	Hcst
Fam32a	6.51308940954636e-48	0.703065611352115	0.566	0.448	9.4960843591186e-44	Neutros	Fam32a
Tnfrsf1b	2.13716078573089e-47	0.478005628691914	0.896	0.703	3.11598042559564e-43	Neutros	Tnfrsf1b
Samhd1	2.98648387916158e-47	0.513068019217102	0.994	0.868	4.35429349581759e-43	Neutros	Samhd1
Irgm1	3.83846700853812e-47	1.00749359657146	0.413	0.235	5.59648489844858e-43	Neutros	Irgm1
Msra	1.60359947031701e-46	0.578808708434996	0.333	0.162	2.3380480277222e-42	Neutros	Msra
Rilpl2	3.45066127049363e-46	0.5345955133318	0.901	0.725	5.03106413237971e-42	Neutros	Rilpl2
Itgam	1.25170515876547e-45	0.535374207297963	0.728	0.535	1.82498612148005e-41	Neutros	Itgam
Il1rap	4.11960723631143e-45	0.528414462571169	0.239	0.086	6.00638735054207e-41	Neutros	Il1rap
4833407H14Rik	6.40504714098573e-45	0.514288760360183	0.258	0.097	9.33855873155719e-41	Neutros	4833407H14Rik
Rnf144a	8.34963022714788e-44	0.475563724386687	0.246	0.09	1.21737608711816e-39	Neutros	Rnf144a
Ptprc	1.2081988123444e-43	0.480841235685912	1	0.978	1.76155386839813e-39	Neutros	Ptprc
Slc16a6	1.28860408155726e-43	0.625761381946566	0.368	0.205	1.87878475091048e-39	Neutros	Slc16a6
Thbs1	1.90890191042869e-43	0.629848947434751	0.659	0.359	2.78317898540503e-39	Neutros	Thbs1
Actg1	1.16936134847374e-42	0.4292980107435	1	1	1.70492884607471e-38	Neutros	Actg1
Iqgap1	2.62421050450821e-42	0.403059932506221	0.998	0.987	3.82609891557297e-38	Neutros	Iqgap1
Jund	7.61282822424521e-42	0.3882665951065	0.997	0.976	1.10995035509495e-37	Neutros	Jund
Smox	1.37849050939643e-41	0.632959880100714	0.372	0.209	2.0098391627e-37	Neutros	Smox
Kras	2.27548299616934e-41	0.573140212383225	0.65	0.534	3.31765420841489e-37	Neutros	Kras
Tnfaip3	2.29329569110502e-41	0.537759186168792	0.866	0.618	3.34362511763111e-37	Neutros	Tnfaip3
Slc27a4	4.28450490704844e-41	0.450222016061391	0.212	0.072	6.24680815447663e-37	Neutros	Slc27a4
Hck	7.07851151381813e-41	0.434794995257532	0.863	0.676	1.03204697871468e-36	Neutros	Hck
Irak2	1.20042950304692e-40	0.692839666866106	0.532	0.43	1.75022621544242e-36	Neutros	Irak2
Fgl2	1.97113696372503e-40	0.830525679727349	0.483	0.333	2.87391769311109e-36	Neutros	Fgl2
Irak3	3.64720395119691e-40	0.657680993979861	0.379	0.224	5.3176233608451e-36	Neutros	Irak3
Slc2a6	4.13249391407454e-40	0.618432622063048	0.39	0.23	6.02517612672067e-36	Neutros	Slc2a6
Clec5a	6.85427204573057e-40	0.720057662353461	0.398	0.244	9.99352864267516e-36	Neutros	Clec5a
Dgat1	7.7172200381555e-40	0.723969252634619	0.343	0.188	1.12517068156307e-35	Neutros	Dgat1
Slc9a3r1	1.26371322666473e-39	0.66165201200025	0.543	0.442	1.84249388447718e-35	Neutros	Slc9a3r1
Ncf4	2.49338972829868e-39	0.49657239264098	0.698	0.568	3.63536222385948e-35	Neutros	Ncf4
Ppp1r2	1.07810189650281e-38	0.608737768506104	0.598	0.512	1.5718725651011e-34	Neutros	Ppp1r2
H3f3a	2.04602683092049e-38	0.301514128260994	1	0.999	2.98310711948207e-34	Neutros	H3f3a
Fcer1g	4.96478365826402e-38	0.305118229558047	1	0.987	7.23865457374895e-34	Neutros	Fcer1g
Rcsd1	2.93607534423686e-37	0.536482390363549	0.332	0.18	4.28079785189734e-33	Neutros	Rcsd1
AB124611	3.34040172342487e-37	0.554061155530384	0.548	0.422	4.87030571275346e-33	Neutros	AB124611
Cdkn2d	3.38633224473475e-37	0.695279664264423	0.488	0.36	4.93727241282327e-33	Neutros	Cdkn2d
Cd44	3.75121127787601e-37	0.485328600037195	0.997	0.952	5.46926604314323e-33	Neutros	Cd44
Tarm1	5.39961355579553e-37	0.405278499982364	0.203	0.071	7.87263656434988e-33	Neutros	Tarm1
Fgd3	1.37009225203912e-36	0.468094925874847	0.261	0.117	1.99759450347303e-32	Neutros	Fgd3
Dgat2	1.52124783736233e-36	0.547680084816754	0.292	0.143	2.21797934687428e-32	Neutros	Dgat2
Lcp2	1.52943169204487e-36	0.558178369659563	0.789	0.661	2.22991140700141e-32	Neutros	Lcp2
Icam1	2.09638151805826e-36	1.10403134016861	0.597	0.488	3.05652425332894e-32	Neutros	Icam1
Syk	1.43781236452194e-35	0.480964364306992	0.827	0.715	2.09633042747298e-31	Neutros	Syk
Samd9l	1.45775745792513e-35	0.685151996568327	0.387	0.25	2.12541037365484e-31	Neutros	Samd9l
Ypel3	2.17809422830407e-35	0.563455777030843	0.578	0.475	3.17566138486733e-31	Neutros	Ypel3
Prdx6	2.32985947831081e-34	0.388480989910338	0.854	0.666	3.39693511937716e-30	Neutros	Prdx6
Klf3	4.73426695221763e-34	0.625460671292994	0.625	0.534	6.90256121633331e-30	Neutros	Klf3
March7	6.88370743985307e-34	0.69290673620625	0.557	0.476	1.00364454473058e-29	Neutros	March7
Ccl3	7.16079812118016e-34	0.671560407050791	0.825	0.531	1.04404436606807e-29	Neutros	Ccl3
Cd274	9.15621042765763e-34	0.787710148315569	0.601	0.471	1.33497548035248e-29	Neutros	Cd274
Tap1	9.30094824697829e-34	0.6662812607597	0.636	0.539	1.35607825440944e-29	Neutros	Tap1
Ifit3	2.02636632807473e-33	0.500576087365395	0.209	0.08	2.95444210633296e-29	Neutros	Ifit3
Abtb1	4.68813868278852e-33	0.478384279156736	0.271	0.135	6.83530619950566e-29	Neutros	Abtb1
Sp140	6.53311106823427e-33	0.589063679571283	0.547	0.451	9.52527593748557e-29	Neutros	Sp140
Gda	9.27651810737641e-33	0.448390647990079	0.947	0.755	1.35251634005548e-28	Neutros	Gda
Csrnp1	2.45421100483824e-32	0.730506673556397	0.533	0.434	3.57823964505415e-28	Neutros	Csrnp1
Gbp2	6.64528999720045e-32	0.856399988298855	0.525	0.371	9.68883281591826e-28	Neutros	Gbp2
Tgoln1	8.908024733156e-32	0.605779506862252	0.638	0.6	1.29879000609414e-27	Neutros	Tgoln1
Anxa11	1.06218151124974e-31	0.582944575753889	0.446	0.343	1.54866064340212e-27	Neutros	Anxa11
Hsd11b1	1.44322454002605e-31	0.487846115130121	0.277	0.14	2.10422137935798e-27	Neutros	Hsd11b1
Selenok	2.45976307907372e-31	0.388294240940753	0.95	0.871	3.58633456928948e-27	Neutros	Selenok
Lst1	2.46064938246649e-31	0.338881168765517	0.915	0.648	3.58762679963614e-27	Neutros	Lst1
Plk3	4.79423921040726e-31	0.559766283627841	0.51	0.366	6.99000076877379e-27	Neutros	Plk3
Cd300ld	6.27726196887541e-31	0.59323334050581	0.471	0.327	9.15224795062035e-27	Neutros	Cd300ld
Hectd1	1.21067151658068e-30	0.579159810994922	0.548	0.48	1.76515907117463e-26	Neutros	Hectd1
Rabgef1	2.04652101789192e-30	0.534340822782461	0.359	0.232	2.98382764408642e-26	Neutros	Rabgef1
Cd300a	7.60461075820145e-30	0.340333270826096	0.865	0.651	1.10875224854577e-25	Neutros	Cd300a
Spata13	2.27358546769363e-29	0.617417494905235	0.349	0.218	3.31488761189732e-25	Neutros	Spata13
Ptpn1	2.34712082803622e-29	0.425189064800391	0.985	0.865	3.42210216727681e-25	Neutros	Ptpn1
Bcl3	4.4111683911688e-29	0.594042889639097	0.447	0.34	6.43148351432412e-25	Neutros	Bcl3
Wfdc17	5.19728891177854e-29	0.764346822374237	0.945	0.701	7.57764723337311e-25	Neutros	Wfdc17
Myl12b	5.96341696235452e-29	0.374156467073224	0.977	0.913	8.69466193111289e-25	Neutros	Myl12b
Cap1	9.28806001358357e-29	0.401412674554461	0.894	0.791	1.35419914998048e-24	Neutros	Cap1
Nfam1	2.55862121963534e-28	0.481877498318889	0.68	0.61	3.73046973822833e-24	Neutros	Nfam1
Sod2	2.98877008797578e-28	0.45843964590717	0.899	0.701	4.35762678826868e-24	Neutros	Sod2
Zdhhc18	1.10378323839346e-27	0.461747424772202	0.299	0.173	1.60931596157766e-23	Neutros	Zdhhc18
Nod1	2.21233352405546e-27	0.553258040654826	0.375	0.262	3.22558227807286e-23	Neutros	Nod1
Lrrc25	3.45937762055692e-27	0.537945996988819	0.496	0.403	5.04377257077199e-23	Neutros	Lrrc25
Dusp16	4.28225536112255e-27	0.497329489080178	0.443	0.307	6.24352831651668e-23	Neutros	Dusp16
Gm14548	5.14138264297906e-27	0.363658850954907	0.219	0.102	7.49613589346347e-23	Neutros	Gm14548
Oas3	5.92060912069456e-27	0.455780257949304	0.299	0.17	8.63224809797266e-23	Neutros	Oas3
Arrb2	1.00605565042671e-26	0.648124714413735	0.461	0.391	1.46682913832215e-22	Neutros	Arrb2
Tgm2	1.01073825314827e-26	0.488539263510983	0.687	0.546	1.47365637309017e-22	Neutros	Tgm2
R3hdm4	1.29196865990843e-26	0.604361915239132	0.411	0.319	1.88369030614649e-22	Neutros	R3hdm4
Sde2	2.01142172594997e-26	0.481962586721767	0.601	0.534	2.93265287643505e-22	Neutros	Sde2
Ubc	3.31365783973687e-26	0.318354549951078	0.999	0.995	4.83131313033636e-22	Neutros	Ubc
Cfap43	3.48589168682224e-26	0.433022971224298	0.268	0.15	5.08243007938683e-22	Neutros	Cfap43
Pi16	5.31420809421745e-26	0.432091423209453	0.265	0.142	7.74811540136904e-22	Neutros	Pi16
Cdc42ep2	8.94004060821077e-26	0.676687275579895	0.423	0.319	1.30345792067713e-21	Neutros	Cdc42ep2
Ccpg1	1.11343813451693e-25	0.47932415062243	0.316	0.2	1.62339280012569e-21	Neutros	Ccpg1
Rab8a	1.18644043955612e-25	0.516535954929335	0.589	0.562	1.72983016087282e-21	Neutros	Rab8a
Trp53inp1	1.31462716986894e-25	0.536292047710074	0.258	0.14	1.91672641366891e-21	Neutros	Trp53inp1
Trim12a	1.38165339053969e-25	0.486358056160337	0.327	0.212	2.01445064340687e-21	Neutros	Trim12a
Tax1bp1	2.14421837089075e-25	0.368939649931269	0.946	0.852	3.12627038475871e-21	Neutros	Tax1bp1
Cd37	2.65997655044113e-25	0.502947570354789	0.443	0.344	3.87824581054316e-21	Neutros	Cd37
Orai2	2.71776415635161e-25	0.446250115841875	0.279	0.161	3.96250013996065e-21	Neutros	Orai2
Pilrb1	4.24575077066524e-25	0.438300055197768	0.302	0.181	6.19030462362991e-21	Neutros	Pilrb1
Pxn	6.51236151161353e-25	0.497844748254692	0.478	0.409	9.49502308393253e-21	Neutros	Pxn
Trim30d	8.23156006822437e-25	0.471565288372395	0.288	0.171	1.20016145794711e-20	Neutros	Trim30d
Zfp263	1.72002107469255e-24	0.616166680726346	0.378	0.275	2.50779072690174e-20	Neutros	Zfp263
Sema4d	5.6987023783693e-24	0.550187353295231	0.5	0.41	8.30870806766244e-20	Neutros	Sema4d
Fosl2	6.88892765171173e-24	0.512006469551691	0.631	0.567	1.00440565161957e-19	Neutros	Fosl2
Ube2d3	1.21109386134687e-23	0.347059667807621	0.988	0.957	1.76577484984373e-19	Neutros	Ube2d3
Klhl2	1.33503340268161e-23	0.476502673356302	0.303	0.194	1.94647870110979e-19	Neutros	Klhl2
1600010M07Rik	1.36645147352988e-23	0.397512360055932	0.214	0.107	1.99228624840656e-19	Neutros	1600010M07Rik
Plp2	1.48612833553495e-23	0.473171415157164	0.387	0.282	2.16677511320996e-19	Neutros	Plp2
Gng5	2.06010058213115e-23	0.316820981588898	0.994	0.98	3.00362664874721e-19	Neutros	Gng5
St3gal5	2.430529780543e-23	0.416517015820013	0.328	0.202	3.5437124200317e-19	Neutros	St3gal5
H3f3b	1.17742930174039e-22	0.271485629296873	1	1	1.7166919219375e-18	Neutros	H3f3b
Cyp4f18	1.82355922607953e-22	0.427860642931434	0.615	0.533	2.65874935162396e-18	Neutros	Cyp4f18
Carhsp1	1.948221198872e-22	0.511718543938165	0.353	0.258	2.84050650795537e-18	Neutros	Carhsp1
Dedd2	2.65802998485279e-22	0.479556418880143	0.325	0.221	3.87540771791537e-18	Neutros	Dedd2
Pilrb2	5.56453008830774e-22	0.445536407490886	0.348	0.238	8.11308486875269e-18	Neutros	Pilrb2
Irf7	6.92739331576837e-22	0.410195299629281	0.485	0.362	1.01001394543903e-17	Neutros	Irf7
Ifit1	7.44818519705787e-22	0.40824161230767	0.232	0.118	1.08594540173104e-17	Neutros	Ifit1
Susd6	1.91877885391295e-21	0.487723956341127	0.489	0.437	2.79757956900508e-17	Neutros	Susd6
Ddx3x	2.63571915365726e-21	0.36996211814988	0.852	0.749	3.84287852603229e-17	Neutros	Ddx3x
Jaml	2.78778549538529e-21	0.468911216370135	0.261	0.151	4.06459125227175e-17	Neutros	Jaml
Tsc22d4	3.55432423318119e-21	0.476353642310161	0.593	0.557	5.18220473197817e-17	Neutros	Tsc22d4
Supt4a	4.5236074382768e-21	0.339240706316833	0.806	0.714	6.59541964500758e-17	Neutros	Supt4a
Lsp1	6.49003846660421e-21	0.308716545647752	0.994	0.965	9.46247608430894e-17	Neutros	Lsp1
Emb	7.31619260474651e-21	0.265851156749846	0.835	0.646	1.06670088177204e-16	Neutros	Emb
Gcnt2	8.0506584173743e-21	0.527558671200318	0.476	0.405	1.17378599725317e-16	Neutros	Gcnt2
Ifi27l2a	1.99106984669625e-20	0.532560040411982	0.981	0.781	2.90297983648313e-16	Neutros	Ifi27l2a
Apbb1ip	3.0106458380195e-20	0.337019218240156	0.879	0.776	4.38952163183243e-16	Neutros	Apbb1ip
Cdc42se1	3.69541589861698e-20	0.457548131851525	0.587	0.571	5.38791638018356e-16	Neutros	Cdc42se1
Rnf19b	1.53668410828113e-19	0.438542598676486	0.578	0.53	2.24048542987389e-15	Neutros	Rnf19b
Zc3h12a	2.2055832669851e-19	0.594677625301324	0.45	0.39	3.21574040326428e-15	Neutros	Zc3h12a
Atp11b	7.38751674895859e-19	0.496467469365233	0.487	0.451	1.07709994199816e-14	Neutros	Atp11b
Pafah1b1	1.08998319138612e-18	0.303329859965932	0.872	0.782	1.58919549304096e-14	Neutros	Pafah1b1
Gbp5	1.58140420728368e-18	0.94331320995372	0.295	0.192	2.3056873342196e-14	Neutros	Gbp5
Rnf11	1.93892200878737e-18	0.457806570597833	0.341	0.258	2.82694828881198e-14	Neutros	Rnf11
Ebi3	2.63465089759744e-18	0.391067324633248	0.263	0.164	3.84132100869707e-14	Neutros	Ebi3
Ankrd11	2.76556198810781e-18	0.316938290315677	0.837	0.732	4.03218937866118e-14	Neutros	Ankrd11
Arhgap30	2.96452487270097e-18	0.350153011811947	0.783	0.719	4.32227726439802e-14	Neutros	Arhgap30
Hif1a	4.5436289185673e-18	0.438642288519981	0.636	0.597	6.62461096327112e-14	Neutros	Hif1a
Kpna4	5.86870688006561e-18	0.434654567726667	0.627	0.578	8.55657463113566e-14	Neutros	Kpna4
Ago2	7.28232211762116e-18	0.51000187760877	0.484	0.445	1.06176256474917e-13	Neutros	Ago2
Dstn	8.3103937622331e-18	0.300553657545939	0.872	0.687	1.21165541053359e-13	Neutros	Dstn
Zfp36	1.11992550006422e-17	0.448653056622308	0.981	0.885	1.63285137909363e-13	Neutros	Zfp36
Jdp2	1.31774633479902e-17	0.404576865058797	0.332	0.231	1.92127415613697e-13	Neutros	Jdp2
Cox17	1.02378364348367e-16	0.469181884606896	0.553	0.545	1.4926765521992e-12	Neutros	Cox17
Gbp4	1.16585724778484e-16	0.760769003547502	0.232	0.14	1.6998198672703e-12	Neutros	Gbp4
Lilra6	1.29367713201444e-16	0.356400995687882	0.218	0.129	1.88618125847706e-12	Neutros	Lilra6
Zswim4	2.05617174832941e-16	0.390347769341928	0.24	0.152	2.99789840906427e-12	Neutros	Zswim4
Timp2	2.14417772117072e-16	0.398369701408126	0.374	0.285	3.12621111746691e-12	Neutros	Timp2
Mboat7	2.27971578031007e-16	0.406249215911022	0.304	0.222	3.32382560769208e-12	Neutros	Mboat7
Srsf5	2.30146510466811e-16	0.271019300775052	0.979	0.915	3.3555361226061e-12	Neutros	Srsf5
Cxcr4	3.34581976743797e-16	0.530568237967229	0.53	0.47	4.87820522092456e-12	Neutros	Cxcr4
Usp32	3.97135260174749e-16	0.399455164747358	0.292	0.207	5.79023209334784e-12	Neutros	Usp32
Igtp	4.51935778181107e-16	0.517227292588267	0.275	0.188	6.58922364588054e-12	Neutros	Igtp
Gm26740	4.67515864656465e-16	0.372875758859258	0.218	0.131	6.81638130669126e-12	Neutros	Gm26740
Tsc22d3	5.61057083801729e-16	0.496236575355027	0.525	0.47	8.18021228182921e-12	Neutros	Tsc22d3
Son	7.52922760727526e-16	0.255636748929485	0.958	0.878	1.09776138514073e-11	Neutros	Son
Dazap2	1.85486694658969e-15	0.301566636382695	0.948	0.871	2.70439600812777e-11	Neutros	Dazap2
6430548M08Rik	2.26940391544515e-15	0.412750720392395	0.318	0.239	3.30879090871903e-11	Neutros	6430548M08Rik
Plekho2	2.50745102695751e-15	0.351523797741861	0.717	0.67	3.65586359730405e-11	Neutros	Plekho2
Stat3	5.61489787031388e-15	0.316646059736623	0.735	0.685	8.18652109491764e-11	Neutros	Stat3
Sun2	6.23457434575988e-15	0.410486061324552	0.336	0.267	9.09000939611791e-11	Neutros	Sun2
Pstpip1	6.93823204629786e-15	0.400314308888203	0.39	0.323	1.01159423235023e-10	Neutros	Pstpip1
Klf7	9.20250159371676e-15	0.477106328918542	0.353	0.284	1.3417247323639e-10	Neutros	Klf7
Arhgef3	2.93717884054137e-14	0.559975428523414	0.418	0.379	4.28240674950932e-10	Neutros	Arhgef3
Cmip	3.66210110339486e-14	0.403975803749873	0.472	0.456	5.3393434087497e-10	Neutros	Cmip
Rin3	4.36314779225386e-14	0.478998230233283	0.402	0.358	6.36146948110612e-10	Neutros	Rin3
Kctd12	5.80979484475856e-14	0.50943857760047	0.692	0.638	8.47068088365797e-10	Neutros	Kctd12
Pten	7.43299613331447e-14	0.36731061974869	0.595	0.572	1.08373083623725e-09	Neutros	Pten
Zbp1	9.79554491374315e-14	0.469799040328128	0.51	0.447	1.42819044842375e-09	Neutros	Zbp1
Ubald2	1.08068436280613e-13	0.384290396533875	0.551	0.541	1.57563780097134e-09	Neutros	Ubald2
Hspa4l	1.24592882601958e-13	0.556994429613879	0.268	0.195	1.81656422833654e-09	Neutros	Hspa4l
Etf1	1.39508038799794e-13	0.337178312550552	0.696	0.686	2.034027205701e-09	Neutros	Etf1
Sbno1	1.67111160891137e-13	0.459747550043969	0.465	0.448	2.43648072579278e-09	Neutros	Sbno1
Ifi47	3.47383931634173e-13	0.734668401349085	0.34	0.271	5.06485772322625e-09	Neutros	Ifi47
Pbx1	8.61568029731792e-13	0.364935888810536	0.274	0.198	1.25616618734895e-08	Neutros	Pbx1
Mefv	1.04795197405788e-12	0.456722221299875	0.378	0.3	1.52791397817639e-08	Neutros	Mefv
Cd80	1.25366830480912e-12	0.387907999507273	0.252	0.179	1.82784838841169e-08	Neutros	Cd80
Ogfrl1	1.38576585572629e-12	0.414134465373461	0.402	0.362	2.02044661764893e-08	Neutros	Ogfrl1
Bst1	1.52494861149684e-12	0.297831234485149	0.544	0.466	2.22337507556239e-08	Neutros	Bst1
Ccdc88b	1.77507904828517e-12	0.414690869233186	0.333	0.276	2.58806525239978e-08	Neutros	Ccdc88b
Parp14	1.86094746627592e-12	0.628356941629203	0.407	0.37	2.7132614058303e-08	Neutros	Parp14
Retreg1	2.53200705750806e-12	0.439989703001792	0.401	0.361	3.69166628984675e-08	Neutros	Retreg1
C3	2.68156388049861e-12	0.297915911047051	0.644	0.546	3.90972013776697e-08	Neutros	C3
Pdlim7	4.36371836456389e-12	0.33553268733601	0.269	0.199	6.36230137553415e-08	Neutros	Pdlim7
Sesn2	4.73642621671675e-12	0.309697977559892	0.223	0.152	6.90570942397302e-08	Neutros	Sesn2
Psmb9	5.66958441225057e-12	0.277170825728978	0.765	0.665	8.26625407306134e-08	Neutros	Psmb9
Notch1	8.32540600259324e-12	0.400658915372796	0.306	0.246	1.21384419517809e-07	Neutros	Notch1
Snx10	1.13153570004063e-11	0.269808814325587	0.734	0.637	1.64977905065924e-07	Neutros	Snx10
Glrx	1.54873180066141e-11	0.431613185413483	0.453	0.419	2.25805096536433e-07	Neutros	Glrx
4932438A13Rik	1.57786993800147e-11	0.428745054205046	0.326	0.271	2.30053436960614e-07	Neutros	4932438A13Rik
Apobr	1.88373929961275e-11	0.406294450042229	0.365	0.322	2.74649189883538e-07	Neutros	Apobr
Sema4a	2.04130336872412e-11	0.408086802340349	0.392	0.363	2.97622031159976e-07	Neutros	Sema4a
Zfp281	2.11856441071364e-11	0.374457150172466	0.264	0.198	3.08886691082048e-07	Neutros	Zfp281
Rasa2	2.22304532663616e-11	0.393881709529279	0.231	0.163	3.24120008623552e-07	Neutros	Rasa2
1110008F13Rik	2.41692195658915e-11	0.253892133893562	0.772	0.707	3.52387221270699e-07	Neutros	1110008F13Rik
Sh2b2	2.68321140599864e-11	0.393783469281874	0.3	0.237	3.91212222994601e-07	Neutros	Sh2b2
Casp4	3.49314407510944e-11	0.523685164195878	0.401	0.375	5.09300406150956e-07	Neutros	Casp4
Suco	4.44425401605997e-11	0.421330944771864	0.315	0.261	6.47972235541544e-07	Neutros	Suco
Cflar	6.86452760448382e-11	0.360003915389423	0.587	0.555	1.00084812473374e-06	Neutros	Cflar
Vps37b	6.99629983783172e-11	0.292081372749968	0.502	0.428	1.02006051635587e-06	Neutros	Vps37b
Vmp1	9.02444647809647e-11	0.481190752128454	0.487	0.487	1.31576429650647e-06	Neutros	Vmp1
Ppp1r15a	1.22980184334279e-10	0.330850265710566	0.635	0.58	1.79305108759379e-06	Neutros	Ppp1r15a
Neu1	1.41679959249961e-10	0.376514045261305	0.488	0.485	2.06569380586443e-06	Neutros	Neu1
Alas1	2.3964793288384e-10	0.336455072945165	0.479	0.437	3.49406686144638e-06	Neutros	Alas1
D8Ertd738e	3.29438496818586e-10	0.308210489926191	0.944	0.879	4.80321328361499e-06	Neutros	D8Ertd738e
Hdac4	3.71689535462994e-10	0.355013332213744	0.256	0.197	5.41923342705046e-06	Neutros	Hdac4
Map2k3	3.88061541253303e-10	0.368604182377116	0.482	0.484	5.65793727147315e-06	Neutros	Map2k3
Grk2	6.16233731905452e-10	0.290160460796809	0.695	0.698	8.9846878111815e-06	Neutros	Grk2
Stat1	8.91994723261798e-10	0.459268391865876	0.579	0.556	1.3005283065157e-05	Neutros	Stat1
Xylt1	9.44313938409633e-10	0.330840612638621	0.291	0.234	1.37680972220124e-05	Neutros	Xylt1
Rasgrp4	9.79936343922853e-10	0.315891115284226	0.27	0.212	1.42874718943952e-05	Neutros	Rasgrp4
Kmt2e	1.56236030574128e-09	0.28430120049441	0.686	0.654	2.27792132577078e-05	Neutros	Kmt2e
Ppp1r18	1.69576824107373e-09	0.333532074554767	0.551	0.561	2.47243009548549e-05	Neutros	Ppp1r18
Nsd3	2.02305390850583e-09	0.344784470618021	0.519	0.523	2.9496125986015e-05	Neutros	Nsd3
Ptpre	2.17229048880975e-09	0.253079477444932	0.698	0.636	3.16719953268462e-05	Neutros	Ptpre
Xaf1	2.98838214936687e-09	0.463917568489961	0.288	0.238	4.35706117377689e-05	Neutros	Xaf1
Limd2	3.49281442707653e-09	0.318972504089844	0.477	0.443	5.09252343467758e-05	Neutros	Limd2
Nfkbie	5.55072869274614e-09	0.419129170345253	0.388	0.362	8.09296243402387e-05	Neutros	Nfkbie
Dapp1	1.34925988999696e-08	0.443995988587068	0.379	0.359	0.000196722091961557	Neutros	Dapp1
Chd2	1.36512805118585e-08	0.383094065919836	0.399	0.379	0.000199035669862897	Neutros	Chd2
Syf2	1.37005814057569e-08	0.318937672769974	0.571	0.593	0.000199754476895936	Neutros	Syf2
Vsir	3.68047403940019e-08	0.270842173309503	0.603	0.588	0.000536613114944547	Neutros	Vsir
Pnkp	4.94895836386551e-08	0.372532310011093	0.297	0.259	0.000721558129451591	Neutros	Pnkp
Tpm4	5.68736035916107e-08	0.343033481257494	0.651	0.636	0.000829217140365684	Neutros	Tpm4
Rnf167	8.64574938450688e-08	0.290225222028975	0.209	0.159	0.0012605502602611	Neutros	Rnf167
Tmbim4	8.70309300683232e-08	0.328127578480965	0.54	0.574	0.00126891096039615	Neutros	Tmbim4
Osm	8.76363478463394e-08	0.47552294928094	0.35	0.304	0.00127773795159963	Neutros	Osm
Midn	1.07373165829002e-07	0.388329618889011	0.348	0.328	0.00156550075778686	Neutros	Midn
Atg2a	1.20860204437001e-07	0.331700736747194	0.288	0.248	0.00176214178069147	Neutros	Atg2a
Pdlim2	1.64719668681415e-07	0.263155391622861	0.222	0.173	0.00240161276937504	Neutros	Pdlim2
Rinl	1.93441527664726e-07	0.270802790478949	0.229	0.181	0.0028203774733517	Neutros	Rinl
Tagap	2.17677675579926e-07	0.478917929293296	0.216	0.167	0.00317374050995532	Neutros	Tagap
Cxcl10	2.36890036334924e-07	0.761604520944512	0.389	0.302	0.00345385672976319	Neutros	Cxcl10
Ifi204	3.23130077030704e-07	0.323655845767496	0.582	0.521	0.00471123652310767	Neutros	Ifi204
Myd88	4.50181285644336e-07	0.360195052369706	0.411	0.419	0.00656364314469442	Neutros	Myd88
Trim30a	4.56032602988677e-07	0.389221695884285	0.439	0.452	0.00664895535157491	Neutros	Trim30a
Tmem71	5.04291606748458e-07	0.283252960979911	0.232	0.186	0.00735257162639251	Neutros	Tmem71
Rabac1	8.8379572558331e-07	0.256140797041299	0.694	0.701	0.0128857416790047	Neutros	Rabac1
Preb	1.49004755554614e-06	0.334303340944994	0.314	0.294	0.0217248933598627	Neutros	Preb
Gripap1	1.66897703112649e-06	0.312838040855725	0.339	0.325	0.0243336851138243	Neutros	Gripap1
Trim12c	1.68068301455234e-06	0.293089991276134	0.203	0.159	0.0245043583521732	Neutros	Trim12c
Max	1.93349304587436e-06	0.317410376167539	0.347	0.333	0.0281903286088482	Neutros	Max
Syne1	2.77200874773564e-06	0.261756434453373	0.204	0.155	0.0404158875419856	Neutros	Syne1
Srpk2	3.07371369008234e-06	0.334943960463214	0.321	0.306	0.0448147456014006	Neutros	Srpk2
Prkd3	4.12382565832539e-06	0.338209061591999	0.241	0.202	0.0601253780983842	Neutros	Prkd3
Braf	5.3197488572986e-06	0.30952848015042	0.245	0.211	0.0775619383394136	Neutros	Braf
Bcl2l11	5.37617762997997e-06	0.390827108423823	0.535	0.527	0.0783846698451079	Neutros	Bcl2l11
Rlf	5.38910768045898e-06	0.312504786095899	0.312	0.29	0.0785731899810919	Neutros	Rlf
Cks2	8.1024387392802e-06	0.456418282025297	0.405	0.402	0.118133556818705	Neutros	Cks2
Raf1	8.59454196653282e-06	0.350889686585573	0.406	0.425	0.125308421872048	Neutros	Raf1
Pag1	9.24486612783146e-06	0.346883967404444	0.423	0.429	0.134790148143783	Neutros	Pag1
Arid4b	1.51418124941868e-05	0.303934143911075	0.444	0.466	0.220767626165243	Neutros	Arid4b
Atp2b1	1.59964955150292e-05	0.301606264233429	0.912	0.827	0.233228904609126	Neutros	Atp2b1
Icosl	2.26286178871845e-05	0.304015657307754	0.207	0.17	0.329925248795151	Neutros	Icosl
Taf7	2.26548031945788e-05	0.320556028054745	0.361	0.364	0.33030703057696	Neutros	Taf7
Sftpc	3.36322258637987e-05	0.257910689109789	0.327	0.323	0.490357853094185	Neutros	Sftpc
Cyld	3.68944346648196e-05	0.342739768533191	0.344	0.344	0.53792085741307	Neutros	Cyld
Il10rb	4.23601903085459e-05	0.291575069691253	0.371	0.382	0.617611574698599	Neutros	Il10rb
H2-T22	4.25226359840558e-05	0.288061565312738	0.44	0.457	0.619980032647534	Neutros	H2-T22
Chd7	4.32756614673778e-05	0.362124313953807	0.378	0.388	0.630959144194368	Neutros	Chd7
Arrdc4	5.38761556724862e-05	0.301562736144884	0.27	0.248	0.785514349704849	Neutros	Arrdc4
Bri3	7.42634818257121e-05	0.27891277198688	0.954	0.892	1	Neutros	Bri3
Tlr13	9.38774015937994e-05	0.285476408194501	0.317	0.305	1	Neutros	Tlr13
Gbp7	0.000103286333654509	0.457044743190248	0.325	0.318	1	Neutros	Gbp7
Ip6k1	0.000309074423240171	0.251689120324109	0.227	0.204	1	Neutros	Ip6k1
Irf9	0.000325007701810891	0.279464812302682	0.278	0.266	1	Neutros	Irf9
Flot1	0.000343132509080035	0.278534634732186	0.276	0.262	1	Neutros	Flot1
Ldha	0.000355275151639308	0.253714645193102	0.929	0.839	1	Neutros	Ldha
Gm26532	0.000403174825151247	0.266219980597552	0.21	0.183	1	Neutros	Gm26532
Sp100	0.000409472678274439	0.309106919629418	0.443	0.469	1	Neutros	Sp100
Mindy1	0.000421901390590169	0.266984440199845	0.221	0.198	1	Neutros	Mindy1
Batf	0.000564774515608299	0.333830449961164	0.297	0.289	1	Neutros	Batf
Cwc25	0.000644062846278877	0.268222767232556	0.3	0.298	1	Neutros	Cwc25
Pnpla2	0.00119676982328936	0.338459896904007	0.36	0.385	1	Neutros	Pnpla2
Ddit3	0.00134562706557034	0.274193774938492	0.267	0.256	1	Neutros	Ddit3
Rnf114	0.00173939514992714	0.254116841368435	0.329	0.339	1	Neutros	Rnf114
Hilpda	0.00175204008780321	0.264631701223629	0.226	0.312	1	Neutros	Hilpda
Cd300lb	0.00420742096934885	0.25156741734765	0.205	0.186	1	Neutros	Cd300lb
Qsox1	0.00427773982415857	0.274073179004671	0.22	0.205	1	Neutros	Qsox1
Cdc42ep4	0.00495951401442857	0.254353850155521	0.223	0.206	1	Neutros	Cdc42ep4
Cyth1	0.00501267587977958	0.295925436963378	0.382	0.423	1	Neutros	Cyth1
4930523C07Rik	0.00942165711641014	0.30472017148424	0.401	0.43	1	Neutros	4930523C07Rik
Eno3	7.02172383939757e-27	0.963319940584247	0.605	0.099	1.02376733578417e-22	Neutros_2	Eno3
Asprv11	1.85148254551226e-23	0.995119807881434	0.721	0.142	2.69946155135688e-19	Neutros_2	Asprv1
Adgre4	4.5206808879024e-23	1.00297208281917	0.744	0.167	6.59115273456169e-19	Neutros_2	Adgre4
Ace	1.80207891687812e-22	1.24219124985757	0.721	0.171	2.6274310608083e-18	Neutros_2	Ace
Cd300e	6.10289131701485e-19	0.947980174895679	0.465	0.084	8.89801554020765e-15	Neutros_2	Cd300e
Csf11	1.11193263134196e-18	0.903940901499455	0.814	0.211	1.62119777649658e-14	Neutros_2	Csf1
Treml4	1.38828053945667e-18	1.09031837676809	0.744	0.211	2.02411302652782e-14	Neutros_2	Treml4
Pou2f2	2.01640907249495e-17	1.17295636782011	0.93	0.386	2.93992442769764e-13	Neutros_2	Pou2f2
H2-Q101	1.45135016101658e-15	0.80413761128946	0.721	0.203	2.11606853476217e-11	Neutros_2	H2-Q10
Lst11	2.88142363512622e-15	1.08783592780819	1	0.718	4.20111566001403e-11	Neutros_2	Lst1
Gngt2	4.3048835663652e-15	1.20974481460596	1	0.775	6.27652023976046e-11	Neutros_2	Gngt2
Hdc1	4.61382237280494e-15	0.892887551882361	0.953	0.313	6.7269530195496e-11	Neutros_2	Hdc
Grk3	2.01778210243769e-14	0.930960773761424	0.721	0.246	2.94192630535416e-10	Neutros_2	Grk3
Cxcr41	5.23771462924478e-14	1.01096163196985	0.93	0.482	7.63658792943889e-10	Neutros_2	Cxcr4
Csf3r1	1.829567865826e-13	0.854923450823178	0.93	0.399	2.6675099483743e-09	Neutros_2	Csf3r
Spn	2.23715238527371e-13	1.06869664239481	0.744	0.292	3.26176817772907e-09	Neutros_2	Spn
Pot1b	3.08719744406852e-13	0.507754126734312	0.419	0.091	4.5011338734519e-09	Neutros_2	Pot1b
Cd300ld1	3.60857294297988e-13	1.08334892097972	0.837	0.361	5.26129935086467e-09	Neutros_2	Cd300ld
Stfa2l11	3.9102247601822e-13	0.749393612067641	0.488	0.11	5.70110770034565e-09	Neutros_2	Stfa2l1
Nxpe4	4.50077318779584e-13	0.510466898251715	0.465	0.109	6.56212730780633e-09	Neutros_2	Nxpe4
Sh2d3c1	7.14086784837137e-13	0.724580605993085	0.628	0.184	1.04113853229255e-08	Neutros_2	Sh2d3c
Dusp161	1.23620273364169e-12	1.01518518743173	0.814	0.339	1.80238358564958e-08	Neutros_2	Dusp16
Rap1gap2	1.80965626839838e-12	0.47039020611439	0.628	0.183	2.63847883932484e-08	Neutros_2	Rap1gap2
Slc12a2	1.96377493855633e-12	0.545768778678977	0.349	0.069	2.86318386041513e-08	Neutros_2	Slc12a2
Krt80	2.61797602017614e-12	0.808484078235264	0.558	0.172	3.81700903741681e-08	Neutros_2	Krt80
Itgal	4.68923961303526e-12	1.12295952869405	0.953	0.697	6.8369113558054e-08	Neutros_2	Itgal
Entpd11	7.41393373875217e-12	0.820123866875091	0.814	0.337	1.08095153911007e-07	Neutros_2	Entpd1
9830107B12Rik	8.08146322904847e-12	0.272538925502156	0.256	0.04	1.17827733879527e-07	Neutros_2	9830107B12Rik
Trem31	2.68449223295756e-11	0.747395054949016	0.814	0.324	3.91398967565212e-07	Neutros_2	Trem3
Ceacam1	4.04020161726401e-11	0.757976301811878	0.628	0.226	5.89061395797092e-07	Neutros_2	Ceacam1
Fgr1	7.23493327057003e-11	0.770866562714477	0.907	0.637	1.05485327084911e-06	Neutros_2	Fgr
Il1r21	9.32567501019806e-11	0.458715623741309	0.953	0.38	1.35968341648688e-06	Neutros_2	Il1r2
Ankrd33b1	1.05992984113134e-10	0.554166488431382	0.558	0.165	1.54537770836949e-06	Neutros_2	Ankrd33b
Nr4a11	1.09046916190975e-10	1.14785482466562	0.977	0.767	1.58990403806442e-06	Neutros_2	Nr4a1
S1pr5	1.7240700372383e-10	0.498648562644746	0.279	0.055	2.51369411429344e-06	Neutros_2	S1pr5
Slc22a151	1.79866878991197e-10	0.514124731246092	0.512	0.149	2.62245909569165e-06	Neutros_2	Slc22a15
Pglyrp11	2.2832890327598e-10	0.384611895845408	1	0.449	3.32903540976379e-06	Neutros_2	Pglyrp1
Msn	2.64047115978175e-10	0.649470290474881	1	0.963	3.84980695096179e-06	Neutros_2	Msn
Lyl1	3.96972070492284e-10	0.428681977757776	0.488	0.143	5.78785278777749e-06	Neutros_2	Lyl1
Adssl1	5.07390618941706e-10	0.629121645083079	0.698	0.279	7.39775522417007e-06	Neutros_2	Adssl1
Mef2d	5.71274834137679e-10	0.590458303561404	0.814	0.364	8.32918708172737e-06	Neutros_2	Mef2d
Rnf145	6.19080037692419e-10	0.375435328772378	0.488	0.142	9.02618694955547e-06	Neutros_2	Rnf145
Cst3	6.2248036321926e-10	0.319060545520641	1	0.996	9.07576369573681e-06	Neutros_2	Cst3
Zfyve9	6.66072478136872e-10	0.394041955729405	0.488	0.143	9.71133673123559e-06	Neutros_2	Zfyve9
Tmc6	6.7392196860744e-10	0.675822231824702	0.558	0.196	9.82578230229648e-06	Neutros_2	Tmc6
Csf1r	7.68359045237933e-10	0.796808374687995	0.93	0.638	1.12026748795691e-05	Neutros_2	Csf1r
Mirt11	8.6541707963135e-10	0.62363513419927	0.512	0.159	1.26177810210251e-05	Neutros_2	Mirt1
AC163018.1	9.76719998784065e-10	0.315318964043225	0.256	0.049	1.42405775822717e-05	Neutros_2	AC163018.1
Il1b1	1.11109706808487e-09	0.761014285528706	1	0.694	1.61997952526773e-05	Neutros_2	Il1b
Pim11	1.25331532107654e-09	0.662748883354836	1	0.936	1.8273337381296e-05	Neutros_2	Pim1
Sh2b21	1.28392337908204e-09	0.500221647805274	0.674	0.249	1.87196028670161e-05	Neutros_2	Sh2b2
Clec4d1	1.83030431802798e-09	0.645481998531247	0.953	0.535	2.66858369568479e-05	Neutros_2	Clec4d
Btg11	1.96870245977773e-09	0.782642255154941	1	0.975	2.87036818635593e-05	Neutros_2	Btg1
Slc2a61	2.16186650195703e-09	0.432153150857839	0.721	0.269	3.15200135985335e-05	Neutros_2	Slc2a6
Myo1g	2.37959245384733e-09	0.870020322435124	0.814	0.482	3.46944579770941e-05	Neutros_2	Myo1g
Srgn1	2.77908800507979e-09	0.617948789713339	1	0.903	4.05191031140633e-05	Neutros_2	Srgn
Cebpb1	2.78561487661405e-09	0.617244872713669	1	0.951	4.06142649010328e-05	Neutros_2	Cebpb
Cd244	2.85043308588194e-09	0.422385659043943	0.558	0.189	4.15593143921587e-05	Neutros_2	Cd244
Cxcr21	2.90717004287277e-09	0.411624015327145	0.674	0.224	4.2386539225085e-05	Neutros_2	Cxcr2
Heg1	3.28650179473794e-09	0.358489217223464	0.395	0.105	4.79171961672792e-05	Neutros_2	Heg1
Ltb1	3.46253506839316e-09	0.566058740425317	0.674	0.248	5.04837612971723e-05	Neutros_2	Ltb
Gm267401	4.01514783056112e-09	0.429961529984348	0.488	0.151	5.85408553695812e-05	Neutros_2	Gm26740
Adipor11	4.37774167765104e-09	0.667685605076787	0.953	0.669	6.38274736601522e-05	Neutros_2	Adipor1
Dusp2	4.68097283960656e-09	0.742108604079125	0.767	0.347	6.82485840014636e-05	Neutros_2	Dusp2
2310001H17Rik1	5.16329252557163e-09	0.558034563233379	0.581	0.213	7.52808050228343e-05	Neutros_2	2310001H17Rik
2810474O19Rik1	5.54223809249678e-09	0.542368144214606	1	0.746	8.08058313886031e-05	Neutros_2	2810474O19Rik
Napsa	5.81500901882039e-09	0.654890938023753	1	0.727	8.47828314944013e-05	Neutros_2	Napsa
Tiam2	5.97435750407072e-09	0.271791092202876	0.233	0.044	8.71061324093511e-05	Neutros_2	Tiam2
Pi161	6.51357533857309e-09	0.519684533935716	0.512	0.172	9.49679284363957e-05	Neutros_2	Pi16
Ptprc1	6.78219777506383e-09	0.683713365624814	1	0.984	9.88844435604307e-05	Neutros_2	Ptprc
Fyb	7.1250061562087e-09	0.80924241363128	0.953	0.708	0.000103882589757523	Neutros_2	Fyb
Cx3cr1	7.588940023179e-09	0.812033304582395	0.605	0.236	0.00011064674553795	Neutros_2	Cx3cr1
Sorl11	8.37754279238853e-09	0.763253013541459	0.814	0.419	0.000122144573913025	Neutros_2	Sorl1
Tmem164	9.32804585172736e-09	0.391586826371294	0.488	0.159	0.000136002908518185	Neutros_2	Tmem164
Gm19951	9.50395125762548e-09	0.355011494711707	0.302	0.071	0.00013856760933618	Neutros_2	Gm19951
Ly6i	1.02156768492971e-08	0.529688402931327	0.512	0.168	0.000148944568462752	Neutros_2	Ly6i
Bcl2	1.07225249549428e-08	0.53928082551015	0.372	0.104	0.000156334413843066	Neutros_2	Bcl2
Mxd11	1.22046420168204e-08	0.37943500730809	1	0.571	0.000177943680605241	Neutros_2	Mxd1
Abi3	1.32419924284497e-08	0.524371590242841	0.581	0.216	0.000193068249606796	Neutros_2	Abi3
Rap1b	1.49200558700494e-08	0.719635531729062	0.977	0.964	0.00021753441458532	Neutros_2	Rap1b
Rasgrp2	1.65106940858837e-08	0.673657283423243	0.698	0.339	0.000240725919772184	Neutros_2	Rasgrp2
Nudt41	1.65916268430968e-08	0.466165959148591	0.721	0.295	0.000241905919372351	Neutros_2	Nudt4
Osgin2	1.72804680087342e-08	0.659183289710913	0.488	0.173	0.000251949223567345	Neutros_2	Osgin2
Cd300a1	1.86295416744357e-08	0.729818217988642	0.93	0.707	0.000271618717613272	Neutros_2	Cd300a
Adgre51	1.89729749420498e-08	0.677906480759215	0.977	0.751	0.000276625974655087	Neutros_2	Adgre5
Grina1	2.0703499127075e-08	0.502911354189677	0.953	0.632	0.000301857017272754	Neutros_2	Grina
Snx181	2.17166963546178e-08	0.645254558937459	0.93	0.593	0.000316629432850327	Neutros_2	Snx18
Nfe21	2.20185284173914e-08	0.43619892823505	0.581	0.208	0.000321030144325567	Neutros_2	Nfe2
Trib11	2.29877711078301e-08	0.693531357995707	0.953	0.691	0.000335161702752163	Neutros_2	Trib1
Arid3a	2.86533414471026e-08	0.398445577921504	0.558	0.198	0.000417765718298756	Neutros_2	Arid3a
March71	3.13730110005214e-08	0.64448886047897	0.837	0.494	0.000457418500387602	Neutros_2	March7
Gxylt1	3.40462649360532e-08	0.483177153882306	0.558	0.217	0.000496394542767655	Neutros_2	Gxylt1
Cyfip2	3.43508587761759e-08	0.555502145243498	0.674	0.285	0.000500835520956645	Neutros_2	Cyfip2
Smpdl3b	3.96541182850221e-08	0.439039536443079	0.651	0.247	0.000578157044595622	Neutros_2	Smpdl3b
Gfpt1	4.17114651614842e-08	0.786138360500704	0.581	0.269	0.000608153162054439	Neutros_2	Gfpt1
Pecam1	4.24617358474427e-08	0.44325268781702	0.395	0.117	0.000619092108655715	Neutros_2	Pecam1
Zeb2	5.3308651879948e-08	0.713908621837433	1	0.905	0.000777240144409642	Neutros_2	Zeb2
Fgd4	6.23936629608281e-08	0.495438131609726	0.605	0.24	0.000909699605968874	Neutros_2	Fgd4
Ankrd44	6.51061391616287e-08	0.739308532907295	0.744	0.434	0.000949247508976546	Neutros_2	Ankrd44
Ifitm21	6.89090298785931e-08	0.613074328430405	1	0.816	0.00100469365562989	Neutros_2	Ifitm2
Rnf1491	8.76290623201686e-08	0.58686827196364	1	0.846	0.00127763172862806	Neutros_2	Rnf149
Neat11	9.53202651953207e-08	0.601458819424973	1	0.904	0.00138976946654778	Neutros_2	Neat1
Atp2b11	1.01225322801425e-07	0.6789524877152	0.953	0.849	0.00147586520644478	Neutros_2	Atp2b1
Lpcat21	1.20934637981063e-07	0.487926521341866	0.721	0.312	0.00176322702176389	Neutros_2	Lpcat2
Themis21	1.21131996917645e-07	0.706772322300411	0.814	0.494	0.00176610451505927	Neutros_2	Themis2
Dusp11	1.22792788536981e-07	0.635274434124742	1	0.88	0.00179031885686918	Neutros_2	Dusp1
Arhgef10l	1.25156262782316e-07	0.452440872914361	0.512	0.19	0.00182477831136617	Neutros_2	Arhgef10l
Fcer1g1	1.304116322018e-07	0.437441123278287	1	0.991	0.00190140159750224	Neutros_2	Fcer1g
Slc11a1	1.30930128961761e-07	0.698298522242649	0.767	0.386	0.00190896128026248	Neutros_2	Slc11a1
Gpr132	1.44390327168065e-07	0.588476767149004	0.791	0.398	0.00210521097011038	Neutros_2	Gpr132
Slc16a31	1.53184972494309e-07	0.704221492883147	0.86	0.508	0.00223343689896702	Neutros_2	Slc16a3
Pmaip1	1.66215257027961e-07	0.66619978622874	0.721	0.373	0.00242341844746767	Neutros_2	Pmaip1
Ptpre1	1.76633310984912e-07	0.613476802400526	0.907	0.65	0.00257531367416002	Neutros_2	Ptpre
Gcnt21	1.9344362505612e-07	0.613718067856025	0.814	0.42	0.00282040805331823	Neutros_2	Gcnt2
Fam49a	1.935371547521e-07	0.596978970214002	0.651	0.295	0.00282177171628562	Neutros_2	Fam49a
Fgd31	2.13932187613672e-07	0.31133175178487	0.465	0.153	0.00311913129540734	Neutros_2	Fgd3
Ldlrad3	2.34664013928174e-07	0.348336054291201	0.395	0.127	0.00342140132307277	Neutros_2	Ldlrad3
Ets21	2.74863381764505e-07	0.570767652854711	0.953	0.601	0.00400750810612648	Neutros_2	Ets2
Klhl5	2.83342348870814e-07	0.382095306595063	0.535	0.21	0.00413113144653647	Neutros_2	Klhl5
Tmcc11	2.91468748819673e-07	0.592259259942533	0.791	0.42	0.00424961435779083	Neutros_2	Tmcc1
Tmem51	2.93253093714155e-07	0.616291046377654	0.512	0.208	0.00427563010635238	Neutros_2	Tmem51
Lrg11	3.19714306952075e-07	0.311020270307289	0.581	0.21	0.00466143459536126	Neutros_2	Lrg1
Dgkh	3.25828745224043e-07	0.518906191821891	0.395	0.134	0.00475058310536655	Neutros_2	Dgkh
Dock2	3.28563150138203e-07	0.655545707444662	0.837	0.581	0.00479045072901501	Neutros_2	Dock2
Vill	3.3908822982324e-07	0.334506511173199	0.326	0.094	0.00494390639082284	Neutros_2	Vill
Ptprj	3.65869984374574e-07	0.674864013746607	0.698	0.397	0.00533438437218129	Neutros_2	Ptprj
Slc44a2	3.98385088722325e-07	0.509563052737553	0.651	0.297	0.0058084545935715	Neutros_2	Slc44a2
Pnisr	4.10418071818332e-07	0.501197261561443	0.698	0.339	0.00598389548711129	Neutros_2	Pnisr
Rasa3	4.31847513070801e-07	0.467929380183369	0.651	0.304	0.00629633674057227	Neutros_2	Rasa3
Rras	4.45249240003608e-07	0.564651535344174	0.605	0.282	0.00649173391925261	Neutros_2	Rras
Gpatch2l	4.49770860787225e-07	0.352099899291803	0.372	0.117	0.00655765915027774	Neutros_2	Gpatch2l
Thbd	4.52013385222025e-07	0.323231357345912	0.349	0.106	0.00659035515653712	Neutros_2	Thbd
Cyth3	4.58237294336025e-07	0.561958931626351	0.605	0.282	0.00668109975141924	Neutros_2	Cyth3
Pilrb21	4.86376581019227e-07	0.426524266844696	0.628	0.264	0.00709137055126033	Neutros_2	Pilrb2
Dhx40	4.89076853288663e-07	0.602186761148539	0.605	0.262	0.0071307405209487	Neutros_2	Dhx40
Trem11	5.0037647815581e-07	0.34524686040854	0.884	0.454	0.00729548905151171	Neutros_2	Trem1
Cdk2ap21	5.1582208535645e-07	0.562781783611956	1	0.821	0.00752068600449704	Neutros_2	Cdk2ap2
Lmnb11	5.28690240673386e-07	0.463312109709054	0.884	0.479	0.00770830370901796	Neutros_2	Lmnb1
Trps1	5.34014030772313e-07	0.588800157312135	0.744	0.406	0.00778592456866033	Neutros_2	Trps1
Tppp3	5.43914871253703e-07	0.676459148138071	0.674	0.321	0.00793027882287899	Neutros_2	Tppp3
Cd300c2	5.51390846089765e-07	0.626179848244763	0.884	0.688	0.00803927853598877	Neutros_2	Cd300c2
Gk	5.68342564374676e-07	0.418018478753759	0.535	0.212	0.00828643458858277	Neutros_2	Gk
Sgms21	6.45255225933482e-07	0.471904170348705	0.651	0.288	0.00940782119411017	Neutros_2	Sgms2
Itga4	6.81622515496795e-07	0.691890025939244	0.837	0.593	0.00993805627594327	Neutros_2	Itga4
Ppp1r21	7.20533089826611e-07	0.620735607955811	0.767	0.533	0.010505372449672	Neutros_2	Ppp1r2
Ifitm11	7.24668516940222e-07	0.253418982140563	0.605	0.235	0.0105656669769884	Neutros_2	Ifitm1
Herc4	7.36951870229251e-07	0.503316854288073	0.605	0.273	0.0107447582679425	Neutros_2	Herc4
Rap1a	7.62288711113636e-07	0.623529545493158	0.953	0.832	0.0111141694080368	Neutros_2	Rap1a
6430548M08Rik1	7.71157178091701e-07	0.364807460010845	0.628	0.257	0.011243471656577	Neutros_2	6430548M08Rik
Ppp2r5a	8.44238654168473e-07	0.65403052912818	0.837	0.654	0.0123089995777763	Neutros_2	Ppp2r5a
Pla2g71	8.4951417822006e-07	0.560387456789364	0.907	0.548	0.0123859167184485	Neutros_2	Pla2g7
Plcg2	8.87380138292678e-07	0.468865812680312	0.698	0.347	0.0129380024163072	Neutros_2	Plcg2
Tln1	9.01332021893196e-07	0.58538818342318	0.953	0.877	0.0131414208792028	Neutros_2	Tln1
Arrdc3	9.15771277196816e-07	0.397903588904928	0.442	0.157	0.0133519452215296	Neutros_2	Arrdc3
Efhd2	9.28277664975399e-07	0.657197245977438	0.953	0.872	0.0135342883553413	Neutros_2	Efhd2
Swt1	9.57311907164198e-07	0.48686628781155	0.512	0.214	0.013957607606454	Neutros_2	Swt1
Tpd521	9.73214775334521e-07	0.447692875638306	1	0.866	0.0141894714243773	Neutros_2	Tpd52
Elf4	9.78396502483823e-07	0.373482289056376	0.628	0.278	0.0142650210062141	Neutros_2	Elf4
Ssh2	9.96257993824715e-07	0.523114339582978	0.767	0.431	0.0145254415499643	Neutros_2	Ssh2
Slc7a111	1.03698971696826e-06	0.355751889104887	0.907	0.505	0.0151193100733973	Neutros_2	Slc7a11
Marcks1	1.05618751872802e-06	0.670082714523488	1	0.703	0.0153992140230546	Neutros_2	Marcks
Pnrc11	1.1502589569222e-06	0.523726405678793	1	0.808	0.0167707755919257	Neutros_2	Pnrc1
Spata131	1.17584597446126e-06	0.444075045716596	0.581	0.25	0.0171438343076451	Neutros_2	Spata13
Kras1	1.27340086446474e-06	0.629253925410656	0.86	0.562	0.0185661846038959	Neutros_2	Kras
Slc12a6	1.29809743861563e-06	0.36398331453166	0.535	0.215	0.0189262606550158	Neutros_2	Slc12a6
Sec14l1	1.37803078155471e-06	0.468060242811322	0.581	0.261	0.0200916887950676	Neutros_2	Sec14l1
Hist1h1c	1.43537262245829e-06	0.545048096269013	0.837	0.513	0.0209277328354419	Neutros_2	Hist1h1c
Ptpn11	1.48222299658325e-06	0.591565833987193	0.977	0.897	0.0216108112901838	Neutros_2	Ptpn1
Eif11	1.50814361596473e-06	0.40057508862502	1	0.998	0.0219887339207658	Neutros_2	Eif1
Stap1	1.57629643476804e-06	0.601095831615563	0.674	0.349	0.0229824020189181	Neutros_2	Stap1
Tyrobp1	1.63036783069249e-06	0.353699105383317	1	0.998	0.0237707629714965	Neutros_2	Tyrobp
Nfil3	1.80592805671428e-06	0.527029389586361	0.721	0.388	0.0263304310668943	Neutros_2	Nfil3
Kdm6b1	1.80856540423428e-06	0.698689641868441	0.884	0.726	0.0263688835937358	Neutros_2	Kdm6b
Rabgef11	1.83994666777552e-06	0.45996606119277	0.605	0.263	0.0268264224161671	Neutros_2	Rabgef1
Htra2	1.8709172779375e-06	0.479337680127333	0.442	0.176	0.0272779739123288	Neutros_2	Htra2
Plk2	1.91232529509605e-06	0.537329770500874	0.581	0.247	0.0278817028025004	Neutros_2	Plk2
Map3k14	2.00754094080917e-06	0.489245611420461	0.488	0.201	0.0292699469169977	Neutros_2	Map3k14
Jaml1	2.06449937573656e-06	0.437206549600616	0.465	0.178	0.0301004008982391	Neutros_2	Jaml
Acod11	2.06518240145669e-06	0.327451244719256	0.884	0.48	0.0301103594132386	Neutros_2	Acod1
Clec4a3	2.400781406818e-06	0.639055990345843	0.837	0.528	0.0350033929114065	Neutros_2	Clec4a3
Stk10	2.51096895387371e-06	0.616367350151373	0.791	0.526	0.0366099273474787	Neutros_2	Stk10
Sik1	2.52622544110782e-06	0.398492804776255	0.558	0.245	0.036832366931352	Neutros_2	Sik1
Hfe	2.61569993566999e-06	0.479400721204069	0.442	0.175	0.0381369050620684	Neutros_2	Hfe
Gm21188	2.81203305390041e-06	0.359202014977018	0.651	0.281	0.040999441925868	Neutros_2	Gm21188
Il6ra	2.8339759354263e-06	0.457030538366877	0.814	0.444	0.0413193691385154	Neutros_2	Il6ra
Stat31	2.87813802684288e-06	0.518519765505728	0.86	0.697	0.0419632524313692	Neutros_2	Stat3
Ccdc50	2.91088657805104e-06	0.573365655173967	0.651	0.328	0.0424407263079842	Neutros_2	Ccdc50
Metrnl	2.98298298530488e-06	0.624940222581038	0.93	0.708	0.0434918919257452	Neutros_2	Metrnl
Stk38	3.01212790088217e-06	0.461328969046562	0.791	0.458	0.0439168247948621	Neutros_2	Stk38
Dock5	3.10435415257716e-06	0.390939641155164	0.488	0.199	0.045261483544575	Neutros_2	Dock5
Dusp5	3.11266955402112e-06	0.624213470956295	0.837	0.525	0.045382722097628	Neutros_2	Dusp5
Hist1h4i	3.41696975942309e-06	0.283321621306391	0.326	0.103	0.0498194190923886	Neutros_2	Hist1h4i
Gpr141	3.5663114945672e-06	0.675233334471288	0.721	0.433	0.0519968215907898	Neutros_2	Gpr141
Lair1	3.67184538596767e-06	0.545260317493613	0.651	0.336	0.0535355057274086	Neutros_2	Lair1
Ccr11	3.88890586682373e-06	0.402850846596918	0.977	0.589	0.05670024753829	Neutros_2	Ccr1
AC110211.11	4.04646634828872e-06	0.251362480531136	0.326	0.098	0.0589974793580495	Neutros_2	AC110211.1
Il18rap1	4.10299962032132e-06	0.284525409834197	0.465	0.169	0.0598217344642849	Neutros_2	Il18rap
Rc3h2	4.14293709066196e-06	0.311775444242397	0.558	0.235	0.0604040227818514	Neutros_2	Rc3h2
Mxi1	4.16272110437811e-06	0.515801271513339	0.605	0.293	0.0606924737018328	Neutros_2	Mxi1
C5ar11	4.18484040094516e-06	0.500247346123889	0.907	0.583	0.0610149730457804	Neutros_2	C5ar1
Vmp11	4.19819344762611e-06	0.476622256314747	0.814	0.483	0.0612096604663886	Neutros_2	Vmp1
Hip1	4.21493472534869e-06	0.535259906385577	0.651	0.338	0.0614537482955839	Neutros_2	Hip1
Tbc1d2b	4.32286129696879e-06	0.294076332826214	0.488	0.19	0.0630273177098049	Neutros_2	Tbc1d2b
Snap231	4.48211436525025e-06	0.545603979963292	0.837	0.527	0.0653492274453487	Neutros_2	Snap23
Ier21	4.4876242568827e-06	0.511803785215895	0.953	0.791	0.0654295616653498	Neutros_2	Ier2
Samsn11	4.67049321174177e-06	0.598320883576175	0.907	0.702	0.068095791027195	Neutros_2	Samsn1
Grk21	4.81384904841665e-06	0.477484812456379	0.907	0.695	0.0701859191259148	Neutros_2	Grk2
Trim30b1	4.90510660635219e-06	0.257512918010438	0.465	0.169	0.0715164543206149	Neutros_2	Trim30b
Atp8a1	5.01826512327432e-06	0.332116787701508	0.488	0.2	0.0731663054973395	Neutros_2	Atp8a1
Fcgr4	5.06751841693144e-06	0.706326273110056	0.814	0.516	0.0738844185188603	Neutros_2	Fcgr4
Klf31	6.02141945948094e-06	0.548313776103482	0.86	0.556	0.0877922957192321	Neutros_2	Klf3
Dgat21	6.05957343028483e-06	0.382079536506184	0.465	0.181	0.0883485806135528	Neutros_2	Dgat2
Rab8a1	6.13024640992075e-06	0.381106238639318	0.884	0.566	0.0893789926566445	Neutros_2	Rab8a
Cyp4f181	6.27236918488186e-06	0.586424655773251	0.86	0.552	0.0914511427155776	Neutros_2	Cyp4f18
Irf5	6.3338865538866e-06	0.495861139394722	0.814	0.487	0.0923480659556667	Neutros_2	Irf5
Ripor21	6.33774430872877e-06	0.288165593537705	0.698	0.312	0.0924043120212654	Neutros_2	Ripor2
Clec4a1	6.92730124248727e-06	0.473355514092426	0.674	0.327	0.101000052115464	Neutros_2	Clec4a1
Igf1r1	6.9558894162245e-06	0.268016301776934	0.395	0.137	0.101416867688553	Neutros_2	Igf1r
Gpx1	7.1032088456422e-06	0.419674211576148	1	0.996	0.103564784969463	Neutros_2	Gpx1
Pcnx	7.47113336062564e-06	0.360217360131164	0.395	0.151	0.108929124397922	Neutros_2	Pcnx
Il1f91	7.58813872527873e-06	0.329009049564484	0.442	0.16	0.110635062614564	Neutros_2	Il1f9
Usp12	7.71204650236251e-06	0.320219533704622	0.535	0.232	0.112441638004445	Neutros_2	Usp12
Hps3	8.66688245577366e-06	0.381106238639318	0.442	0.182	0.12636314620518	Neutros_2	Hps3
Nfe2l21	9.00790696403886e-06	0.514131435679971	1	0.88	0.131335283535687	Neutros_2	Nfe2l2
Fgl21	9.03764568158945e-06	0.362725674974844	0.721	0.37	0.131768874037574	Neutros_2	Fgl2
Cdkn1b	9.13863116866227e-06	0.67974411999256	0.698	0.409	0.133241242439096	Neutros_2	Cdkn1b
Plagl2	9.37547123859478e-06	0.430130945891737	0.512	0.23	0.136694370658712	Neutros_2	Plagl2
Zfp361	9.65950002617885e-06	0.354906397628799	1	0.911	0.140835510381688	Neutros_2	Zfp36
Adrb2	9.77299221523517e-06	0.480961132453371	0.535	0.252	0.142490226498129	Neutros_2	Adrb2
Gm2a	9.95141723252446e-06	0.398738011715571	0.977	0.856	0.145091663250207	Neutros_2	Gm2a
Bach1	1.07635687190936e-05	0.47301796260729	0.86	0.571	0.156932831924384	Neutros_2	Bach1
Junb1	1.07860352006018e-05	0.443576177364122	1	0.956	0.157260393224774	Neutros_2	Junb
Ccnt1	1.10074930662541e-05	0.396611430250801	0.605	0.299	0.160489248905985	Neutros_2	Ccnt1
Gfod1	1.12955549955743e-05	0.353143269638288	0.395	0.148	0.164689191835473	Neutros_2	Gfod1
Rb1cc1	1.15125450872433e-05	0.389319545487002	0.698	0.358	0.167852907372008	Neutros_2	Rb1cc1
Ncf21	1.21521273450444e-05	0.473216169747281	0.93	0.861	0.177178016690748	Neutros_2	Ncf2
Map3k5	1.27781064532297e-05	0.354928371271783	0.488	0.211	0.186304792088089	Neutros_2	Map3k5
Srsf10	1.29432918031133e-05	0.3497334928564	0.651	0.323	0.188713194489393	Neutros_2	Srsf10
Pag11	1.30950873383116e-05	0.507098415726329	0.721	0.424	0.190926373392583	Neutros_2	Pag1
Atp7a	1.31230584856457e-05	0.36114503889481	0.512	0.225	0.191334192720714	Neutros_2	Atp7a
Birc6	1.34027948550098e-05	0.547874876151073	0.674	0.393	0.195412748986044	Neutros_2	Birc6
Cytip	1.44619545730856e-05	0.490304792763238	0.93	0.826	0.210855297675587	Neutros_2	Cytip
Plac8	1.52405660885055e-05	0.587505413218729	0.977	0.741	0.22220745357041	Neutros_2	Plac8
Clip1	1.54393671491654e-05	0.439237773711526	0.628	0.311	0.225105973034831	Neutros_2	Clip1
Neurl31	1.55877395276733e-05	0.551902571588147	0.744	0.469	0.227269242313477	Neutros_2	Neurl3
Ndel11	1.55987153676642e-05	0.423004567442615	0.837	0.622	0.227429270060545	Neutros_2	Ndel1
Traf1	1.59905378183472e-05	0.534316777517271	0.721	0.408	0.233142041391502	Neutros_2	Traf1
Gm265321	1.76451337486804e-05	0.32882580205012	0.465	0.188	0.257266050055761	Neutros_2	Gm26532
St3gal51	1.77820457384184e-05	0.418174661513356	0.535	0.234	0.25926222686614	Neutros_2	St3gal5
Coro1a	1.80892241685044e-05	0.434162902120657	1	0.967	0.263740888376794	Neutros_2	Coro1a
Calm1	1.83609839151159e-05	0.487098779872992	1	0.999	0.267703145482389	Neutros_2	Calm1
Il17ra	1.83645360822062e-05	0.525076041848725	0.837	0.538	0.267754936078567	Neutros_2	Il17ra
H2-D11	1.88412497932445e-05	0.358092889386438	1	1	0.274705421985505	Neutros_2	H2-D1
Hcar21	1.98609116350865e-05	0.268242457676344	0.628	0.305	0.289572091639561	Neutros_2	Hcar2
Arl4c	2.00840786270866e-05	0.372272544216139	0.674	0.336	0.292825866382923	Neutros_2	Arl4c
Atg4d	2.01417434853706e-05	0.251678096320878	0.349	0.125	0.293666620016703	Neutros_2	Atg4d
Limd21	2.05689051538844e-05	0.424780540075448	0.767	0.449	0.299894637143634	Neutros_2	Limd2
Emilin2	2.35323265009386e-05	0.360318933959726	0.953	0.547	0.343101320383685	Neutros_2	Emilin2
Malat11	2.3671435781185e-05	0.471653350255572	1	0.999	0.345129533689678	Neutros_2	Malat1
Ddx51	2.39184649843747e-05	0.371859784643865	1	0.994	0.348731219472183	Neutros_2	Ddx5
Btg21	2.41129516881385e-05	0.444565387117858	0.953	0.842	0.351566835613059	Neutros_2	Btg2
Nsd31	2.45205557647591e-05	0.451028482738752	0.814	0.519	0.357509703050188	Neutros_2	Nsd3
Dennd4a1	2.45774483650326e-05	0.522613807368892	0.837	0.66	0.358339197162175	Neutros_2	Dennd4a
Wdr3	2.47303429185738e-05	0.28287245933155	0.372	0.141	0.360568399752806	Neutros_2	Wdr3
Zfp2631	2.48304730563916e-05	0.393721187725464	0.605	0.3	0.362028297162189	Neutros_2	Zfp263
Rasgrp41	2.49787592343329e-05	0.472884262126133	0.488	0.225	0.364190309636574	Neutros_2	Rasgrp4
Ebi31	2.51153598306402e-05	0.310049720401649	0.465	0.188	0.366181946330734	Neutros_2	Ebi3
Slc2a31	2.65526846077411e-05	0.323938806789703	0.442	0.17	0.387138141580865	Neutros_2	Slc2a3
Mkln1	2.79216372367113e-05	0.391353222283728	0.628	0.333	0.407097470911251	Neutros_2	Mkln1
Abca7	2.9159217186085e-05	0.301942611200134	0.465	0.197	0.42514138657312	Neutros_2	Abca7
Bin2	2.99081390744889e-05	0.549173977894976	0.744	0.534	0.436060667706048	Neutros_2	Bin2
Stat5b	3.01843433769915e-05	0.329034688018582	0.488	0.22	0.440087726436536	Neutros_2	Stat5b
Cd300lb1	3.0234160044773e-05	0.41324956228574	0.442	0.188	0.44081405345279	Neutros_2	Cd300lb
Msrb11	3.28361051379423e-05	0.32928230883323	1	0.917	0.478750412911198	Neutros_2	Msrb1
Xylt11	3.44879137042921e-05	0.360098470085122	0.535	0.247	0.502833781808578	Neutros_2	Xylt1
Cpeb2	3.46738627375205e-05	0.26804957958156	0.349	0.13	0.505544918713049	Neutros_2	Cpeb2
4833407H14Rik1	3.52168332506353e-05	0.301357813850866	0.372	0.139	0.513461428794262	Neutros_2	4833407H14Rik
Traf3	3.64055738062511e-05	0.3151908582833	0.395	0.159	0.530793266095141	Neutros_2	Traf3
Ubn2	3.6735974937619e-05	0.327332125545432	0.535	0.253	0.535610514590485	Neutros_2	Ubn2
Phf1	3.77860771490927e-05	0.281710571400406	0.302	0.105	0.550921004833772	Neutros_2	Phf1
Apaf1	3.83046580040714e-05	0.338900401536945	0.442	0.192	0.558481913699361	Neutros_2	Apaf1
Mir142hg	3.95705135164293e-05	0.268453809071705	0.256	0.079	0.57693808706954	Neutros_2	Mir142hg
Spi11	4.08364005996658e-05	0.401600014632192	0.977	0.964	0.595394720743127	Neutros_2	Spi1
Ncoa2	4.11692365525611e-05	0.451167834614785	0.442	0.201	0.600247468936341	Neutros_2	Ncoa2
B2m	4.3543635891253e-05	0.322604216625174	1	1	0.634866211294469	Neutros_2	B2m
Pparg	4.45402645194733e-05	0.35924084982112	0.465	0.204	0.64939705669392	Neutros_2	Pparg
Flna	4.47957188758438e-05	0.46391451275797	0.953	0.865	0.653121581209802	Neutros_2	Flna
Pde4b1	4.54161146504291e-05	0.397295937324825	0.814	0.526	0.662166951603256	Neutros_2	Pde4b
Tab2	4.63548169249028e-05	0.481101167375238	0.744	0.442	0.675853230765082	Neutros_2	Tab2
Nfat5	4.86922685295188e-05	0.488233817007141	0.558	0.287	0.709933275160384	Neutros_2	Nfat5
Clec4e1	4.95959307169189e-05	0.417708984184629	0.953	0.7	0.723108669852677	Neutros_2	Clec4e
Arhgap17	5.02009452852537e-05	0.40965577103694	0.721	0.444	0.731929782258999	Neutros_2	Arhgap17
Pex13	5.02418711877446e-05	0.310885670037789	0.395	0.163	0.732526481917316	Neutros_2	Pex13
Leng8	5.0869974688889e-05	0.27646853792486	0.442	0.186	0.741684230964002	Neutros_2	Leng8
Cmip1	5.45587910058237e-05	0.431058083843395	0.744	0.458	0.79546717286491	Neutros_2	Cmip
Stk40	5.64644052385999e-05	0.478474850544812	0.698	0.409	0.823251028378786	Neutros_2	Stk40
B430306N03Rik1	5.69955627745071e-05	0.274734808788933	0.419	0.17	0.830995305252314	Neutros_2	B430306N03Rik
Svil	5.85606299861606e-05	0.417953085028567	0.674	0.391	0.853813985198221	Neutros_2	Svil
Hpgd	5.85748292061888e-05	0.763629842451004	0.349	0.146	0.854021009826232	Neutros_2	Hpgd
Apobec1	5.92580955348616e-05	0.421021251242298	0.651	0.364	0.863983032898282	Neutros_2	Apobec1
BC028528	5.92609168558816e-05	0.334885368136803	0.628	0.326	0.864024167758754	Neutros_2	BC028528
Agpat4	5.93578778912967e-05	0.543935528565913	0.628	0.388	0.865437859655106	Neutros_2	Agpat4
Rbpms	6.47678461496972e-05	0.489236210683659	0.535	0.279	0.944315196862585	Neutros_2	Rbpms
Smpdl3a	6.52339702998468e-05	0.445365279145991	0.86	0.775	0.951111286971766	Neutros_2	Smpdl3a
Ankhd1	6.56382446634433e-05	0.389180764760534	0.512	0.246	0.957005607193003	Neutros_2	Ankhd1
Rgs2	6.71454243780448e-05	0.620754756375609	0.791	0.648	0.978980287431893	Neutros_2	Rgs2
Tra2a	6.82440445246467e-05	0.421477935797585	0.86	0.571	0.994998169169349	Neutros_2	Tra2a
Grb2	7.03089773758367e-05	0.410841042322054	0.884	0.801	1	Neutros_2	Grb2
Nuak2	7.11189225207977e-05	0.255625357250039	0.512	0.232	1	Neutros_2	Nuak2
St3gal1	7.47905714311568e-05	0.377953999560684	0.558	0.281	1	Neutros_2	St3gal1
Hsd17b11	7.62308659336578e-05	0.481236494932992	0.581	0.331	1	Neutros_2	Hsd17b11
Nfatc1	7.62825307442671e-05	0.33967816967163	0.512	0.244	1	Neutros_2	Nfatc1
Igsf61	7.7579220009333e-05	0.381243439813428	0.884	0.642	1	Neutros_2	Igsf6
Fosl21	7.77401125963817e-05	0.440668830437902	0.837	0.582	1	Neutros_2	Fosl2
Hcls1	7.88857028210413e-05	0.390939641155164	0.907	0.694	1	Neutros_2	Hcls1
Map2k31	8.02433991484216e-05	0.375016274185399	0.791	0.48	1	Neutros_2	Map2k3
Pdha1	8.06161597286672e-05	0.339331932242072	0.535	0.27	1	Neutros_2	Pdha1
Xdh	8.11446612976076e-05	0.319159737524046	0.512	0.239	1	Neutros_2	Xdh
Zyx1	8.26087925811075e-05	0.444993992132868	0.953	0.8	1	Neutros_2	Zyx
Mbp	8.35556189457578e-05	0.474788696033998	0.651	0.379	1	Neutros_2	Mbp
Mefv1	8.41503622643285e-05	0.308115694708345	0.651	0.318	1	Neutros_2	Mefv
Rab11fip11	8.56969854513337e-05	0.385564266849456	0.814	0.522	1	Neutros_2	Rab11fip1
Jak2	8.61611006891928e-05	0.353630353960714	0.581	0.296	1	Neutros_2	Jak2
Nfam11	8.86866627175979e-05	0.391308098580456	0.884	0.626	1	Neutros_2	Nfam1
Fbxl3	9.01190965936277e-05	0.374559114198032	0.558	0.275	1	Neutros_2	Fbxl3
Mthfd2	9.06499642564541e-05	0.264915328857428	0.349	0.139	1	Neutros_2	Mthfd2
Rel	9.08769530619618e-05	0.554568059719841	0.907	0.727	1	Neutros_2	Rel
Marcksl11	9.23376056319105e-05	0.321456750193162	0.837	0.504	1	Neutros_2	Marcksl1
Fam46a	9.96287027483634e-05	0.399146915321522	0.605	0.314	1	Neutros_2	Fam46a
Ncf41	0.000101484351582807	0.404213760786696	0.93	0.601	1	Neutros_2	Ncf4
Gmfg1	0.000101607843485851	0.405637129197958	1	0.875	1	Neutros_2	Gmfg
Nckap1l	0.000105441943303577	0.348468648844935	0.767	0.434	1	Neutros_2	Nckap1l
Etv6	0.000109041569515327	0.385161920013346	0.535	0.279	1	Neutros_2	Etv6
Setd2	0.000110576110492995	0.31678224399742	0.605	0.321	1	Neutros_2	Setd2
Pld4	0.000114389246251428	0.376719508707369	0.93	0.712	1	Neutros_2	Pld4
Atg2a1	0.000115484416546285	0.364684528012901	0.512	0.256	1	Neutros_2	Atg2a
Gsr1	0.00011817374116676	0.35086765404744	1	0.837	1	Neutros_2	Gsr
Gadd45b1	0.000119710923250561	0.474821222575043	0.837	0.636	1	Neutros_2	Gadd45b
Nfkbiz1	0.000120747372906255	0.60553853088965	0.907	0.66	1	Neutros_2	Nfkbiz
Akap8l	0.000121486618850376	0.294649627107904	0.372	0.158	1	Neutros_2	Akap8l
Zfp36l1	0.000129813706074191	0.724161858521071	0.721	0.493	1	Neutros_2	Zfp36l1
Rac21	0.000130082899926609	0.335030900004508	1	0.854	1	Neutros_2	Rac2
Anp32a	0.000130587381668479	0.440968898883715	0.767	0.585	1	Neutros_2	Anp32a
Klf71	0.000131402927147296	0.405592324586704	0.558	0.301	1	Neutros_2	Klf7
Rap2a	0.000131578040430376	0.329034688018582	0.442	0.205	1	Neutros_2	Rap2a
Apbb1ip1	0.000132526520451116	0.409832346202548	0.977	0.803	1	Neutros_2	Apbb1ip
Fmnl11	0.000138718866521552	0.436610174757086	0.86	0.644	1	Neutros_2	Fmnl1
Cbfa2t3	0.000143651244389607	0.379152013966062	0.465	0.221	1	Neutros_2	Cbfa2t3
Mcl11	0.000147903228398183	0.344800378633732	1	0.988	1	Neutros_2	Mcl1
Zeb2os	0.000150163652019878	0.252068384538409	0.349	0.142	1	Neutros_2	Zeb2os
Itgam1	0.000155298464872073	0.415235795256777	0.907	0.584	1	Neutros_2	Itgam
Sat1	0.000160703613209679	0.540745937374106	1	0.937	1	Neutros_2	Sat1
Sema4d1	0.000162712306966875	0.47929200378007	0.698	0.432	1	Neutros_2	Sema4d
Sbno2	0.000163570492062964	0.358300785494715	0.721	0.427	1	Neutros_2	Sbno2
Slpi1	0.000173478966177407	0.253007494638282	0.93	0.664	1	Neutros_2	Slpi
Cd82	0.000173595828926013	0.341618415423481	0.581	0.305	1	Neutros_2	Cd82
Ifitm3	0.000175288689618666	0.462214454720947	1	0.793	1	Neutros_2	Ifitm3
Ptpro	0.000180753617191406	0.406215172067422	0.419	0.198	1	Neutros_2	Ptpro
Slc8b1	0.000184205748922705	0.278449843918877	0.558	0.281	1	Neutros_2	Slc8b1
Ikbkb	0.000184503343527808	0.487343142829716	0.698	0.496	1	Neutros_2	Ikbkb
Zfp407	0.000184658580803184	0.277530241821934	0.302	0.117	1	Neutros_2	Zfp407
Atp1a3	0.000191959523974393	0.476396801588089	0.465	0.227	1	Neutros_2	Atp1a3
Klf21	0.000199459219803541	0.413383923900481	0.953	0.818	1	Neutros_2	Klf2
Orai21	0.000204065635650668	0.302582769867517	0.419	0.191	1	Neutros_2	Orai2
Atp1a1	0.000205284758356064	0.398387796004922	0.907	0.737	1	Neutros_2	Atp1a1
Prkcd	0.000208700189053494	0.45591798131493	0.837	0.774	1	Neutros_2	Prkcd
Clk3	0.000213091886837364	0.259342758371951	0.465	0.218	1	Neutros_2	Clk3
Arg21	0.000214765906265967	0.265810660988355	0.535	0.248	1	Neutros_2	Arg2
Fau	0.000218704636907779	0.284783974678274	1	1	1	Neutros_2	Fau
Retreg11	0.000219439889816341	0.443128564621415	0.605	0.369	1	Neutros_2	Retreg1
Jarid2	0.000219511121238415	0.370071660893724	0.628	0.341	1	Neutros_2	Jarid2
Galnt1	0.000219562568887272	0.369676672515927	0.512	0.277	1	Neutros_2	Galnt1
Fnbp4	0.000219585604297117	0.302582769867517	0.465	0.225	1	Neutros_2	Fnbp4
Nrbp1	0.000219632300129887	0.297401669119872	0.605	0.324	1	Neutros_2	Nrbp1
Capzb	0.000222324755059789	0.347071918358499	0.977	0.971	1	Neutros_2	Capzb
Pten1	0.000225109767154252	0.489610359092262	0.791	0.576	1	Neutros_2	Pten
Uhrf1bp1l	0.000234785561831264	0.261000076234725	0.465	0.219	1	Neutros_2	Uhrf1bp1l
R3hdm2	0.000237141939301446	0.391924159014261	0.558	0.301	1	Neutros_2	R3hdm2
Utrn	0.000238601119541451	0.284080385397717	0.442	0.208	1	Neutros_2	Utrn
Nadk1	0.000242042012894769	0.389942703788908	0.86	0.624	1	Neutros_2	Nadk
Zcchc11	0.000242563630984237	0.306088551776338	0.535	0.272	1	Neutros_2	Zcchc11
Tlr7	0.000246010071041544	0.310440747654589	0.488	0.245	1	Neutros_2	Tlr7
Plaur1	0.000250060570428127	0.322009317962848	0.953	0.808	1	Neutros_2	Plaur
Clk1	0.000251793954748	0.560285828129978	0.698	0.558	1	Neutros_2	Clk1
Spag91	0.000252008541521139	0.431590492952486	0.93	0.79	1	Neutros_2	Spag9
Mef2c	0.000252188787132954	0.295399663538049	0.488	0.236	1	Neutros_2	Mef2c
Pilrb11	0.000259659053262769	0.258618195588995	0.465	0.211	1	Neutros_2	Pilrb1
Rara	0.000260252072060755	0.389033835011588	0.698	0.443	1	Neutros_2	Rara
Tprgl	0.000267673957735322	0.268348255030596	0.698	0.393	1	Neutros_2	Tprgl
Csgalnact2	0.000268532574525307	0.284054511868705	0.419	0.192	1	Neutros_2	Csgalnact2
Ptgs21	0.000268941134089394	0.428600386127845	0.465	0.222	1	Neutros_2	Ptgs2
Lilra61	0.000273592637597833	0.327018199721675	0.349	0.151	1	Neutros_2	Lilra6
Arhgap45	0.000279174954258168	0.382041489962547	0.721	0.459	1	Neutros_2	Arhgap45
Rab31	0.000281185773328824	0.391924159014261	0.535	0.285	1	Neutros_2	Rab31
Usp16	0.000283598304221202	0.419866455568822	0.488	0.272	1	Neutros_2	Usp16
1600010M07Rik1	0.000286108037221601	0.289783871936088	0.326	0.134	1	Neutros_2	1600010M07Rik
Ppm1h	0.00028652301980334	0.292551597178331	0.395	0.183	1	Neutros_2	Ppm1h
Rnf111	0.000297048709723767	0.318648293000937	0.535	0.278	1	Neutros_2	Rnf11
Sash3	0.000299630967951023	0.29290478306427	0.442	0.208	1	Neutros_2	Sash3
Ttc7	0.000299778582172265	0.391590271658434	0.605	0.371	1	Neutros_2	Ttc7
Rnf213	0.000312724892580216	0.313370078693261	0.605	0.323	1	Neutros_2	Rnf213
Raf11	0.00031310438101611	0.43421889862435	0.674	0.417	1	Neutros_2	Raf1
Map3k8	0.000318981612494781	0.326104690758859	0.698	0.392	1	Neutros_2	Map3k8
Stat6	0.000320220320453907	0.306346895953609	0.628	0.347	1	Neutros_2	Stat6
Ly6e	0.000324358761997726	0.365149105412861	1	0.963	1	Neutros_2	Ly6e
Pttg1	0.000324784061458698	0.293623892943906	0.558	0.288	1	Neutros_2	Pttg1
Plxnb2	0.000328373985273757	0.269052348529458	0.581	0.309	1	Neutros_2	Plxnb2
Cdk17	0.000336083087523817	0.291993544662267	0.395	0.179	1	Neutros_2	Cdk17
AB1246111	0.00033886705038841	0.409205036702565	0.744	0.453	1	Neutros_2	AB124611
Actg11	0.000339495706572774	0.252815678880085	1	1	1	Neutros_2	Actg1
Zzef1	0.000347252587353502	0.277549130085835	0.465	0.225	1	Neutros_2	Zzef1
Cdkn2d1	0.000347672371039735	0.307574631799912	0.698	0.392	1	Neutros_2	Cdkn2d
Gigyf1	0.000351212130701393	0.288165593537705	0.349	0.154	1	Neutros_2	Gigyf1
Tbc1d23	0.000361252632660861	0.285616500860594	0.488	0.243	1	Neutros_2	Tbc1d23
Pts	0.00037226842751898	0.301806686446102	0.488	0.249	1	Neutros_2	Pts
Lnpep	0.000378020162797905	0.487642887757647	0.767	0.59	1	Neutros_2	Lnpep
Tnfrsf1b1	0.000387235673877449	0.530066212820869	0.884	0.754	1	Neutros_2	Tnfrsf1b
Lrrc251	0.000393484145815103	0.404511660728692	0.721	0.426	1	Neutros_2	Lrrc25
H3f3b1	0.000398960811057752	0.378977408022168	1	1	1	Neutros_2	H3f3b
Kdm7a	0.000416972840938824	0.495947094190226	0.698	0.449	1	Neutros_2	Kdm7a
Lactb2	0.000436381852649521	0.250761983106904	0.233	0.085	1	Neutros_2	Lactb2
Itgav	0.00043744577385912	0.262715628737917	0.395	0.181	1	Neutros_2	Itgav
Tpm41	0.000437912524880446	0.444805809053082	0.837	0.638	1	Neutros_2	Tpm4
P4ha1	0.000438489470472022	0.302820251929352	0.419	0.203	1	Neutros_2	P4ha1
Nfkbid1	0.000438753479818327	0.277918992238031	0.651	0.349	1	Neutros_2	Nfkbid
Nrros	0.000440212916037896	0.461603417368177	0.791	0.55	1	Neutros_2	Nrros
Sbno11	0.000440249225670438	0.339043746466357	0.721	0.45	1	Neutros_2	Sbno1
Map1lc3b1	0.000466304367687084	0.256811027779709	0.977	0.913	1	Neutros_2	Map1lc3b
Nin	0.00048238522112537	0.27041941063547	0.558	0.293	1	Neutros_2	Nin
Ptpn61	0.000498091887461216	0.430656729867815	0.93	0.81	1	Neutros_2	Ptpn6
Eif4g3	0.000500865018612816	0.372737329609699	0.628	0.383	1	Neutros_2	Eif4g3
Ypel31	0.00052120759435196	0.426830774368431	0.744	0.501	1	Neutros_2	Ypel3
Dgkz	0.000522581826999893	0.302683962189429	0.512	0.274	1	Neutros_2	Dgkz
Samhd11	0.000534127374200203	0.339782132493798	1	0.902	1	Neutros_2	Samhd1
N4bp2l2	0.000558573288666722	0.288165593537705	0.581	0.327	1	Neutros_2	N4bp2l2
H3f3a1	0.000575301258316181	0.275643226248519	1	0.999	1	Neutros_2	H3f3a
Arih2	0.000590149683439767	0.317662904511524	0.512	0.282	1	Neutros_2	Arih2
H2-Q71	0.000598157332655675	0.426147375839354	0.907	0.731	1	Neutros_2	H2-Q7
Rps27	0.000618026507002131	0.351547589681937	1	0.996	1	Neutros_2	Rps27
Pilra1	0.000627090681003236	0.296945085095566	0.837	0.59	1	Neutros_2	Pilra
Srsf51	0.000641461236319484	0.339725301225167	1	0.932	1	Neutros_2	Srsf5
Gab2	0.000642562646199727	0.266411435017523	0.442	0.219	1	Neutros_2	Gab2
Tm9sf4	0.000646813347554442	0.262517006167095	0.488	0.252	1	Neutros_2	Tm9sf4
Acer3	0.000651693070942599	0.330273536838625	0.581	0.319	1	Neutros_2	Acer3
Cbx4	0.0006742092908265	0.303835967331109	0.372	0.175	1	Neutros_2	Cbx4
Ccnl11	0.000676631368661966	0.296600533478065	0.977	0.869	1	Neutros_2	Ccnl1
Lyn	0.000693108252831536	0.407996057077263	0.93	0.894	1	Neutros_2	Lyn
Stk17b1	0.000695682487282613	0.34072911711529	0.93	0.798	1	Neutros_2	Stk17b
Itgb2	0.000703406785090898	0.362803660429684	0.953	0.898	1	Neutros_2	Itgb2
Tnrc18	0.000704067964875922	0.287626570538388	0.488	0.254	1	Neutros_2	Tnrc18
Nfkb1	0.000729965098298079	0.471076194492172	0.744	0.619	1	Neutros_2	Nfkb1
Me2	0.000732937498158217	0.295485406820893	0.465	0.243	1	Neutros_2	Me2
Plek1	0.000736570832946229	0.52104201592983	0.953	0.938	1	Neutros_2	Plek
Klf4	0.000747809347314067	0.495617201399126	0.837	0.674	1	Neutros_2	Klf4
Nupr1	0.000748484279644118	0.378352121848088	0.628	0.393	1	Neutros_2	Nupr1
Napg	0.000752264774969945	0.317576023957411	0.465	0.251	1	Neutros_2	Napg
Rchy1	0.000755300439958784	0.255900392050393	0.488	0.25	1	Neutros_2	Rchy1
Stk24	0.000763945322485777	0.41139618219224	0.674	0.48	1	Neutros_2	Stk24
Lrrc8d	0.000771669482570633	0.283482825289003	0.605	0.339	1	Neutros_2	Lrrc8d
Syk1	0.000775277318250083	0.390394000861089	0.837	0.745	1	Neutros_2	Syk
Foxp1	0.000803037777689372	0.469569021530601	0.651	0.42	1	Neutros_2	Foxp1
Hectd11	0.00080492203529611	0.340619450635031	0.721	0.496	1	Neutros_2	Hectd1
Cks21	0.000809728662764112	0.433053241377348	0.651	0.4	1	Neutros_2	Cks2
Smox1	0.000821977283969449	0.282296199596346	0.488	0.251	1	Neutros_2	Smox
Oxr1	0.000831288882955507	0.30780824770859	0.349	0.162	1	Neutros_2	Oxr1
Dennd1b	0.000855649080143306	0.361498597294053	0.488	0.267	1	Neutros_2	Dennd1b
Sp1401	0.000867601204337811	0.348692148327849	0.721	0.475	1	Neutros_2	Sp140
Ptk2b	0.000911552419736958	0.358595356273789	0.674	0.424	1	Neutros_2	Ptk2b
Pbx11	0.00091223738849901	0.330932331790887	0.442	0.217	1	Neutros_2	Pbx1
Camk2d	0.000922549072676418	0.465472744572482	0.674	0.464	1	Neutros_2	Camk2d
Cyld1	0.000927826655783118	0.350816094632388	0.581	0.342	1	Neutros_2	Cyld
Tmem38b	0.000953209343081558	0.257996899913276	0.535	0.283	1	Neutros_2	Tmem38b
Gpr35	0.00098233538652321	0.37884049406757	0.419	0.221	1	Neutros_2	Gpr35
Mcmbp	0.000994679360528603	0.323761375349203	0.419	0.222	1	Neutros_2	Mcmbp
Zfand5	0.0010116997983576	0.344388484842491	0.953	0.861	1	Neutros_2	Zfand5
Rlim	0.00105296097400903	0.269868958755889	0.581	0.333	1	Neutros_2	Rlim
Cdc42ep41	0.00106285203017056	0.260032218380719	0.419	0.209	1	Neutros_2	Cdc42ep4
Itch	0.00108077821189498	0.324823763042288	0.535	0.311	1	Neutros_2	Itch
Tsc22d41	0.00109540982092116	0.299488570449493	0.814	0.564	1	Neutros_2	Tsc22d4
Madd	0.00109637709402106	0.26525735439926	0.395	0.194	1	Neutros_2	Madd
Lilrb4a1	0.00113696918277865	0.427616252546551	0.721	0.496	1	Neutros_2	Lilrb4a
Ninj11	0.00114016707493642	0.272310379752626	0.86	0.61	1	Neutros_2	Ninj1
Il10ra	0.00115160120117109	0.348677560989656	0.698	0.439	1	Neutros_2	Il10ra
Tmem131l	0.00116637340238784	0.307907569575037	0.349	0.161	1	Neutros_2	Tmem131l
Eif4ebp2	0.00116690204638357	0.263186159723103	0.581	0.329	1	Neutros_2	Eif4ebp2
Fes	0.00118110567174501	0.33197775441713	0.674	0.419	1	Neutros_2	Fes
Bcl31	0.00120475362700931	0.261881597638484	0.651	0.366	1	Neutros_2	Bcl3
Fam32a1	0.00122626526649476	0.360064249345746	0.674	0.478	1	Neutros_2	Fam32a
Foxn3	0.00122942635613628	0.360233294593225	0.674	0.429	1	Neutros_2	Foxn3
Nufip2	0.00123488398842487	0.401504239044529	0.651	0.436	1	Neutros_2	Nufip2
Nav1	0.00123667319542475	0.276186268535365	0.349	0.161	1	Neutros_2	Nav1
Ago21	0.00123787923257265	0.331775501079236	0.721	0.453	1	Neutros_2	Ago2
Tnfrsf1a1	0.00125163534762846	0.315311196112549	0.884	0.647	1	Neutros_2	Tnfrsf1a
Lcp21	0.00129401099574801	0.334864367938578	0.837	0.695	1	Neutros_2	Lcp2
Filip1l	0.00129512570162879	0.440057148458529	0.651	0.455	1	Neutros_2	Filip1l
Ythdf3	0.00131508158838135	0.308853834934674	0.581	0.331	1	Neutros_2	Ythdf3
Dusp6	0.00131604213025303	0.329242143178142	0.465	0.237	1	Neutros_2	Dusp6
Hook3	0.00135389451927894	0.290905282828842	0.558	0.317	1	Neutros_2	Hook3
Plbd1	0.00137052984820611	0.350782898398622	0.744	0.484	1	Neutros_2	Plbd1
Lsp11	0.00147004734430584	0.292895590367961	1	0.973	1	Neutros_2	Lsp1
Plekho21	0.00147186977212026	0.313413162914732	0.86	0.681	1	Neutros_2	Plekho2
Sgms1	0.00149162662476511	0.45442637349575	0.581	0.345	1	Neutros_2	Sgms1
Tug1	0.00155146585016896	0.271108626269779	0.442	0.23	1	Neutros_2	Tug1
Prr14	0.00156706141601108	0.258766372011552	0.419	0.215	1	Neutros_2	Prr14
Ap1s2	0.00160391941937403	0.452291401815917	0.605	0.371	1	Neutros_2	Ap1s2
Ubp1	0.0016179310401909	0.280790778547516	0.442	0.239	1	Neutros_2	Ubp1
Aup1	0.0016181007009245	0.367084327012282	0.674	0.43	1	Neutros_2	Aup1
Adam81	0.00162766929526226	0.253728158874525	0.535	0.291	1	Neutros_2	Adam8
Dcun1d1	0.00163478859826273	0.262004558095466	0.349	0.169	1	Neutros_2	Dcun1d1
Ppp1cb	0.00174485145839246	0.426296193282973	0.581	0.422	1	Neutros_2	Ppp1cb
Ubc1	0.00174592611704326	0.266719933799596	1	0.996	1	Neutros_2	Ubc
Rbm39	0.00179529454419047	0.328914596033338	1	0.942	1	Neutros_2	Rbm39
Ldlr	0.00179549976561885	0.568555938505268	0.535	0.363	1	Neutros_2	Ldlr
Pip4k2a	0.00179897096194388	0.364454197155362	0.698	0.491	1	Neutros_2	Pip4k2a
Cox171	0.00180144903320696	0.439280991680611	0.721	0.545	1	Neutros_2	Cox17
Rnf130	0.00184590485676033	0.322657787483803	0.93	0.662	1	Neutros_2	Rnf130
Cd441	0.00188017675333853	0.27735735305158	1	0.964	1	Neutros_2	Cd44
Tet2	0.00196317116562369	0.344460964556402	0.581	0.367	1	Neutros_2	Tet2
Coq10b	0.0020160806726242	0.315657903323743	0.605	0.366	1	Neutros_2	Coq10b
Tmpo	0.0020591239558576	0.265108604063276	0.558	0.323	1	Neutros_2	Tmpo
Irak21	0.00208191606301331	0.321588104367981	0.651	0.456	1	Neutros_2	Irak2
Ubxn4	0.00211286194139975	0.388012097549832	0.744	0.568	1	Neutros_2	Ubxn4
Mef2a	0.00213910694707124	0.439609704035723	0.767	0.651	1	Neutros_2	Mef2a
Lrrk2	0.002159259433095	0.289226554786351	0.279	0.122	1	Neutros_2	Lrrk2
Ifngr1	0.00216138875713712	0.470877841997303	0.767	0.71	1	Neutros_2	Ifngr1
Ccdc71l	0.00217808135096692	0.362294420633653	0.442	0.243	1	Neutros_2	Ccdc71l
Setx	0.00218200896155516	0.326423151232774	0.349	0.177	1	Neutros_2	Setx
Cyth4	0.00219378589758826	0.349582684292864	0.767	0.587	1	Neutros_2	Cyth4
Atg101	0.002276951099935	0.317876178965441	0.512	0.299	1	Neutros_2	Atg101
Rsrc2	0.00228416299732086	0.41221922348908	0.698	0.525	1	Neutros_2	Rsrc2
Nr3c1	0.00232547653375851	0.279412187863649	0.605	0.38	1	Neutros_2	Nr3c1
Prpf39	0.00234540769974901	0.254501495302452	0.442	0.24	1	Neutros_2	Prpf39
Prkx	0.00238018741976953	0.258048240851789	0.488	0.275	1	Neutros_2	Prkx
Sh3bp1	0.00238369640126738	0.252654396998826	0.465	0.254	1	Neutros_2	Sh3bp1
Hist1h1e	0.00240353281494366	0.270163817572371	0.535	0.305	1	Neutros_2	Hist1h1e
Kpna41	0.00241834052922426	0.449130514276471	0.767	0.59	1	Neutros_2	Kpna4
Nlrp31	0.00245667286733579	0.360190243995044	0.791	0.597	1	Neutros_2	Nlrp3
Ifnar1	0.0025248371797008	0.420103452439661	0.558	0.352	1	Neutros_2	Ifnar1
Smarcd2	0.00257412996062105	0.259342758371951	0.419	0.224	1	Neutros_2	Smarcd2
Bcl6	0.00264235338870952	0.401164970977264	0.395	0.217	1	Neutros_2	Bcl6
Fermt3	0.00265656140993218	0.377111787299877	0.674	0.541	1	Neutros_2	Fermt3
Rhoa	0.00265823688690904	0.297152913683272	0.977	0.99	1	Neutros_2	Rhoa
Csrnp11	0.00270726338796523	0.469304030159586	0.651	0.459	1	Neutros_2	Csrnp1
Mau2	0.00272097540004912	0.298956611222897	0.395	0.213	1	Neutros_2	Mau2
Synj1	0.00272875625235218	0.360371931839769	0.581	0.37	1	Neutros_2	Synj1
Myo1c	0.0027367301668914	0.369476654717578	0.465	0.267	1	Neutros_2	Myo1c
Bcl2l111	0.00273781255679252	0.370861962223204	0.744	0.527	1	Neutros_2	Bcl2l11
Gpcpd11	0.00275303267583065	0.419462772767824	0.837	0.682	1	Neutros_2	Gpcpd1
Fos	0.00276492221718111	0.27430376638024	0.953	0.866	1	Neutros_2	Fos
Lpin2	0.00277721160383495	0.326785857064506	0.442	0.241	1	Neutros_2	Lpin2
Crebbp	0.00286178625704532	0.342627515488813	0.628	0.394	1	Neutros_2	Crebbp
Ell2	0.00286956192582069	0.360209631980441	0.488	0.276	1	Neutros_2	Ell2
Birc31	0.00292732818101	0.374455244392931	0.651	0.434	1	Neutros_2	Birc3
Was	0.00295554258083716	0.286066639169609	0.535	0.326	1	Neutros_2	Was
Cmtm7	0.00302795988190059	0.300382619581678	0.651	0.421	1	Neutros_2	Cmtm7
Atmin	0.0030707471081686	0.290107745557583	0.256	0.116	1	Neutros_2	Atmin
Samd4b	0.00318438617366595	0.257408657452709	0.558	0.333	1	Neutros_2	Samd4b
Itsn2	0.00322301316758778	0.329990194331108	0.605	0.381	1	Neutros_2	Itsn2
Sirpb1c	0.00327485021640233	0.309815154912003	0.558	0.344	1	Neutros_2	Sirpb1c
Diaph1	0.00331996776711686	0.327630903697904	0.907	0.847	1	Neutros_2	Diaph1
Ptger4	0.00334832915769546	0.405436674464363	0.442	0.266	1	Neutros_2	Ptger4
Dcaf7	0.0033523199677529	0.274979002262923	0.349	0.178	1	Neutros_2	Dcaf7
Id1	0.00343978228045492	0.268511073645547	0.326	0.16	1	Neutros_2	Id1
Cul3	0.00346879112765007	0.323741718094839	0.605	0.405	1	Neutros_2	Cul3
Ggnbp2	0.00349321990651752	0.373433435520924	0.698	0.493	1	Neutros_2	Ggnbp2
Prkch	0.00350742528847736	0.266541523795777	0.419	0.232	1	Neutros_2	Prkch
Gsdmd	0.003527472837452	0.277657807093664	0.488	0.288	1	Neutros_2	Gsdmd
Zcchc61	0.00354418692456	0.285309812454474	0.791	0.646	1	Neutros_2	Zcchc6
BC005624	0.00377856601554749	0.255202329144471	0.581	0.357	1	Neutros_2	BC005624
H2-K11	0.00384192750923031	0.255044495796646	1	0.995	1	Neutros_2	H2-K1
Ctdsp1	0.00389306235993466	0.275284302240973	0.372	0.202	1	Neutros_2	Ctdsp1
Fbrs	0.00428446125147002	0.31896674105837	0.488	0.288	1	Neutros_2	Fbrs
Actr3	0.00432032643926171	0.340228429856879	0.977	0.983	1	Neutros_2	Actr3
Tor1a	0.00432292323709696	0.253646652982529	0.558	0.325	1	Neutros_2	Tor1a
Rest	0.00433868150735381	0.342409534248364	0.512	0.311	1	Neutros_2	Rest
Lrrfip1	0.00435190047802754	0.261308800397196	0.884	0.837	1	Neutros_2	Lrrfip1
Hck1	0.00442853526065056	0.349791181300365	0.837	0.726	1	Neutros_2	Hck
Nipbl	0.00457770661234973	0.328985322074219	0.744	0.514	1	Neutros_2	Nipbl
Nab1	0.00460250689534272	0.356262099064516	0.605	0.419	1	Neutros_2	Nab1
Cggbp1	0.00466647740145201	0.25636723778905	0.744	0.526	1	Neutros_2	Cggbp1
Ywhaz	0.00488991687407405	0.276316843711234	1	0.942	1	Neutros_2	Ywhaz
March1	0.00501531812844461	0.274258750364918	0.488	0.299	1	Neutros_2	March1
Crlf3	0.00530429119084894	0.257582300507514	0.558	0.347	1	Neutros_2	Crlf3
Map4k4	0.00535009818163451	0.300096246372225	0.698	0.48	1	Neutros_2	Map4k4
Susd61	0.00544644109105273	0.281981780169113	0.651	0.449	1	Neutros_2	Susd6
Eif4a2	0.00545811574210838	0.346362052540924	0.674	0.525	1	Neutros_2	Eif4a2
Irf2	0.00568540970828567	0.256175479293268	0.721	0.496	1	Neutros_2	Irf2
Gm6377	0.00576251010971526	0.339324964434349	0.442	0.249	1	Neutros_2	Gm6377
Adam17	0.0057971430477499	0.294196305803031	0.581	0.391	1	Neutros_2	Adam17
Man2b1	0.00584932196893818	0.411345851817001	0.814	0.699	1	Neutros_2	Man2b1
Plod3	0.00587184830648819	0.285814969733142	0.512	0.316	1	Neutros_2	Plod3
Dgkd	0.00588096395922298	0.306163615124945	0.372	0.207	1	Neutros_2	Dgkd
Arhgap9	0.00598092313135555	0.269114535000766	0.581	0.393	1	Neutros_2	Arhgap9
Fem1c	0.00598783354103501	0.315061337167808	0.628	0.438	1	Neutros_2	Fem1c
Ppp1r12a	0.006231809252461	0.31796447173598	0.651	0.489	1	Neutros_2	Ppp1r12a
Evl	0.00635266883083817	0.405278500067032	0.512	0.352	1	Neutros_2	Evl
B4galt5	0.00641995004611291	0.277477403814889	0.535	0.329	1	Neutros_2	B4galt5
Zfp36l2	0.00647378660288211	0.442513258115878	0.907	0.871	1	Neutros_2	Zfp36l2
Tmem160	0.00655300047320512	0.259647671200073	0.791	0.566	1	Neutros_2	Tmem160
Lfng	0.00669686542874154	0.26593712998172	0.535	0.332	1	Neutros_2	Lfng
Ube2d2a	0.00675863526112113	0.294460359145561	0.721	0.564	1	Neutros_2	Ube2d2a
Spop	0.00690286705550124	0.266782134584894	0.721	0.509	1	Neutros_2	Spop
Sipa1l1	0.00701093606021913	0.298615172586288	0.302	0.153	1	Neutros_2	Sipa1l1
Tank	0.0070973893645124	0.306886299626801	0.512	0.322	1	Neutros_2	Tank
Sppl2a	0.00731157238190091	0.289552578141462	0.791	0.676	1	Neutros_2	Sppl2a
Stim2	0.00732159932059575	0.269884314498383	0.326	0.168	1	Neutros_2	Stim2
Phf20l1	0.00734571942596839	0.350084382203902	0.581	0.427	1	Neutros_2	Phf20l1
Celf1	0.00765845572336969	0.251700370204608	0.488	0.29	1	Neutros_2	Celf1
D17Wsu92e	0.00778390154656666	0.342301054916812	0.628	0.442	1	Neutros_2	D17Wsu92e
Egr11	0.0078357599561471	0.291955904884527	0.674	0.515	1	Neutros_2	Egr1
Peli1	0.00797871660005945	0.284036374001318	0.651	0.441	1	Neutros_2	Peli1
Heca	0.00807996275918734	0.254525742074175	0.419	0.238	1	Neutros_2	Heca
Thrap3	0.00828213853954861	0.294873735075871	0.605	0.407	1	Neutros_2	Thrap3
Zfand3	0.00838635267150792	0.258611230405181	0.535	0.35	1	Neutros_2	Zfand3
Mrpl331	0.00853037453484982	0.251346598775847	0.953	0.886	1	Neutros_2	Mrpl33
Kmt2c	0.00853596499491143	0.253712280742214	0.512	0.322	1	Neutros_2	Kmt2c
N4bp11	0.00875600873682285	0.316136551001682	0.791	0.627	1	Neutros_2	N4bp1
Cdc37l1	0.00895264725258726	0.271015970604169	0.302	0.163	1	Neutros_2	Cdc37l1
Pira2	0.00896256185354781	0.267954395351164	0.605	0.404	1	Neutros_2	Pira2
Cbl	0.0089761354645762	0.319878809826832	0.698	0.492	1	Neutros_2	Cbl
Selplg1	0.00910335043782935	0.333483218807774	0.884	0.823	1	Neutros_2	Selplg
Klf10	0.00967722775523823	0.311547846227745	0.581	0.385	1	Neutros_2	Klf10
Lpl	0	3.68358242756662	0.996	0.401	0	AM	Lpl
Plet1	0	3.55237486197975	0.989	0.052	0	AM	Plet1
Ctsk	0	3.1385160432283	0.874	0.032	0	AM	Ctsk
Ear2	0	2.98628882430638	0.966	0.349	0	AM	Ear2
Atp6v0d2	0	2.94734433565115	0.968	0.029	0	AM	Atp6v0d2
Ctsd	0	2.89095680110421	0.999	0.887	0	AM	Ctsd
Ear1	0	2.78921049679096	0.832	0.011	0	AM	Ear1
Abcg1	0	2.69818359962113	0.97	0.246	0	AM	Abcg1
Chil3	0	2.60794939380701	0.997	0.778	0	AM	Chil3
Cd9	0	2.59759477869681	0.999	0.69	0	AM	Cd9
Marco	0	2.55388935035063	0.616	0.019	0	AM	Marco
Spp1	0	2.52810049576067	0.814	0.108	0	AM	Spp1
Mrc1	0	2.50890706778639	0.975	0.131	0	AM	Mrc1
Sgk1	0	2.37614581385116	0.951	0.369	0	AM	Sgk1
Hebp1	0	2.24538798212408	0.942	0.038	0	AM	Hebp1
Serpine1	0	2.13625626181206	0.716	0.052	0	AM	Serpine1
Krt19	0	2.13295085255502	0.803	0.015	0	AM	Krt19
Car4	0	2.12326123051542	0.676	0.021	0	AM	Car4
Axl	0	2.10067051362845	0.966	0.139	0	AM	Axl
Cd164	0	2.05756527886316	0.979	0.43	0	AM	Cd164
Pld3	0	2.0552188903508	0.957	0.147	0	AM	Pld3
Nceh1	0	2.04595435352267	0.953	0.216	0	AM	Nceh1
Krt79	0	2.03351608171316	0.637	0.009	0	AM	Krt79
F7	0	2.03034349730026	0.922	0.047	0	AM	F7
Fabp1	0	1.94726479621906	0.568	0.007	0	AM	Fabp1
Slc7a2	0	1.94000020611879	0.896	0.02	0	AM	Slc7a2
Il18	0	1.92480786543829	0.918	0.105	0	AM	Il18
Ltc4s	0	1.90174401863963	0.879	0.049	0	AM	Ltc4s
Ncoa4	0	1.80486196243059	0.908	0.158	0	AM	Ncoa4
S100a1	0	1.76900576392147	0.9	0.182	0	AM	S100a1
Lipa	0	1.70299518348878	0.958	0.395	0	AM	Lipa
Tcf7l2	0	1.66669738775406	0.942	0.232	0	AM	Tcf7l2
Trf	0	1.66113754641012	0.939	0.264	0	AM	Trf
Olr1	0	1.6541912351706	0.849	0.088	0	AM	Olr1
Klhdc4	0	1.59644498134546	0.926	0.189	0	AM	Klhdc4
Ms4a8a	0	1.58969171462998	0.905	0.159	0	AM	Ms4a8a
Lima1	0	1.57750890002115	0.834	0.097	0	AM	Lima1
Hvcn1	0	1.54817789172532	0.896	0.07	0	AM	Hvcn1
Adipor2	0	1.52016503643699	0.938	0.364	0	AM	Adipor2
Gpnmb	0	1.50264518269561	0.743	0.053	0	AM	Gpnmb
Sort1	0	1.50240429029887	0.886	0.118	0	AM	Sort1
Dab2	0	1.50189681015945	0.883	0.116	0	AM	Dab2
Mertk	0	1.50047856028179	0.829	0.052	0	AM	Mertk
Bhlhe41	0	1.49347805353486	0.796	0.019	0	AM	Bhlhe41
Abhd12	0	1.4802325191451	0.922	0.289	0	AM	Abhd12
Itpripl2	0	1.47252482607163	0.864	0.138	0	AM	Itpripl2
Dst	0	1.45253030200641	0.804	0.063	0	AM	Dst
Net1	0	1.43784955598594	0.796	0.067	0	AM	Net1
AU020206	0	1.41627474775991	0.826	0.11	0	AM	AU020206
Mgll	0	1.39377871405292	0.758	0.021	0	AM	Mgll
Cidec	0	1.366391757463	0.716	0.005	0	AM	Cidec
Dhrs3	0	1.31201052644282	0.795	0.132	0	AM	Dhrs3
Vat1	0	1.28572710694055	0.786	0.127	0	AM	Vat1
Serpinb6a	0	1.28295805347959	0.8	0.105	0	AM	Serpinb6a
Camk1	0	1.27896686655013	0.821	0.122	0	AM	Camk1
Prkar2b	0	1.23828113594301	0.762	0.073	0	AM	Prkar2b
Cd2	0	1.2264028884921	0.776	0.112	0	AM	Cd2
Comt	0	1.22499289469527	0.836	0.188	0	AM	Comt
Shtn1	0	1.22295316867227	0.811	0.157	0	AM	Shtn1
Ly75	0	1.19871380321817	0.741	0.036	0	AM	Ly75
Dhrs7b	0	1.1687391163296	0.701	0.074	0	AM	Dhrs7b
Abcd2	0	1.11666623417338	0.73	0.083	0	AM	Abcd2
Gal	0	1.11005826168813	0.538	0.007	0	AM	Gal
Tns1	0	1.09978189258921	0.733	0.059	0	AM	Tns1
Lpin1	0	1.07355835669982	0.668	0.062	0	AM	Lpin1
Phgdh	0	1.06809833132385	0.643	0.052	0	AM	Phgdh
Card11	0	1.06047098764853	0.693	0.055	0	AM	Card11
Lrp12	0	1.05638687144428	0.655	0.039	0	AM	Lrp12
Siglecf	0	1.03814899089119	0.608	0.015	0	AM	Siglecf
Slc39a2	0	1.03097700025499	0.553	0.008	0	AM	Slc39a2
Frmd4a	0	1.02659146285577	0.676	0.068	0	AM	Frmd4a
Sh2d1b1	0	1.02657201400462	0.737	0.106	0	AM	Sh2d1b1
Cd200r4	0	1.0175470598098	0.675	0.03	0	AM	Cd200r4
Pparg1	0	1.01426566262314	0.701	0.089	0	AM	Pparg
Angptl4	0	0.98972173808627	0.542	0.014	0	AM	Angptl4
Cib2	0	0.977843532965297	0.666	0.057	0	AM	Cib2
Lilra5	0	0.964444786085706	0.684	0.066	0	AM	Lilra5
Perp	0	0.963785700049638	0.643	0.008	0	AM	Perp
Adcy3	0	0.928394154001445	0.551	0.015	0	AM	Adcy3
Kcnn3	0	0.927469742548361	0.583	0.006	0	AM	Kcnn3
Acaa1b	0	0.921154546086993	0.455	0.006	0	AM	Acaa1b
B3gnt7	0	0.920737602283439	0.561	0.01	0	AM	B3gnt7
Bcar3	0	0.878321667563222	0.588	0.015	0	AM	Bcar3
Cpne5	0	0.827281689653685	0.462	0.003	0	AM	Cpne5
Slc9a4	0	0.80490992304726	0.52	0.008	0	AM	Slc9a4
Mcoln3	0	0.799594883810704	0.501	0.006	0	AM	Mcoln3
Gmpr	0	0.783394135224868	0.542	0.008	0	AM	Gmpr
Kazald1	0	0.750676079829884	0.486	0.007	0	AM	Kazald1
Pald1	0	0.73446277159748	0.545	0.024	0	AM	Pald1
Ptgfrn	0	0.715064243923604	0.524	0.023	0	AM	Ptgfrn
Flvcr2	0	0.711422587566132	0.503	0.001	0	AM	Flvcr2
Trim29	0	0.699711605039435	0.493	0.007	0	AM	Trim29
Adarb1	0	0.689792983902133	0.462	0.006	0	AM	Adarb1
Clmn	0	0.678099170565044	0.474	0.009	0	AM	Clmn
Sh3bgrl2	0	0.655331553084781	0.467	0.006	0	AM	Sh3bgrl2
C530008M17Rik	0	0.605421922944255	0.436	0.004	0	AM	C530008M17Rik
Aplp2	8.30937069361588e-308	1.54213702207219	0.954	0.423	1.21150624712919e-303	AM	Aplp2
Anxa4	7.01181936691848e-303	1.25856256563755	0.834	0.196	1.02232326369671e-298	AM	Anxa4
F11r	2.24479969448044e-302	1.17037466497539	0.787	0.146	3.27291795455248e-298	AM	F11r
Rhoc	2.96905240341082e-301	0.954714391107591	0.647	0.072	4.32887840417297e-297	AM	Rhoc
Acox1	3.86573180580515e-301	1.03275295287184	0.701	0.101	5.63623697286391e-297	AM	Acox1
Itgax	1.32757882640716e-300	1.35156367706255	0.829	0.178	1.93560992890164e-296	AM	Itgax
Colgalt1	3.86136318218937e-300	1.3187926046922	0.913	0.295	5.6298675196321e-296	AM	Colgalt1
Sulf2	5.9559888105389e-299	1.15388047611675	0.774	0.147	8.68383168576572e-295	AM	Sulf2
Pcyox1	6.82946924359098e-299	1.14531512162606	0.676	0.093	9.95736615715565e-295	AM	Pcyox1
Mgst3	8.20995696017168e-299	1.06928150799389	0.697	0.103	1.19701172479303e-294	AM	Mgst3
Idh1	1.0910382283887e-296	1.18806820626915	0.832	0.194	1.59073373699072e-292	AM	Idh1
Gdf15	1.41604616824688e-292	2.44223707739205	0.763	0.153	2.06459531330395e-288	AM	Gdf15
Ccdc80	7.11586124413871e-292	0.764876057702626	0.454	0.013	1.03749256939542e-287	AM	Ccdc80
Galnt3	3.53688856918297e-290	0.667401461423836	0.482	0.021	5.15678353386877e-286	AM	Galnt3
Cyb5r3	5.95795997188251e-290	1.21379816676393	0.867	0.239	8.6867056390047e-286	AM	Cyb5r3
Dapk1	6.23375384651699e-290	0.891064834252429	0.645	0.079	9.08881310822178e-286	AM	Dapk1
Ptpn12	2.13104831741224e-289	1.44165213826263	0.907	0.297	3.10706844678705e-285	AM	Ptpn12
Serpinb1a	3.95006405437664e-289	1.04553596592511	0.679	0.094	5.75919339128114e-285	AM	Serpinb1a
Sept9	6.12558901423263e-289	1.43333255641881	0.942	0.414	8.93110878275118e-285	AM	Sept9
Ttyh2	1.04940741504169e-287	0.581533291264847	0.438	0.012	1.53003601113079e-283	AM	Ttyh2
Afap1	1.29704212054908e-287	0.700453235317915	0.483	0.022	1.89108741176056e-283	AM	Afap1
Spns1	2.01397960788315e-287	0.850558986984382	0.624	0.072	2.93638226829363e-283	AM	Spns1
Reep5	5.78889418953864e-287	1.25911739558308	1	0.877	8.44020772834733e-283	AM	Reep5
Nrp2	8.55614044787384e-287	0.978669937135617	0.621	0.071	1.24748527730001e-282	AM	Nrp2
Flt1	1.5728829069167e-286	1.10628906821225	0.716	0.118	2.29326327828455e-282	AM	Flt1
Glul	3.47780793824196e-285	1.3830557102227	0.899	0.285	5.07064397395677e-281	AM	Glul
Clec4n	2.262738135447e-283	1.53170373345223	0.893	0.267	3.29907220148173e-279	AM	Clec4n
Pla2g15	1.67521049413132e-282	1.01043857200357	0.689	0.108	2.44245690044346e-278	AM	Pla2g15
Phlda3	4.91014908828617e-282	0.823978050970698	0.497	0.029	7.15899737072124e-278	AM	Phlda3
Fabp5	1.81611566338692e-280	2.21205532541947	0.93	0.365	2.64789663721813e-276	AM	Fabp5
Myo7a	1.97133594401587e-280	0.740385656552584	0.562	0.051	2.87420780637514e-276	AM	Myo7a
Blvra	8.69808859891479e-279	1.04567709940524	0.791	0.184	1.26818131772178e-274	AM	Blvra
Akr1b3	1.29141502304868e-278	1.21770431465777	0.899	0.299	1.88288310360498e-274	AM	Akr1b3
Qdpr	2.47093497003073e-276	0.85296612958598	0.674	0.101	3.6026231863048e-272	AM	Qdpr
Ppp1r12b	8.19938603827054e-276	0.676455378349175	0.479	0.026	1.19547048437984e-271	AM	Ppp1r12b
Gstm1	3.87971897760162e-275	1.44453316791387	0.814	0.205	5.65663026934316e-271	AM	Gstm1
Sirpa	1.53670822193951e-274	1.41231080064191	0.991	0.764	2.2405205875878e-270	AM	Sirpa
Tfec	2.45688826318748e-274	0.800225438082727	0.603	0.068	3.58214308772734e-270	AM	Tfec
Actn1	4.94216978474435e-271	1.07819121784715	0.834	0.183	7.20568354615727e-267	AM	Actn1
Prdx1	1.40957110393242e-270	1.58561757467083	0.999	0.909	2.05515466953347e-266	AM	Prdx1
Cpne8	7.15276775088648e-270	0.551821082272612	0.405	0.009	1.04287353807925e-265	AM	Cpne8
Lepr	3.76669029803033e-267	0.59514219924012	0.387	0.006	5.49183445452823e-263	AM	Lepr
Tmbim1	9.27808963514313e-266	1.01800439140292	0.793	0.184	1.35274546880387e-261	AM	Tmbim1
Pros1	4.22620109869737e-265	0.849139997527428	0.601	0.074	6.16180120190077e-261	AM	Pros1
Tmcc3	3.23732554636068e-264	0.840224505921013	0.599	0.071	4.72002064659387e-260	AM	Tmcc3
Dmxl2	7.23067822879714e-263	1.0472205120847	0.796	0.159	1.05423288575862e-258	AM	Dmxl2
Arl11	2.47969467620304e-261	0.89318852672936	0.666	0.104	3.61539483790403e-257	AM	Arl11
Lmna	5.76826456892859e-261	1.41695098467992	0.953	0.38	8.41012974149789e-257	AM	Lmna
Cdc42ep3	7.25935688886364e-261	1.34506464200523	0.824	0.221	1.05841423439632e-256	AM	Cdc42ep3
Kctd12b	1.54918345491655e-260	0.629395478763504	0.409	0.013	2.25870947726833e-256	AM	Kctd12b
Cd302	8.1304352102024e-260	1.30986619834853	0.93	0.392	1.18541745364751e-255	AM	Cd302
Acp5	1.1954336530941e-256	1.36704356845506	0.799	0.189	1.74294226621119e-252	AM	Acp5
Ccnd2	3.59814466785115e-256	1.43773700980792	0.838	0.241	5.24609492572697e-252	AM	Ccnd2
Cebpa	8.54395445730887e-255	1.20300450527335	0.728	0.156	1.24570855987563e-250	AM	Cebpa
Fabp4	2.98780176672847e-254	1.96222564461063	0.613	0.089	4.35621497589011e-250	AM	Fabp4
Canx	3.06254878452416e-254	1.23627454717011	0.982	0.707	4.46519612783623e-250	AM	Canx
Ccl6	5.51238180313139e-252	2.02370242002431	1	0.884	8.03705266896556e-248	AM	Ccl6
App	7.38329817608996e-252	1.25497431053117	0.978	0.704	1.07648487407392e-247	AM	App
Wwtr1	7.46369039921023e-251	0.603435268430213	0.393	0.012	1.08820606020485e-246	AM	Wwtr1
Fam189a2	2.21718990704322e-247	0.520914112091452	0.361	0.006	3.23266288446901e-243	AM	Fam189a2
Bzw2	5.65966049630233e-245	0.955072922930392	0.668	0.125	8.25178500360879e-241	AM	Bzw2
Plekhg1	1.15866465498877e-244	0.686674508390607	0.505	0.047	1.68933306697363e-240	AM	Plekhg1
Gm42418	1.51807837723255e-244	1.31993433206849	1	1	2.21335827400505e-240	AM	Gm42418
Mt1	1.67734736352338e-244	2.12560469232534	0.97	0.635	2.44557245601708e-240	AM	Mt1
Mtss1	5.11490591628261e-244	0.941086254176381	0.708	0.141	7.45753282594005e-240	AM	Mtss1
Laptm5	1.09518187180688e-243	0.968710134752067	1	0.997	1.59677516909442e-239	AM	Laptm5
Ctss	3.53267398156314e-243	1.22172918271049	0.999	0.981	5.15063866511906e-239	AM	Ctss
Kcnq1ot1	5.87804860558964e-242	1.54850790419889	0.716	0.161	8.57019486694969e-238	AM	Kcnq1ot1
C77080	3.23690828665194e-240	0.525596377757221	0.355	0.006	4.71941228193853e-236	AM	C77080
Mt2	1.09965893792643e-239	1.67364156437346	0.62	0.1	1.60330273149674e-235	AM	Mt2
Cd200r1	1.59368573092056e-239	0.660929639211688	0.484	0.041	2.32359379568218e-235	AM	Cd200r1
Ptms	2.25264413088893e-239	1.29655988682065	0.97	0.547	3.28435514283606e-235	AM	Ptms
Rexo2	6.2474373726127e-239	1.14132805473258	0.896	0.367	9.10876368926931e-235	AM	Rexo2
Rxra	3.92254472957744e-238	0.705282985303909	0.572	0.075	5.71907021572391e-234	AM	Rxra
Akr1a1	1.54826114642512e-236	1.1202676113647	0.988	0.818	2.25736475148782e-232	AM	Akr1a1
Matn2	3.88632868408289e-236	0.507564155806721	0.367	0.01	5.66626722139285e-232	AM	Matn2
Ctnnb1	6.04007368325125e-235	1.25383504737147	0.907	0.389	8.80642743018033e-231	AM	Ctnnb1
Klhl9	1.65931494452247e-234	0.861104666981449	0.672	0.13	2.41928118911376e-230	AM	Klhl9
Myof	1.08447851947189e-232	1.10425042961273	0.807	0.23	1.58116968139002e-228	AM	Myof
Rufy4	1.89754862980274e-232	0.511412754726514	0.358	0.008	2.76662590225239e-228	AM	Rufy4
Adgrl2	4.68080637465762e-229	0.558492217332421	0.414	0.024	6.82461569425081e-225	AM	Adgrl2
Ddhd1	1.48115405264183e-228	1.00978813684368	0.793	0.215	2.15952260875179e-224	AM	Ddhd1
Ffar4	1.23371375461948e-227	0.602158562096087	0.388	0.018	1.79875465423519e-223	AM	Ffar4
Pon2	1.72369833689965e-226	1.0175915072078	0.825	0.264	2.51315217519969e-222	AM	Pon2
Atp10a	3.02050268820259e-226	0.564372152997193	0.438	0.033	4.40389291939938e-222	AM	Atp10a
Aldoc	2.3299686368345e-224	0.582514189557759	0.386	0.019	3.3970942725047e-220	AM	Aldoc
Lhfpl2	5.36284960527689e-224	0.682076867849479	0.451	0.037	7.8190347244937e-220	AM	Lhfpl2
Fblim1	1.08071666575435e-223	0.518830657696602	0.395	0.02	1.57568489866985e-219	AM	Fblim1
Fcgrt	2.34785238861664e-223	1.02470010092124	0.758	0.197	3.42316878260305e-219	AM	Fcgrt
Dip2c	7.35341025464058e-223	0.555874003805583	0.393	0.021	1.0721272151266e-218	AM	Dip2c
Mapk3	1.28231285650319e-221	1.07521444861525	0.908	0.387	1.86961214478165e-217	AM	Mapk3
Nav2	5.01124078240737e-221	0.625414586885113	0.416	0.028	7.30638906074995e-217	AM	Nav2
Cd22	7.32244269017171e-221	0.523723166919112	0.384	0.019	1.06761214422704e-216	AM	Cd22
Pnpla8	1.75558438559335e-220	1.0411905823619	0.803	0.242	2.55964203419511e-216	AM	Pnpla8
Tc2n	2.75718334612856e-218	0.446637479107143	0.313	0.003	4.01997331865544e-214	AM	Tc2n
Mtmr7	7.91184484970213e-218	0.44535607901795	0.322	0.005	1.15354697908657e-213	AM	Mtmr7
Abcc5	2.82425827406176e-217	0.842121072898347	0.679	0.146	4.11776856358205e-213	AM	Abcc5
Tmem245	1.68505958936328e-215	0.633570085249993	0.497	0.058	2.45681688129166e-211	AM	Tmem245
Atxn1	2.40517282691683e-215	0.761630627765255	0.568	0.086	3.50674198164474e-211	AM	Atxn1
Abhd5	5.71654626877172e-214	0.79944972716715	0.645	0.127	8.33472445986916e-210	AM	Abhd5
Fam89a	9.59269293356281e-214	0.470135942797895	0.337	0.01	1.39861462971346e-209	AM	Fam89a
Syne2	1.93239314131213e-213	0.79171270225918	0.52	0.068	2.81742920003309e-209	AM	Syne2
Egr2	9.99176602045781e-213	0.995443041493323	0.547	0.081	1.45679948578275e-208	AM	Egr2
Myo6	1.2710239091698e-212	0.468846719165031	0.351	0.013	1.85315285956957e-208	AM	Myo6
Cd36	3.34506439307026e-212	1.19089373939459	0.793	0.218	4.87710388509644e-208	AM	Cd36
Ear6	7.59336935855844e-212	0.83535154055993	0.309	0.004	1.10711325247782e-207	AM	Ear6
Renbp	8.60748736400974e-212	0.755717137061928	0.603	0.108	1.25497165767262e-207	AM	Renbp
Mgat4b	9.84515670691886e-211	0.735844990350313	0.622	0.116	1.43542384786877e-206	AM	Mgat4b
Tbc1d9	1.10448908358498e-210	0.830526318174946	0.661	0.143	1.61034508386689e-206	AM	Tbc1d9
Hsd17b4	3.00451753319301e-209	0.824364057821146	0.638	0.132	4.38058656339541e-205	AM	Hsd17b4
Htr2c	7.586745033062e-209	0.432102516233245	0.289	0.001	1.10614742582044e-204	AM	Htr2c
Aprt	7.46520253310835e-208	1.0811198630205	0.983	0.755	1.0884265293272e-203	AM	Aprt
Ski	1.57133888876251e-207	0.925717766607866	0.722	0.186	2.29101209981574e-203	AM	Ski
Slc6a4	5.00497033812258e-207	0.410944804584267	0.292	0.002	7.29724675298273e-203	AM	Slc6a4
Tmem64	5.94197226739151e-207	0.618121562215014	0.466	0.05	8.66339556585682e-203	AM	Tmem64
Cttnbp2nl	7.47334120186883e-207	0.778256886512642	0.597	0.109	1.08961314723247e-202	AM	Cttnbp2nl
Abhd17c	9.01630058298824e-207	0.603520914314662	0.459	0.048	1.31457662499969e-202	AM	Abhd17c
Pex11a	1.68928497581822e-206	0.569060602888659	0.384	0.024	2.46297749474296e-202	AM	Pex11a
Tpp1	2.31094215664905e-206	0.896524128085267	0.746	0.207	3.36935366439432e-202	AM	Tpp1
Slc29a1	2.82732244527824e-206	0.80793167950358	0.618	0.121	4.12223612521567e-202	AM	Slc29a1
AI504432	3.04777280868993e-205	1.03904531521959	0.634	0.14	4.44365275506992e-201	AM	AI504432
Anxa5	4.44412287931847e-205	1.08395704311886	0.987	0.824	6.47953115804633e-201	AM	Anxa5
Pon3	2.12657035843321e-204	0.500634350470468	0.389	0.026	3.10053958259561e-200	AM	Pon3
Baz1a	2.6820071328325e-204	1.18150230905441	0.945	0.6	3.91036639966979e-200	AM	Baz1a
Agap1	6.71820181658526e-204	0.653747636383454	0.492	0.06	9.79513824858131e-200	AM	Agap1
Creg1	1.03589579673749e-203	1.29246892033907	0.983	0.783	1.51033607164326e-199	AM	Creg1
Tgfbr2	3.24830324303287e-203	0.923078121698074	0.795	0.243	4.73602612834193e-199	AM	Tgfbr2
Hsp90b1	1.25525330480042e-202	1.1676287286279	0.992	0.86	1.83015931839901e-198	AM	Hsp90b1
Lsr	1.77559387227347e-202	0.669049906171193	0.522	0.076	2.58881586577472e-198	AM	Lsr
Hspa12a	2.07464100928464e-202	0.424213680011714	0.291	0.003	3.024826591537e-198	AM	Hspa12a
Alox5	3.53009768011617e-202	0.718299018364986	0.625	0.113	5.14688241760937e-198	AM	Alox5
Prune2	6.06898656773128e-202	0.457033820043024	0.329	0.011	8.84858241575221e-198	AM	Prune2
Mpeg1	2.08061669672131e-201	1.05713658340043	0.995	0.919	3.03353914381967e-197	AM	Mpeg1
Mak	1.08257574655512e-200	0.450973685118891	0.314	0.008	1.57839543847737e-196	AM	Mak
Naaa	7.77241872613553e-200	1.01400490699224	0.937	0.431	1.13321865027056e-195	AM	Naaa
Cenpb	1.09730288366963e-199	0.89852371224037	0.768	0.238	1.59986760439032e-195	AM	Cenpb
Gns	3.41926831174829e-199	1.10765052505577	0.92	0.477	4.985293198529e-195	AM	Gns
Patj	2.53326211549444e-197	0.448155220436837	0.303	0.007	3.69349616439089e-193	AM	Patj
Kynu	4.06708188010517e-197	0.544004280883981	0.409	0.035	5.92980538119334e-193	AM	Kynu
Slc6a6	1.36060952314411e-195	1.10711597717269	0.953	0.645	1.98376868474412e-191	AM	Slc6a6
Slco2b1	4.1402161121377e-194	0.487102875079135	0.355	0.02	6.03643509149676e-190	AM	Slco2b1
Lamp1	1.1509241865477e-192	0.913912444835539	0.999	0.921	1.67804746398655e-188	AM	Lamp1
Acot1	2.68364723892649e-192	0.660370830908905	0.438	0.047	3.91275767435482e-188	AM	Acot1
Tuba1b	1.18181919665971e-191	1.25884311088231	0.834	0.318	1.72309238872986e-187	AM	Tuba1b
mt-Nd4	3.80444934716719e-191	1.17794389102664	0.999	0.978	5.54688714816976e-187	AM	mt-Nd4
Plscr1	4.97627230321959e-191	0.743854788965791	0.613	0.122	7.25540501809416e-187	AM	Plscr1
Snx1	5.35145020133035e-190	0.847297928529176	0.784	0.259	7.80241439353965e-186	AM	Snx1
Slamf9	1.56364152613033e-189	0.720514926603993	0.622	0.124	2.27978934509802e-185	AM	Slamf9
Nln	1.8369672349529e-189	0.608658428873233	0.507	0.076	2.67829822856133e-185	AM	Nln
Dstn1	3.11065605233538e-188	1.02759997790049	0.979	0.68	4.53533652430499e-184	AM	Dstn
Tob1	5.18819088961847e-188	1.02832463455141	0.679	0.178	7.56438231706374e-184	AM	Tob1
Ramp1	1.71384618964e-187	0.997285615302964	0.874	0.364	2.49878774449512e-183	AM	Ramp1
Dnase2a	3.88202894238308e-187	0.773813969016988	0.695	0.186	5.65999819799453e-183	AM	Dnase2a
Ftl1	4.25533749627548e-187	1.01783429302654	1	1	6.20428206956965e-183	AM	Ftl1
4931406C07Rik	7.26029159763871e-187	0.619868649676692	0.453	0.057	1.05855051493572e-182	AM	4931406C07Rik
Chp1	8.33857811237245e-187	0.93350226797143	0.845	0.329	1.2157646887839e-182	AM	Chp1
Hexa	4.01230115070215e-186	0.984243656994653	0.941	0.599	5.84993507772373e-182	AM	Hexa
Cd81	1.22125601269317e-185	0.706606576280926	0.73	0.175	1.78059126650664e-181	AM	Cd81
Sh3bgrl	1.50413055744733e-185	1.01426759555775	0.943	0.62	2.19302235275821e-181	AM	Sh3bgrl
Tbca	1.95684850210048e-185	0.947523286156964	0.92	0.472	2.8530851160625e-181	AM	Tbca
Atp6v1b2	7.99362232286131e-185	1.01355691803991	0.928	0.504	1.16547013467318e-180	AM	Atp6v1b2
Plin2	2.1989715612746e-184	1.15622217266213	0.999	0.879	3.20610053633837e-180	AM	Plin2
Atp6v1c1	5.2344234424832e-183	0.885320932424387	0.701	0.206	7.63178937914051e-179	AM	Atp6v1c1
Gm41307	4.84505275643548e-182	0.39581322002946	0.264	0.003	7.06408691888292e-178	AM	Gm41307
Tmem138	1.46288567090723e-181	0.465402557353125	0.346	0.023	2.13288730818274e-177	AM	Tmem138
Cav2	1.50541393587805e-180	0.540352189086857	0.416	0.045	2.1948935185102e-176	AM	Cav2
Clec1b	5.46643342456099e-180	0.459312009893129	0.296	0.01	7.97005993300993e-176	AM	Clec1b
Clic4	3.94839868225547e-179	1.02490665758863	0.95	0.541	5.75676527872847e-175	AM	Clic4
Nus1	2.17617274435675e-178	0.853371889381829	0.739	0.235	3.17285986127214e-174	AM	Nus1
Cyb5a	2.77960155815414e-178	0.971793205849663	0.845	0.363	4.05265907178874e-174	AM	Cyb5a
Gpr137b	7.52189842564583e-178	0.907840217267005	0.736	0.229	1.09669279045916e-173	AM	Gpr137b
Pmepa1	1.52300138264759e-177	0.83052535104777	0.524	0.091	2.22053601590018e-173	AM	Pmepa1
Atxn10	1.7105757452714e-176	0.824565408504895	0.759	0.251	2.4940194366057e-172	AM	Atxn10
P2ry14	6.60067294100001e-176	0.536008521230382	0.451	0.059	9.62378114797802e-172	AM	P2ry14
Mum1	1.17622281245925e-174	0.536494140325638	0.418	0.049	1.71493286056558e-170	AM	Mum1
Pdia4	1.37993267531109e-174	0.762776548706317	0.636	0.159	2.01194184060357e-170	AM	Pdia4
Slc12a7	1.74809253232537e-174	0.498658748662892	0.393	0.041	2.54871891213039e-170	AM	Slc12a7
Vstm2a	6.13139338941507e-173	0.362143155227964	0.246	0.002	8.93957156176717e-169	AM	Vstm2a
Ctnnd1	1.29468698064243e-171	0.570393802145828	0.495	0.082	1.88765361777666e-167	AM	Ctnnd1
Tmem238	2.73168579977159e-171	0.504217282287437	0.434	0.056	3.98279789606698e-167	AM	Tmem238
Dpp7	1.15707504817319e-170	0.500112417082664	0.42	0.051	1.68701542023651e-166	AM	Dpp7
Nek6	4.91104428967757e-169	0.561015896598381	0.486	0.076	7.1603025743499e-165	AM	Nek6
Dbi	5.88774772282811e-169	1.0209209647645	0.972	0.792	8.58433617988338e-165	AM	Dbi
Slc36a4	2.66430542033152e-167	0.543587740457033	0.449	0.065	3.88455730284336e-163	AM	Slc36a4
Cox5a	4.5446416232626e-167	0.873057000532643	0.986	0.905	6.62608748671688e-163	AM	Cox5a
Scarb2	1.05994830302764e-166	0.883966463988902	0.855	0.381	1.5454046258143e-162	AM	Scarb2
Pdk4	2.88221699341853e-166	0.665801903113966	0.242	0.003	4.20227237640422e-162	AM	Pdk4
Samd8	8.70033795588192e-166	0.782681284784428	0.657	0.183	1.26850927396758e-161	AM	Samd8
Cox6b2	1.17324040160715e-164	0.551485862253433	0.362	0.035	1.71058450554323e-160	AM	Cox6b2
Ppt2	5.83965480574296e-164	0.703001349489506	0.65	0.175	8.51421670677324e-160	AM	Ppt2
Tbxas1	4.30494170120947e-163	0.696078810789688	0.622	0.158	6.27660500036341e-159	AM	Tbxas1
Prom1	3.23833944277963e-162	0.334320602580535	0.23	0.002	4.7214989075727e-158	AM	Prom1
Grn	8.25623139175672e-162	0.940329730490888	0.98	0.831	1.20375853691813e-157	AM	Grn
Myo1e	7.14087682087566e-161	0.461708322015261	0.362	0.036	1.04113984048367e-156	AM	Myo1e
Gmds	2.08975297847124e-160	0.471410766399972	0.379	0.043	3.04685984261107e-156	AM	Gmds
Emc8	1.03778508924613e-159	0.608439382862848	0.572	0.132	1.51309066012086e-155	AM	Emc8
Nagk	1.1485886140395e-158	0.564696764751883	0.496	0.092	1.67464219926959e-154	AM	Nagk
Pdlim1	1.66992724003781e-158	0.845619324717128	0.692	0.217	2.43475391597512e-154	AM	Pdlim1
Evl1	2.003070326716e-158	0.886373879633081	0.737	0.262	2.92047653635192e-154	AM	Evl
Zfp703	2.23649259282389e-158	0.92332064848429	0.682	0.214	3.26080620033723e-154	AM	Zfp703
Gadd45g	3.73673437745994e-156	1.46355110919625	0.654	0.202	5.4481587223366e-152	AM	Gadd45g
Sh3tc1	3.84495295004675e-156	0.598649307216267	0.516	0.101	5.60594140116816e-152	AM	Sh3tc1
Enpp1	5.80752628946121e-156	0.409200756310956	0.303	0.02	8.46737333003445e-152	AM	Enpp1
Kat6b	2.764270696971e-155	0.707182777233664	0.441	0.072	4.03030667618372e-151	AM	Kat6b
mt-Nd2	4.6582656317512e-155	1.05380415217137	0.996	0.961	6.79175129109325e-151	AM	mt-Nd2
Anxa2	2.32238266200524e-154	0.840725112587812	0.997	0.938	3.38603392120365e-150	AM	Anxa2
Plekhm2	3.2397398093567e-153	0.733866636729746	0.612	0.168	4.72354064204207e-149	AM	Plekhm2
Zfand2a	2.91457392384896e-152	0.885746076444589	0.616	0.17	4.24944878097178e-148	AM	Zfand2a
Mrps6	3.09975711153764e-152	0.550134569293321	0.412	0.06	4.51944586862188e-148	AM	Mrps6
Tmem216	3.39546018026586e-152	0.411790656542588	0.283	0.016	4.95058094282762e-148	AM	Tmem216
mt-Nd1	1.65984179027119e-151	0.995877806905139	0.997	0.964	2.4200493302154e-147	AM	mt-Nd1
Etfb	1.96208111737882e-151	0.873562070801531	0.808	0.364	2.86071426913832e-147	AM	Etfb
Sdc3	3.53178055603072e-151	0.888522101580079	0.705	0.242	5.14933605069279e-147	AM	Sdc3
Ivns1abp	3.82837895097584e-151	0.73345083150619	0.7	0.227	5.58177651052278e-147	AM	Ivns1abp
Cstb	3.95264916319132e-151	1.09834000416671	0.98	0.831	5.76296247993295e-147	AM	Cstb
Ch25h	1.86763406854579e-150	0.568830113424796	0.243	0.008	2.72301047193976e-146	AM	Ch25h
C2cd2l	2.27447921259313e-150	0.551145493018057	0.453	0.078	3.31619069196078e-146	AM	C2cd2l
Npc1	4.88482701922814e-150	0.707589515742828	0.664	0.203	7.12207779403463e-146	AM	Npc1
Zbtb4	6.32401220292908e-150	0.468890108803727	0.372	0.046	9.2204097918706e-146	AM	Zbtb4
Hmgn1	2.41398884041021e-149	0.676626939803168	0.604	0.154	3.51959572931809e-145	AM	Hmgn1
Plekhb2	4.60992909331329e-149	0.690230796897132	0.667	0.206	6.72127661805078e-145	AM	Plekhb2
Calr	2.03815482693777e-148	0.89799678836757	0.988	0.899	2.97162973767527e-144	AM	Calr
Lmo4	5.84821615475494e-148	0.974958768726059	0.907	0.539	8.52669915363271e-144	AM	Lmo4
Xrcc5	6.92772854195717e-148	0.318998366501459	0.239	0.007	1.01006282141736e-143	AM	Xrcc5
Tor1aip2	9.27255928621082e-148	0.695120775237032	0.667	0.202	1.35193914392954e-143	AM	Tor1aip2
Cndp2	9.78021356498048e-148	0.77124332748046	0.836	0.349	1.42595513777415e-143	AM	Cndp2
B4galt1	3.21425041830081e-147	0.699689834105668	0.658	0.199	4.68637710988258e-143	AM	B4galt1
Reps2	3.33074403732735e-147	0.33872186907954	0.258	0.012	4.85622480642328e-143	AM	Reps2
Capn15	9.29934350139205e-147	0.56677670726168	0.429	0.072	1.35584428250296e-142	AM	Capn15
mt-Cytb	9.70647730651577e-147	0.983563572620285	0.999	0.988	1.41520439129e-142	AM	mt-Cytb
Plcb2	1.16978510655466e-146	0.575442938119006	0.487	0.097	1.70554668535669e-142	AM	Plcb2
Lrrc58	2.88068637912774e-146	0.78593038736452	0.714	0.254	4.20004074076825e-142	AM	Lrrc58
Mrpl51	1.67973391707358e-145	0.728324401987182	0.728	0.258	2.44905205109327e-141	AM	Mrpl51
Hspd1	2.51759222654193e-145	0.868420579785946	0.788	0.321	3.67064946629814e-141	AM	Hspd1
Socs2	5.80661300861966e-145	0.386122469346763	0.309	0.026	8.46604176656746e-141	AM	Socs2
Atp5g3	1.24409930891505e-144	0.864465712446084	0.926	0.683	1.81389679239814e-140	AM	Atp5g3
Scimp	1.66911017229753e-144	0.521412366683885	0.446	0.078	2.4335626312098e-140	AM	Scimp
Mmp19	1.96852713496478e-144	0.898313824909859	0.513	0.112	2.87011256277865e-140	AM	Mmp19
Etfa	3.48819304077472e-144	0.683693379583666	0.714	0.25	5.08578545344954e-140	AM	Etfa
Fam118b	4.78821390322781e-144	0.459442663150358	0.383	0.053	6.98121587090615e-140	AM	Fam118b
Echdc1	1.28874673663403e-143	0.363459406456595	0.28	0.019	1.87899274201241e-139	AM	Echdc1
Lpcat3	1.44672593973865e-142	0.555976767181999	0.55	0.131	2.10932642013896e-138	AM	Lpcat3
Psap	2.01212446230031e-142	1.04524432435062	1	0.99	2.93367746603386e-138	AM	Psap
Amz1	2.03934852294024e-142	0.638450029511688	0.559	0.14	2.97337014644687e-138	AM	Amz1
Kcnip4	2.08132866131155e-142	0.296252561747015	0.204	0.002	3.03457718819224e-138	AM	Kcnip4
Tgfbr1	6.1984624416253e-142	0.747240923047056	0.657	0.199	9.03735823988969e-138	AM	Tgfbr1
Fam3c	8.11994274714449e-142	0.495666489322744	0.414	0.067	1.18388765253367e-137	AM	Fam3c
Nabp1	8.90951693822006e-142	1.04651995655234	0.857	0.418	1.29900756959248e-137	AM	Nabp1
mt-Nd4l	8.65818834978922e-141	0.949810255271307	0.826	0.407	1.26236386139927e-136	AM	mt-Nd4l
Lyrm4	3.43100318301914e-140	0.387495375119733	0.313	0.03	5.0024026408419e-136	AM	Lyrm4
Eci2	5.42076545134157e-140	0.726460981184459	0.576	0.159	7.90347602805601e-136	AM	Eci2
Luzp1	1.36989103038751e-139	0.603114854944697	0.553	0.138	1.99730112230499e-135	AM	Luzp1
Mavs	2.55325099267453e-139	0.398141266638985	0.322	0.034	3.72263994731946e-135	AM	Mavs
Ech1	3.62741321597051e-139	0.788212525149258	0.729	0.284	5.28876846888501e-135	AM	Ech1
Siglec1	6.94909084944807e-139	0.377258953005513	0.276	0.019	1.01317744584953e-134	AM	Siglec1
Cpt1a	9.47026921781585e-139	0.705443087944573	0.692	0.241	1.38076525195755e-134	AM	Cpt1a
Aldoa	1.09471598807482e-138	0.778168325999377	0.988	0.887	1.59609591061309e-134	AM	Aldoa
Ppp1r14b	2.33905832043667e-138	0.769898880300215	0.813	0.365	3.41034703119666e-134	AM	Ppp1r14b
Sema3e	5.93361174303224e-138	0.293805085492791	0.201	0.002	8.65120592134101e-134	AM	Sema3e
Snx24	6.29083498242806e-138	0.402816534053425	0.317	0.032	9.17203740438011e-134	AM	Snx24
Hprt	1.10152531064743e-137	0.787608442075006	0.813	0.372	1.60602390292396e-133	AM	Hprt
Mcam	1.03593221314614e-136	0.363082323802648	0.293	0.024	1.51038916676707e-132	AM	Mcam
Slc38a6	5.40806192624959e-136	0.433549838121166	0.342	0.042	7.8849542884719e-132	AM	Slc38a6
Creb5	1.74135931975694e-134	0.537947508938524	0.462	0.09	2.53890188820562e-130	AM	Creb5
Selenop	6.83598092650037e-133	0.652698930694605	0.916	0.519	9.96686019083754e-129	AM	Selenop
Hspa9	8.23606134836134e-133	0.720316976643651	0.707	0.266	1.20081774459108e-128	AM	Hspa9
Capn1	9.38860807146023e-133	0.662857557387343	0.666	0.218	1.3688590568189e-128	AM	Capn1
Rps6ka3	1.04236237131912e-132	0.662536319111901	0.612	0.187	1.51976433738328e-128	AM	Rps6ka3
Aco1	3.28567944758647e-132	0.428264658450829	0.384	0.06	4.79052063458107e-128	AM	Aco1
Mfsd12	5.18951737124766e-132	0.526131511641125	0.495	0.111	7.56631632727909e-128	AM	Mfsd12
mt-Co1	9.7413870468961e-132	0.818847864974745	0.999	1	1.42029423143745e-127	AM	mt-Co1
Nfia	1.2406540203575e-131	0.420863786284761	0.329	0.039	1.80887356168124e-127	AM	Nfia
Itgb5	1.86101848687241e-131	0.548055906727558	0.564	0.146	2.71336495385998e-127	AM	Itgb5
Ctsl	2.18105486189159e-131	0.906295443251801	0.883	0.515	3.17997798863794e-127	AM	Ctsl
Rtn3	4.64981896962034e-131	0.753823448916117	0.88	0.466	6.77943605770646e-127	AM	Rtn3
Spire1	5.61231430519424e-131	0.393509842144516	0.312	0.034	8.18275425697321e-127	AM	Spire1
Fam122b	6.42527815859159e-131	0.361992097927549	0.246	0.014	9.36805555522654e-127	AM	Fam122b
Cdh1	9.2535426514872e-131	0.318749114386825	0.229	0.01	1.34916651858683e-126	AM	Cdh1
Scp2	1.50588021847245e-130	0.755416422312998	0.945	0.716	2.19557335853284e-126	AM	Scp2
Mical3	1.86086981562405e-130	0.333237393348191	0.238	0.013	2.71314819117987e-126	AM	Mical3
Fuom	9.29885621101752e-130	0.470347018410743	0.374	0.058	1.35577323556635e-125	AM	Fuom
Gsto1	1.13553981357804e-129	0.683598688951638	0.711	0.264	1.65561704819679e-125	AM	Gsto1
Nol4l	1.90283491017549e-129	0.350015775161041	0.261	0.019	2.77433329903587e-125	AM	Nol4l
Eepd1	6.26036999435692e-129	0.527179221550185	0.472	0.102	9.12761945177238e-125	AM	Eepd1
Gpr155	9.91558031278519e-129	0.399578648559222	0.286	0.027	1.44569160960408e-124	AM	Gpr155
Map7d3	1.01032065075078e-128	0.295384940033592	0.209	0.006	1.47304750879463e-124	AM	Map7d3
Pdgfc	3.96571537366027e-128	0.298104683596228	0.222	0.009	5.78201301479668e-124	AM	Pdgfc
Runx1	4.45701434818579e-128	1.01282871794514	0.87	0.535	6.49832691965488e-124	AM	Runx1
Rab14	4.52119519141937e-127	0.722897038877474	0.942	0.707	6.59190258908945e-123	AM	Rab14
Lamtor2	6.72456095219648e-127	0.738664270202047	0.904	0.569	9.80440986830247e-123	AM	Lamtor2
Tmem41a	1.52181050428783e-126	0.306961983346663	0.229	0.012	2.21879971525165e-122	AM	Tmem41a
Cd68	2.49928609264508e-126	0.831960500759558	0.958	0.812	3.64395912307653e-122	AM	Cd68
Sh3pxd2b	3.26223847289025e-126	0.502352155966327	0.45	0.094	4.75634369347398e-122	AM	Sh3pxd2b
Bnip3l	8.24634746827842e-126	0.782614904942916	0.897	0.579	1.20231746087499e-121	AM	Bnip3l
Ddb1	1.55436894096408e-125	0.632899225668419	0.609	0.196	2.26626991592563e-121	AM	Ddb1
Atg5	2.50340958697349e-125	0.579789756716787	0.616	0.191	3.64997117780735e-121	AM	Atg5
Ccdc88a	6.77643944952904e-125	0.755823920994951	0.795	0.35	9.88004871741334e-121	AM	Ccdc88a
Cyb561	1.29750101344009e-124	0.299630537827189	0.222	0.011	1.89175647759565e-120	AM	Cyb561
Hadha	5.35891161537796e-124	0.683448107741898	0.707	0.278	7.81329313522107e-120	AM	Hadha
mt-Atp6	7.24964448687142e-124	0.850170877208293	0.999	0.998	1.05699816618585e-119	AM	mt-Atp6
Ggta1	7.3571223278991e-124	0.597362473905863	0.617	0.196	1.07266843540769e-119	AM	Ggta1
Ppfibp1	7.72863999619881e-124	0.397862765075658	0.328	0.043	1.12683571144579e-119	AM	Ppfibp1
Adrb1	1.34542405088262e-123	0.394707784623983	0.3	0.033	1.96162826618686e-119	AM	Adrb1
Gmcl1	2.41335543961463e-123	0.400726547491179	0.345	0.05	3.51867223095813e-119	AM	Gmcl1
Camk2d1	3.82220944352577e-123	0.742293834501444	0.825	0.381	5.57278136866057e-119	AM	Camk2d
Naglu	4.34958447565176e-123	0.398057104064941	0.342	0.049	6.34169416550026e-119	AM	Naglu
Gusb	6.12949171472062e-123	0.68166649252705	0.728	0.295	8.93679892006266e-119	AM	Gusb
Chchd10	1.09275491096585e-122	0.536362054944994	0.428	0.086	1.59323666018821e-118	AM	Chchd10
Cd63	2.30515866191679e-122	1.30221074254133	0.684	0.272	3.36092132907469e-118	AM	Cd63
Cracr2b	5.75052107866005e-122	0.304281223750511	0.228	0.013	8.38425973268635e-118	AM	Cracr2b
Psen2	6.00625583942977e-122	0.636995494075377	0.645	0.222	8.75712101388861e-118	AM	Psen2
Gas2l1	8.08249928515981e-122	0.483128144836229	0.395	0.073	1.1784283957763e-117	AM	Gas2l1
Ywhab	1.49465812588102e-121	0.675267719597616	0.959	0.769	2.17921154753453e-117	AM	Ywhab
Man2a2	1.90753902465506e-121	0.544264141733421	0.442	0.095	2.78119189794708e-117	AM	Man2a2
Atp13a3	2.56616277547343e-121	0.787782322699349	0.745	0.326	3.74146532664027e-117	AM	Atp13a3
Ebpl	5.71046493793334e-121	0.45714024964213	0.408	0.079	8.32585787950681e-117	AM	Ebpl
Cacybp	1.70272555887285e-120	0.667581052389431	0.704	0.274	2.48257386483662e-116	AM	Cacybp
Golm1	1.86484256671472e-120	0.432632830818037	0.413	0.081	2.71894046227007e-116	AM	Golm1
Rnf180	1.95256129542492e-120	0.322980076251683	0.239	0.017	2.84683436872954e-116	AM	Rnf180
Cd47	2.04935546754014e-120	0.661155697471216	0.995	0.955	2.98796027167353e-116	AM	Cd47
Slc5a3	4.42502233928199e-120	0.629033045453496	0.274	0.028	6.45168257067314e-116	AM	Slc5a3
Bst11	3.22771797916127e-119	0.734260644984691	0.861	0.399	4.70601281361713e-115	AM	Bst1
1810011H11Rik	2.16914987574248e-118	0.333647629149498	0.254	0.021	3.16262051883253e-114	AM	1810011H11Rik
Gba	5.05104796284115e-118	0.57706787691844	0.566	0.17	7.36442792982239e-114	AM	Gba
Plin3	5.23375857866296e-118	0.565299408672514	0.553	0.164	7.6308200076906e-114	AM	Plin3
Slc48a1	6.50103779929472e-118	0.540538465418674	0.549	0.158	9.47851311137171e-114	AM	Slc48a1
Rin2	6.93707435114876e-118	0.564799145267903	0.543	0.155	1.01142544039749e-113	AM	Rin2
Specc1	1.13929329511047e-117	0.477875237469209	0.434	0.093	1.66108962427107e-113	AM	Specc1
Spint1	1.30423261545854e-117	0.431456783951008	0.358	0.058	1.90157115333854e-113	AM	Spint1
Glmp	1.52311099081243e-117	0.65252701526983	0.686	0.269	2.22069582460452e-113	AM	Glmp
Mr1	1.55551003686312e-117	0.321074052215854	0.243	0.019	2.26793363374643e-113	AM	Mr1
Cdk6	4.29957287812306e-117	0.601196948393373	0.516	0.144	6.26877725630342e-113	AM	Cdk6
Nck1	6.39110449231907e-117	0.544302503727558	0.528	0.145	9.3182303498012e-113	AM	Nck1
Pqlc3	1.53216414347902e-116	0.611089579568321	0.608	0.201	2.23389532119241e-112	AM	Pqlc3
Fam69a	5.20375261329189e-116	0.604240619356405	0.558	0.172	7.58707131017958e-112	AM	Fam69a
Mccc2	7.94199175643824e-116	0.315953622582015	0.232	0.016	1.1579423980887e-111	AM	Mccc2
Tmem86a	1.3477947405224e-115	0.476658320954057	0.441	0.099	1.96508473168166e-111	AM	Tmem86a
Uxs1	3.24942018681341e-115	0.429595890941172	0.388	0.074	4.73765463237395e-111	AM	Uxs1
Sept11	4.01231174742794e-115	0.650182931615195	0.658	0.238	5.84995052774993e-111	AM	Sept11
Rpn1	4.69793519138722e-115	0.651565047344257	0.701	0.277	6.84958950904257e-111	AM	Rpn1
Il1a	4.81121641098141e-115	0.834544018156945	0.471	0.112	7.01475352721089e-111	AM	Il1a
Nrip1	7.99578569187637e-115	0.797869579383132	0.688	0.278	1.16578555387557e-110	AM	Nrip1
Ubash3b	1.02977914993245e-114	0.62975355324218	0.632	0.224	1.50141800060151e-110	AM	Ubash3b
Cd200	1.63149946855156e-114	0.382813872419085	0.311	0.041	2.37872622514817e-110	AM	Cd200
Atp6v0a1	3.03865618994844e-113	0.511671564949656	0.48	0.12	4.43036072494482e-109	AM	Atp6v0a1
Galnt6	4.80751198917471e-113	0.477516416484808	0.453	0.107	7.00935248021673e-109	AM	Galnt6
Igf2bp2	5.74552848072747e-113	0.290577421117664	0.211	0.012	8.37698052490065e-109	AM	Igf2bp2
Dtnbp1	7.41790750818534e-113	0.565295153744496	0.587	0.186	1.08153091469342e-108	AM	Dtnbp1
Dnajb9	1.2378196451208e-112	0.77679450277681	0.655	0.252	1.80474104258612e-108	AM	Dnajb9
Ap1s1	1.28651469402481e-112	0.521247043892195	0.528	0.153	1.87573842388818e-108	AM	Ap1s1
Enc1	3.33289065681748e-112	0.372844338052613	0.246	0.022	4.85935457763988e-108	AM	Enc1
Arl6ip1	3.96978562492008e-112	0.741454237159861	0.949	0.788	5.78794744113348e-108	AM	Arl6ip1
Arhgef12	4.03163203708141e-112	0.402542093789222	0.357	0.061	5.8781195100647e-108	AM	Arhgef12
Hipk2	2.36480167066704e-111	0.524489364782503	0.533	0.157	3.44788083583255e-107	AM	Hipk2
Ybx1	3.81351870592722e-111	0.593591298448314	0.995	0.959	5.56011027324188e-107	AM	Ybx1
Tex264	1.02068167196088e-110	0.476293321578928	0.454	0.112	1.48815387771897e-106	AM	Tex264
Ctsc	1.73633478078806e-110	0.776399991423235	0.989	0.878	2.53157611038899e-106	AM	Ctsc
Snx101	4.58226720312322e-110	0.683054788480768	0.926	0.601	6.68094558215365e-106	AM	Snx10
Tmem154	7.07165861255974e-110	0.532321852916352	0.513	0.137	1.03104782571121e-105	AM	Tmem154
Tubb5	8.09101950787986e-110	0.936503861283938	0.822	0.436	1.17967064424888e-105	AM	Tubb5
Hmgn2	1.85611174540006e-109	0.65526512037315	0.704	0.271	2.70621092479329e-105	AM	Hmgn2
Marveld1	2.21673175679074e-109	0.372077752021069	0.3	0.041	3.23199490140089e-105	AM	Marveld1
Ctsa	5.76516371515753e-109	0.693136999034303	0.946	0.766	8.40560869669968e-105	AM	Ctsa
Uap1l1	3.4466061778715e-108	0.474692994137086	0.447	0.11	5.02515180733665e-104	AM	Uap1l1
Acads	4.61500716153374e-108	0.500923149398645	0.486	0.133	6.72868044151619e-104	AM	Acads
Tmem120a	5.88288052543287e-108	0.508164365350742	0.45	0.111	8.57723980608113e-104	AM	Tmem120a
Hcfc1r1	7.32563606400514e-108	0.667101413047	0.751	0.354	1.06807773813195e-103	AM	Hcfc1r1
Epcam	1.07756473681728e-107	0.403261586769436	0.241	0.022	1.5710893862796e-103	AM	Epcam
Rock2	1.78695478810949e-107	0.728259421578159	0.736	0.339	2.60538008106363e-103	AM	Rock2
Soat1	2.59185627296023e-107	0.68614130177187	0.82	0.416	3.77892644597601e-103	AM	Soat1
Ugp2	3.80327764358533e-107	0.616576486304784	0.668	0.262	5.54517880434741e-103	AM	Ugp2
Hspa8	5.26363979924633e-107	0.768638024295357	0.999	0.989	7.67438682730116e-103	AM	Hspa8
Tmem14c	1.6762065610115e-106	0.662632454094409	0.954	0.768	2.44390916595477e-102	AM	Tmem14c
Lyz2	1.89597893697279e-106	0.856357442392555	0.999	0.963	2.76433729010633e-102	AM	Lyz2
Mkl2	2.58232421302675e-106	0.316178801551248	0.258	0.028	3.765028702593e-102	AM	Mkl2
Dock10	3.54615957292014e-106	0.724724772366412	0.825	0.431	5.17030065731756e-102	AM	Dock10
mt-Atp8	4.07091877714773e-106	0.681737759849519	0.693	0.294	5.9353995770814e-102	AM	mt-Atp8
Dynlt3	4.09398922606883e-106	0.507557453794684	0.496	0.14	5.96903629160835e-102	AM	Dynlt3
Tmed5	7.12730202143783e-106	0.672886350490131	0.946	0.68	1.03916063472564e-101	AM	Tmed5
Tspan32	1.58695811659764e-105	0.460306029424926	0.384	0.08	2.31378493399937e-101	AM	Tspan32
Ahnak2	2.44092478386439e-105	0.323182612393272	0.225	0.019	3.55886833487428e-101	AM	Ahnak2
Arhgap24	5.90481973967026e-105	0.372967036489863	0.345	0.06	8.60922718043924e-101	AM	Arhgap24
Myo9a	7.49793931641614e-105	0.500989737845313	0.432	0.105	1.09319955233347e-100	AM	Myo9a
Pde4dip	7.93943673812328e-105	0.415172484462873	0.326	0.056	1.15756987641837e-100	AM	Pde4dip
Snx7	1.12689961814664e-104	0.292860087875348	0.216	0.016	1.64301964325781e-100	AM	Snx7
Commd3	2.25179820260965e-104	0.573686102520696	0.639	0.244	3.28312177940487e-100	AM	Commd3
Slc25a25	3.40902323513419e-104	0.435829867466438	0.337	0.061	4.97035587682564e-100	AM	Slc25a25
Chpt1	3.95413017822287e-104	0.516114200929292	0.439	0.113	5.76512179984894e-100	AM	Chpt1
Sel1l	6.52108447410938e-104	0.572583472798143	0.567	0.19	9.50774116325147e-100	AM	Sel1l
Cat	7.70261797288543e-104	0.576099048333671	0.543	0.177	1.1230417004467e-99	AM	Cat
Tspan14	9.78374628913511e-104	0.533154114934401	0.591	0.2	1.4264702089559e-99	AM	Tspan14
Prag1	1.10382202873721e-103	0.263439362980937	0.207	0.014	1.60937251789886e-99	AM	Prag1
Slc39a10	1.23025515153825e-103	0.371303681297099	0.304	0.047	1.79371201094277e-99	AM	Slc39a10
Cdc42bpb	1.26179118295242e-103	0.436790529854438	0.409	0.094	1.83969154474463e-99	AM	Cdc42bpb
Sdcbp	2.68437548257862e-103	0.678510925548831	0.995	0.917	3.91381945359963e-99	AM	Sdcbp
Adam10	9.51665541758226e-103	0.569773787870095	0.632	0.239	1.38752835988349e-98	AM	Adam10
Slc39a1	1.22797914419035e-102	0.526321811592001	0.521	0.161	1.79039359222952e-98	AM	Slc39a1
Cisd1	3.68114729270263e-102	0.532049128522958	0.583	0.2	5.36711275276043e-98	AM	Cisd1
Tnfrsf21	4.4793032872488e-102	0.492844560098429	0.52	0.157	6.53082419280875e-98	AM	Tnfrsf21
Sypl	5.65148697113926e-102	0.598578316964698	0.697	0.293	8.23986800392105e-98	AM	Sypl
Tusc3	8.31375102505873e-102	0.396982568447322	0.353	0.069	1.21214489945356e-97	AM	Tusc3
Xbp1	1.08447643808635e-101	0.685253944466055	0.882	0.539	1.5811666467299e-97	AM	Xbp1
Alas11	1.97334708853944e-101	0.717165005211334	0.786	0.368	2.8771400550905e-97	AM	Alas1
Bcl2a1a	2.36845649328195e-101	0.46634045844532	0.662	0.227	3.45320956720508e-97	AM	Bcl2a1a
Xlr	7.41969238472543e-101	0.488661708804392	0.267	0.035	1.08179114969297e-96	AM	Xlr
Tmem256	1.0776147112299e-100	0.658670391482722	0.784	0.403	1.57116224897319e-96	AM	Tmem256
Vps35	1.56631863456233e-100	0.601146318278537	0.72	0.313	2.28369256919187e-96	AM	Vps35
Ralgds	1.61346277577544e-100	0.613555819970433	0.534	0.17	2.3524287270806e-96	AM	Ralgds
Atp13a2	1.86805563427081e-100	0.558687050069711	0.638	0.241	2.72362511476684e-96	AM	Atp13a2
Lpp	1.9391330366924e-100	0.5132487573667	0.52	0.161	2.82725596749752e-96	AM	Lpp
Mapre3	3.39805004733587e-100	0.281631825564233	0.222	0.02	4.95435696901569e-96	AM	Mapre3
Nlrx1	4.74339746402549e-100	0.362862610604416	0.314	0.053	6.91587350254916e-96	AM	Nlrx1
Ppp3r1	5.60511125369108e-100	0.547008274018814	0.614	0.229	8.1722522078816e-96	AM	Ppp3r1
M6pr	6.64325239316059e-100	0.651197772065792	0.899	0.6	9.68586198922813e-96	AM	M6pr
Vdr	1.09420233742634e-99	0.283060759367909	0.221	0.02	1.5953470079676e-95	AM	Vdr
Tmem106a	1.39914724879621e-99	0.534700662800009	0.554	0.187	2.03995668874487e-95	AM	Tmem106a
Itpr2	1.49361959256938e-99	0.557103560407162	0.566	0.19	2.17769736596615e-95	AM	Itpr2
Naa50	1.50291629061819e-99	0.642007717426522	0.703	0.315	2.19125195172132e-95	AM	Naa50
mt-Co2	1.79028536135217e-99	0.712171747718663	0.999	0.998	2.61023605685146e-95	AM	mt-Co2
Creb3l2	3.36634256317967e-99	0.316702491034277	0.264	0.034	4.90812745711596e-95	AM	Creb3l2
Ccdc86	5.02178208358347e-99	0.549983926584669	0.612	0.231	7.32175827786469e-95	AM	Ccdc86
Rnf13	5.54436944470947e-99	0.546627506895986	0.658	0.256	8.0836906503864e-95	AM	Rnf13
Prcp	8.01745973334694e-99	0.602983340862028	0.759	0.348	1.16894562912198e-94	AM	Prcp
Srebf1	1.21576511839121e-98	0.395849382263805	0.359	0.074	1.77258554261438e-94	AM	Srebf1
Vcp	1.57585768063609e-98	0.64349926037651	0.901	0.601	2.29760049836743e-94	AM	Vcp
Qsox11	1.88694449147213e-98	0.426940247176583	0.503	0.14	2.75116506856636e-94	AM	Qsox1
Hivep3	2.20380982943458e-98	0.592375664755679	0.411	0.103	3.21315473131562e-94	AM	Hivep3
Hsp90ab1	2.20625478691805e-98	0.611295449297338	1	0.986	3.21671947932652e-94	AM	Hsp90ab1
Caprin1	2.36846480029297e-98	0.612912582925529	0.796	0.404	3.45322167882716e-94	AM	Caprin1
Plk31	2.98089442597471e-98	0.890476351689106	0.714	0.332	4.34614407307113e-94	AM	Plk3
Hadhb	3.25646667991852e-98	0.553052023117452	0.612	0.232	4.7479284193212e-94	AM	Hadhb
Emc1	4.19998943427454e-98	0.418100249167925	0.395	0.092	6.12358459517228e-94	AM	Emc1
Asah1	6.73463972723705e-98	0.634479125423521	0.867	0.509	9.81910472231161e-94	AM	Asah1
Mitf	7.42364838632727e-98	0.404640714887162	0.363	0.077	1.08236793472652e-93	AM	Mitf
Romo1	7.68718626821182e-98	0.634660280358361	0.796	0.401	1.12079175790528e-93	AM	Romo1
Ftl1-ps1	8.98311176065916e-98	0.584070169548999	0.62	0.233	1.30973769470411e-93	AM	Ftl1-ps1
Atpif1	1.33162926153617e-97	0.694270210373721	0.899	0.648	1.94151546331973e-93	AM	Atpif1
Smad1	1.33364497434306e-97	0.454419491004403	0.445	0.119	1.94445437259218e-93	AM	Smad1
Fam53b	1.43863432175028e-97	0.406128011788976	0.404	0.096	2.09752884111191e-93	AM	Fam53b
Fcor	1.64272510432759e-97	0.351837657189174	0.28	0.041	2.39509320210962e-93	AM	Fcor
Gna15	2.14557227562495e-97	0.382911835482764	0.374	0.081	3.12824437786118e-93	AM	Gna15
Bub1b	2.50337405371508e-97	0.345252333509115	0.262	0.035	3.64991937031658e-93	AM	Bub1b
Rragc	5.10026170542709e-97	0.587869390509684	0.668	0.277	7.4361815665127e-93	AM	Rragc
Mvd	6.43188465001829e-97	0.455882175630649	0.412	0.103	9.37768781972667e-93	AM	Mvd
Abce1	6.47561215087208e-97	0.458130431239451	0.476	0.139	9.44144251597149e-93	AM	Abce1
Leprot	7.17361085382385e-97	0.558978336701273	0.618	0.241	1.04591246248752e-92	AM	Leprot
Dnajc3	1.79000040470143e-96	0.646619638813426	0.743	0.358	2.60982059005468e-92	AM	Dnajc3
Arl8b	2.00619129258538e-96	0.578402751889334	0.667	0.283	2.92502690458948e-92	AM	Arl8b
Rhob	2.24444168412669e-96	1.25225782608888	0.721	0.368	3.27239597545672e-92	AM	Rhob
Cluh	2.35311382655773e-96	0.406016127972558	0.374	0.084	3.43083995912118e-92	AM	Cluh
Ndufa4	2.5242321370604e-96	0.633750199622025	0.947	0.809	3.68033045583407e-92	AM	Ndufa4
Cpt2	2.6962417871486e-96	0.310870601935921	0.25	0.031	3.93112052566266e-92	AM	Cpt2
Manba	6.11220315563468e-96	0.365649206672764	0.33	0.063	8.91159220091537e-92	AM	Manba
Fam96a	7.08147033559562e-96	0.679655749763488	0.838	0.482	1.03247837492984e-91	AM	Fam96a
Irs2	1.22000310484153e-95	0.59374375486195	0.472	0.14	1.77876452685895e-91	AM	Irs2
Abca1	5.08629287637641e-95	0.630764363122373	0.408	0.104	7.41581501375681e-91	AM	Abca1
Acadm	5.59199501675222e-95	0.490299601905083	0.495	0.154	8.15312873442473e-91	AM	Acadm
St13	5.8301974003926e-95	0.604425658818115	0.784	0.404	8.50042780977241e-91	AM	St13
Igf1	6.8509312087015e-95	0.448496727135293	0.272	0.039	9.98865770228679e-91	AM	Igf1
Parvg	1.26305380695775e-94	0.430678433535822	0.453	0.123	1.84153245054439e-90	AM	Parvg
Pygo2	1.37908636340836e-94	0.387050250734106	0.359	0.076	2.01070791784939e-90	AM	Pygo2
Gsap	4.09731456487126e-94	0.576885837355544	0.692	0.292	5.97388463558229e-90	AM	Gsap
A930007I19Rik	8.44663857813911e-94	0.353469252028011	0.301	0.051	1.23151990469268e-89	AM	A930007I19Rik
Fam168a	1.50066293588979e-93	0.516744970071568	0.525	0.176	2.18796656052731e-89	AM	Fam168a
Ywhah	1.6807625728079e-93	0.646235910416758	0.85	0.515	2.45055183115392e-89	AM	Ywhah
Tmbim6	2.07807562097202e-93	0.53306541324019	0.984	0.925	3.0298342553772e-89	AM	Tmbim6
Vkorc1l1	2.08112503651452e-93	0.407213846315556	0.396	0.097	3.03428030323816e-89	AM	Vkorc1l1
Ubqln1	6.33431786241112e-93	0.542073841863751	0.572	0.213	9.23543544339541e-89	AM	Ubqln1
Snx27	8.91122898313948e-93	0.403308186273071	0.409	0.103	1.29925718574174e-88	AM	Snx27
Metap2	1.20605253140187e-92	0.584335422252222	0.775	0.388	1.75842459078393e-88	AM	Metap2
Mink1	1.45214114548822e-92	0.454143290276435	0.442	0.124	2.11722179012183e-88	AM	Mink1
Gdi2	1.54714774656147e-92	0.586769452861976	0.964	0.822	2.25574141448663e-88	AM	Gdi2
Gpat3	2.9776169607564e-92	0.391364277460307	0.372	0.082	4.34136552878283e-88	AM	Gpat3
Nenf	4.12987833377393e-92	0.471381807065988	0.466	0.139	6.02136261064239e-88	AM	Nenf
Lgals8	4.89108231430517e-92	0.510355197542335	0.558	0.197	7.13119801425694e-88	AM	Lgals8
Rgmb	7.74374731512864e-92	0.27973806227712	0.232	0.027	1.12903835854576e-87	AM	Rgmb
Lgals1	9.65151200787943e-92	0.533055828162845	0.957	0.791	1.40719045074882e-87	AM	Lgals1
Galns	9.98565133929209e-92	0.393864096622115	0.379	0.09	1.45590796526879e-87	AM	Galns
Cd442	1.15564161503979e-91	0.64324049500873	0.997	0.956	1.68492547472802e-87	AM	Cd44
Pnpla7	1.42809558511963e-91	0.479154623060017	0.541	0.18	2.08216336310442e-87	AM	Pnpla7
Tmem268	2.09629369153557e-91	0.372648721239634	0.339	0.07	3.05639620225886e-87	AM	Tmem268
Trem2	2.62337131169052e-91	0.539403571747617	0.551	0.187	3.82487537244478e-87	AM	Trem2
Gars	3.57142210433344e-91	0.50826612229853	0.574	0.211	5.20713342811815e-87	AM	Gars
Ccng1	4.93940502950485e-91	0.510770406570986	0.486	0.153	7.20165253301808e-87	AM	Ccng1
Ucp2	8.3454835598755e-91	0.565239714165277	0.995	0.974	1.21677150302985e-86	AM	Ucp2
Uqcr11	1.15745666481482e-90	0.606686005309393	0.9	0.616	1.6875718173e-86	AM	Uqcr11
Hmgcs1	2.45330851040635e-90	0.90971961820754	0.489	0.168	3.57692380817245e-86	AM	Hmgcs1
Slc25a24	3.21813447824245e-90	0.406040339124761	0.412	0.108	4.69204006927749e-86	AM	Slc25a24
Trpv2	5.8206775750167e-90	0.531588677743154	0.629	0.25	8.48654790437435e-86	AM	Trpv2
Unc119	8.54607232873106e-90	0.604459019059845	0.847	0.475	1.24601734552899e-85	AM	Unc119
Igsf8	1.6087728811764e-89	0.441173620025739	0.47	0.142	2.34559086075519e-85	AM	Igsf8
Zfp503	1.7665037785981e-89	0.359942549089486	0.234	0.029	2.57556250919603e-85	AM	Zfp503
Eif3a	2.50687749130171e-89	0.602729563463321	0.958	0.832	3.65502738231789e-85	AM	Eif3a
Ndufab1	5.45723895156382e-89	0.562777601007411	0.722	0.339	7.95665439138005e-85	AM	Ndufab1
Deptor	5.64281626773438e-89	0.352619858396829	0.311	0.06	8.22722611835673e-85	AM	Deptor
Sec24a	7.03923944191568e-89	0.409388150759797	0.4	0.103	1.02632111063131e-84	AM	Sec24a
Dnmt1	8.30353746458069e-89	0.439828380819504	0.384	0.097	1.21065576233586e-84	AM	Dnmt1
Rab44	1.40562282320538e-88	0.335969865488851	0.357	0.075	2.04939807623345e-84	AM	Rab44
Pld2	4.00218708089504e-88	0.275684330788937	0.221	0.026	5.83518876394497e-84	AM	Pld2
Psmd2	8.65250118251947e-88	0.58194236312674	0.7	0.329	1.26153467241134e-83	AM	Psmd2
Lgals3	1.05442984723157e-87	0.624134433270101	0.999	0.983	1.53735871726363e-83	AM	Lgals3
Nucb2	1.19445396363327e-87	0.519812359324463	0.558	0.203	1.7415138789773e-83	AM	Nucb2
Uqcrb	1.62702480908871e-87	0.593066638930713	0.93	0.766	2.37220217165133e-83	AM	Uqcrb
Daam1	2.76568243676496e-87	0.395376916192538	0.376	0.093	4.03236499280331e-83	AM	Daam1
Hadh	4.52107553902319e-87	0.402065954891349	0.387	0.099	6.59172813589582e-83	AM	Hadh
Far1	7.77700497400634e-87	0.548562414430354	0.639	0.27	1.13388732521012e-82	AM	Far1
Actr2	1.08566285969181e-86	0.548273238347774	0.972	0.886	1.58289644943066e-82	AM	Actr2
Gclm	1.43464104814342e-86	0.455953807545516	0.466	0.141	2.0917066481931e-82	AM	Gclm
Dhcr7	1.5675379875408e-86	0.29150527706899	0.237	0.032	2.28547038583449e-82	AM	Dhcr7
Rras2	2.30793098038742e-86	0.321113784023376	0.279	0.048	3.36496336940486e-82	AM	Rras2
Fbxo30	2.92915192080719e-86	0.430917827255205	0.376	0.094	4.27070350053688e-82	AM	Fbxo30
Wfdc211	9.29993693006486e-86	0.435476086366091	0.876	0.433	1.35593080440346e-81	AM	Wfdc21
Tnfrsf26	1.0237985468867e-85	0.272747888330783	0.242	0.033	1.49269828136081e-81	AM	Tnfrsf26
Tbc1d20	2.2938236459128e-85	0.475159048041571	0.593	0.224	3.34439487574086e-81	AM	Tbc1d20
Tmem30a	3.19381554599453e-85	0.55490736887488	0.679	0.302	4.65658306606003e-81	AM	Tmem30a
Galk2	5.39106968983722e-85	0.362544885565297	0.342	0.078	7.86017960778266e-81	AM	Galk2
Nme1	6.03892391600391e-85	0.611332608480305	0.866	0.552	8.80475106953369e-81	AM	Nme1
Pxmp4	7.27425018394535e-85	0.38352783232368	0.363	0.089	1.06058567681923e-80	AM	Pxmp4
Ogdh	1.19244192470302e-84	0.530948628126053	0.657	0.288	1.738580326217e-80	AM	Ogdh
Fkbp2	1.40306616038226e-84	0.58224811602412	0.755	0.394	2.04567046183734e-80	AM	Fkbp2
Plgrkt	1.40784390601495e-84	0.538491568788687	0.747	0.365	2.0526364149698e-80	AM	Plgrkt
Iqsec11	1.77942651544174e-84	0.449845226676242	0.707	0.277	2.59440385951406e-80	AM	Iqsec1
mt-Nd3	2.94589881620104e-84	0.712066356511077	0.916	0.728	4.29512047402111e-80	AM	mt-Nd3
Casp8	4.57925930247156e-84	0.506909847844832	0.622	0.26	6.67656006300353e-80	AM	Casp8
Cdc14b	6.02819510341236e-84	0.292448773852806	0.221	0.028	8.78910846077522e-80	AM	Cdc14b
Slc25a1	6.44293419927185e-84	0.40720052791834	0.387	0.104	9.39379806253835e-80	AM	Slc25a1
Usp14	7.17616661372622e-84	0.44029403804472	0.486	0.159	1.04628509228128e-79	AM	Usp14
Rnf144b	7.74242090770772e-84	0.26516202276799	0.203	0.022	1.12884496834379e-79	AM	Rnf144b
Dpagt1	1.2593708498967e-83	0.36785999375631	0.341	0.079	1.83616269914939e-79	AM	Dpagt1
Lxn	1.26445295102249e-83	0.374459551821182	0.345	0.081	1.84357240259079e-79	AM	Lxn
Aldh3b1	1.6128799051602e-83	0.508020647714229	0.624	0.259	2.35157890172358e-79	AM	Aldh3b1
Diaph2	2.05699892153708e-83	0.569906091914412	0.613	0.257	2.99910442760106e-79	AM	Diaph2
Nxt2	2.96918085367303e-83	0.305158839476912	0.257	0.041	4.32906568465528e-79	AM	Nxt2
Sgpl1	2.99488993220876e-83	0.553101770364604	0.675	0.304	4.36654952116037e-79	AM	Sgpl1
Capg	3.26679028830779e-83	0.582071520756027	0.951	0.734	4.76298024035276e-79	AM	Capg
Mrps36	4.28680934343464e-83	0.458865700518838	0.512	0.181	6.25016802272771e-79	AM	Mrps36
Ctsz	4.53768469166727e-83	0.561542646232857	0.999	0.976	6.61594428045087e-79	AM	Ctsz
mt-Nd5	4.95908451561382e-83	0.660788562456637	0.937	0.834	7.23034522376495e-79	AM	mt-Nd5
Hip11	5.23637319440463e-83	0.564235449952689	0.634	0.272	7.63463211744195e-79	AM	Hip1
Sdha	5.95059381031643e-83	0.519311475621172	0.646	0.284	8.67596577544136e-79	AM	Sdha
Uchl3	6.55781879446977e-83	0.386234689688687	0.401	0.111	9.56129980233693e-79	AM	Uchl3
Tbrg1	8.82612607032453e-83	0.500422644529182	0.587	0.229	1.28684918105332e-78	AM	Tbrg1
Cd84	9.86935421443954e-83	0.579395059640989	0.824	0.45	1.43895184446529e-78	AM	Cd84
Mfsd5	1.32090338096518e-82	0.429832882870257	0.504	0.173	1.92587712944723e-78	AM	Mfsd5
St7	1.99865996703102e-82	0.322550016138896	0.279	0.051	2.91404623193123e-78	AM	St7
Cd1d1	2.59210269740134e-82	0.343693482616608	0.307	0.063	3.77928573281116e-78	AM	Cd1d1
Mcoln1	3.77806698391125e-82	0.27933724730713	0.241	0.036	5.5084216625426e-78	AM	Mcoln1
Pdia3	5.47422535241122e-82	0.589592111591483	0.933	0.773	7.98142056381556e-78	AM	Pdia3
Mmd	6.7289185859716e-82	0.397713727063855	0.371	0.095	9.81076329834659e-78	AM	Mmd
Camk2g	9.05072729759298e-82	0.364233383167691	0.339	0.08	1.31959603998906e-77	AM	Camk2g
Hnrnpll	9.06106641707609e-82	0.522134715859218	0.532	0.196	1.32110348360969e-77	AM	Hnrnpll
Nedd9	9.68586435524156e-82	0.655047515077946	0.726	0.364	1.41219902299422e-77	AM	Nedd9
Smc6	1.13882024913016e-81	0.514142437269441	0.672	0.296	1.66039992323177e-77	AM	Smc6
Gyg	1.17824033887981e-81	0.534696896854989	0.716	0.33	1.71787441408677e-77	AM	Gyg
Pttg1ip	1.50471603129856e-81	0.467154951592181	0.63	0.256	2.1938759736333e-77	AM	Pttg1ip
Asph	1.99472325728263e-81	0.431794621163439	0.567	0.211	2.90830650911808e-77	AM	Asph
Pde3b	2.39156621523743e-81	0.366735867102596	0.387	0.102	3.48690354181617e-77	AM	Pde3b
Synj2	2.79839560931446e-81	0.266870789350539	0.228	0.032	4.08006079838049e-77	AM	Synj2
Ptp4a1	2.83776794977628e-81	0.625866789821045	0.922	0.711	4.13746567077381e-77	AM	Ptp4a1
Krcc1	2.94787818934977e-81	0.549781412072992	0.601	0.255	4.29800640007197e-77	AM	Krcc1
Iffo2	3.7082520601206e-81	0.358380052982157	0.282	0.054	5.40663150365583e-77	AM	Iffo2
Rpn2	3.82936114180862e-81	0.540067328035398	0.761	0.401	5.58320854475697e-77	AM	Rpn2
Kpna3	5.02867495383008e-81	0.425957664175972	0.434	0.134	7.33180808268425e-77	AM	Kpna3
Hpcal1	5.46966235668809e-81	0.544692951336254	0.772	0.403	7.97476771605123e-77	AM	Hpcal1
Calu	1.53715959227128e-80	0.450114128315173	0.497	0.174	2.24117868553153e-76	AM	Calu
Scd2	1.58844277680476e-80	0.445680889947685	0.333	0.078	2.31594956858134e-76	AM	Scd2
Man1c1	2.0889241659322e-80	0.339857211764168	0.351	0.086	3.04565143392914e-76	AM	Man1c1
Pgpep1	2.39907754184532e-80	0.272289050832389	0.229	0.033	3.49785505601048e-76	AM	Pgpep1
Wdr11	2.88639162948524e-80	0.277796986276081	0.245	0.039	4.20835899578949e-76	AM	Wdr11
Acat1	5.86220225255932e-80	0.434418502267925	0.472	0.159	8.54709088423149e-76	AM	Acat1
Mmgt1	6.59907003355097e-80	0.306505389392787	0.267	0.048	9.62144410891732e-76	AM	Mmgt1
Sbf2	8.24775762158066e-80	0.297916115835591	0.262	0.046	1.20252306122646e-75	AM	Sbf2
Uhmk1	1.14609481375903e-79	0.397431028208747	0.424	0.127	1.67100623846067e-75	AM	Uhmk1
Aifm2	1.30862281027451e-79	0.344752297405679	0.336	0.079	1.90797205738024e-75	AM	Aifm2
Vwf	2.75935799693452e-79	0.276194284539373	0.213	0.027	4.02314395953052e-75	AM	Vwf
Trio	2.81819777578387e-79	0.422847568569169	0.432	0.134	4.10893235709289e-75	AM	Trio
Tjp2	3.22315658587373e-79	0.298968777884252	0.266	0.048	4.6993623022039e-75	AM	Tjp2
Snx9	3.72740586302847e-79	0.387422563676321	0.428	0.13	5.43455774829551e-75	AM	Snx9
Gltp	4.23164895943107e-79	0.525629953902726	0.778	0.414	6.1697441828505e-75	AM	Gltp
Fbxl14	5.15857365086379e-79	0.358360714554612	0.409	0.116	7.5212003829594e-75	AM	Fbxl14
Ddx39b	5.30152201692272e-79	0.526876851610509	0.662	0.309	7.72961910067333e-75	AM	Ddx39b
Slc16a10	9.69806308441336e-79	0.447789223378176	0.513	0.183	1.41397759770747e-74	AM	Slc16a10
Lars2	1.13175521793307e-78	0.61104187688265	0.992	0.922	1.65009910774641e-74	AM	Lars2
Usf2	1.19199153495609e-78	0.514463782331645	0.754	0.388	1.73792365796597e-74	AM	Usf2
Arhgap39	1.39391370896457e-78	0.327942914736779	0.325	0.075	2.03232618767034e-74	AM	Arhgap39
Mpc2	2.21343692449729e-78	0.612837986783152	0.847	0.596	3.22719103591705e-74	AM	Mpc2
Plod31	3.19193087453689e-78	0.478073547669685	0.604	0.25	4.65383521507479e-74	AM	Plod3
Crat	3.25624400155945e-78	0.337019520909924	0.341	0.083	4.74760375427367e-74	AM	Crat
Lrp1	3.84764126703349e-78	0.657896794191844	0.85	0.534	5.60986096733483e-74	AM	Lrp1
Pank3	6.85652770739845e-78	0.419083426277042	0.413	0.126	9.99681739738694e-74	AM	Pank3
Nr1h3	7.06264168715487e-78	0.314361354940672	0.32	0.071	1.02973315798718e-73	AM	Nr1h3
Phlda1	7.09829143110385e-78	0.946898328249583	0.562	0.238	1.03493089065494e-73	AM	Phlda1
Tmem135	7.61821924182775e-78	0.37435363329646	0.359	0.094	1.11073636545849e-73	AM	Tmem135
Mut	8.33687128142226e-78	0.273259076844256	0.246	0.041	1.21551583283137e-73	AM	Mut
Tcirg1	1.10844128581762e-77	0.558728255058637	0.707	0.349	1.61610739472209e-73	AM	Tcirg1
Emc7	1.18903624370658e-77	0.523213751719025	0.746	0.391	1.7336148433242e-73	AM	Emc7
Prkcsh	1.36470658433366e-77	0.467486902520046	0.554	0.22	1.98974219995848e-73	AM	Prkcsh
Ap5s1	1.56618982102678e-77	0.307928349192792	0.274	0.052	2.28350475905705e-73	AM	Ap5s1
Sav1	1.7367112537995e-77	0.429562735954441	0.453	0.151	2.53212500803968e-73	AM	Sav1
Yeats4	4.62254387274271e-77	0.468137846012156	0.547	0.215	6.73966896645887e-73	AM	Yeats4
Ipmk	4.64532947167512e-77	0.501269479268262	0.437	0.142	6.77289036970233e-73	AM	Ipmk
Pdcd6ip	5.00670498790925e-77	0.524107295334302	0.792	0.43	7.29977587237168e-73	AM	Pdcd6ip
Nipa2	5.41629036329981e-77	0.553657417505297	0.695	0.348	7.89695134969113e-73	AM	Nipa2
Ndufa5	1.08108993996349e-76	0.514480101912845	0.584	0.248	1.57622913246677e-72	AM	Ndufa5
Vdac1	1.11824451491757e-76	0.487201828308033	0.645	0.297	1.63040050274981e-72	AM	Vdac1
Emilin1	2.65004480047869e-76	0.335915167187736	0.326	0.078	3.86376531909793e-72	AM	Emilin1
Trappc2l	5.65223738714251e-76	0.512741237913818	0.672	0.322	8.24096211045378e-72	AM	Trappc2l
Cyp4v3	1.36143323018732e-75	0.334872973969692	0.318	0.075	1.98496964961311e-71	AM	Cyp4v3
Epb41l2	1.4906195292132e-75	0.506520384944368	0.566	0.236	2.17332327359285e-71	AM	Epb41l2
Il11ra1	2.47269599375799e-75	0.296373368299103	0.259	0.048	3.60519075889915e-71	AM	Il11ra1
Mrps15	2.6675578510017e-75	0.47013022565344	0.592	0.253	3.88929934676047e-71	AM	Mrps15
Cerk	2.72916015237751e-75	0.417380192981012	0.492	0.174	3.97911550216641e-71	AM	Cerk
Capn2	3.43191894890324e-75	0.505125582172164	0.612	0.273	5.00373782750093e-71	AM	Capn2
Selenos	6.3251747853076e-75	0.531595311280875	0.771	0.426	9.22210483697848e-71	AM	Selenos
Pla2g4a	4.08246385078081e-74	0.337042583587821	0.358	0.096	5.95223229443842e-70	AM	Pla2g4a
Gaa	9.63565527842478e-74	0.324053304737842	0.318	0.077	1.40487853959433e-69	AM	Gaa
Vim	1.00227483576516e-73	0.57982525080921	1	0.981	1.4613167105456e-69	AM	Vim
Fuca1	3.92407549834694e-73	0.576564094737839	0.809	0.513	5.72130207658984e-69	AM	Fuca1
Eif2s3x	4.22920803165518e-73	0.445396190469624	0.541	0.217	6.16618531015326e-69	AM	Eif2s3x
Papd5	7.03550666383872e-73	0.383696161558514	0.436	0.142	1.02577687158768e-68	AM	Papd5
Rnase4	1.01603511649887e-72	0.375272017372243	0.426	0.134	1.48137919985535e-68	AM	Rnase4
Ndufc1	1.32241514570566e-72	0.512796539074029	0.717	0.358	1.92808128243885e-68	AM	Ndufc1
Ano6	1.43733089417869e-72	0.37992391758423	0.407	0.126	2.09562844371253e-68	AM	Ano6
Chka	1.46364476526364e-72	1.10287377231179	0.605	0.288	2.13399406775439e-68	AM	Chka
Frrs1	1.53162787649554e-72	0.44520130996097	0.553	0.223	2.2331134439305e-68	AM	Frrs1
Dpysl2	1.53876812397051e-72	0.413239402348963	0.483	0.174	2.243523924749e-68	AM	Dpysl2
Dnmt3a	1.77042031738811e-72	0.379618949509102	0.388	0.114	2.58127282275186e-68	AM	Dnmt3a
Tlr4	1.94241289398882e-72	0.360007469454094	0.421	0.129	2.83203799943571e-68	AM	Tlr4
Atic	2.15798729150113e-72	0.36964977798657	0.372	0.108	3.14634547100865e-68	AM	Atic
Cyb5b	2.8853855578544e-72	0.449554144008485	0.489	0.185	4.20689214335171e-68	AM	Cyb5b
Ndufs2	3.35517270041559e-72	0.475031160133827	0.68	0.33	4.89184179720592e-68	AM	Ndufs2
Fndc3b	3.43314123841753e-72	0.425192347904996	0.514	0.192	5.00551992561275e-68	AM	Fndc3b
Reep3	3.59288638808485e-72	0.493414366315726	0.745	0.383	5.23842835382771e-68	AM	Reep3
Sfxn3	3.65396481612209e-72	0.391841630049419	0.426	0.14	5.32748070190601e-68	AM	Sfxn3
Sla	3.71644077323021e-72	0.519615904430499	0.763	0.408	5.41857064736964e-68	AM	Sla
Sptlc2	5.87043712619371e-72	0.486142606295908	0.649	0.302	8.55909732999043e-68	AM	Sptlc2
Nsf	9.18345001130439e-72	0.494147337535489	0.62	0.287	1.33894701164818e-67	AM	Nsf
Tagln2	9.62604335604933e-72	0.514421302200544	0.986	0.891	1.40347712131199e-67	AM	Tagln2
Hsp90aa1	9.71120543631238e-72	1.02043377708566	0.962	0.922	1.41589375261435e-67	AM	Hsp90aa1
Acbd5	1.25581422016382e-71	0.461788289749713	0.551	0.223	1.83097713299885e-67	AM	Acbd5
Vav2	1.62523753566463e-71	0.295085439297435	0.278	0.059	2.36959632699903e-67	AM	Vav2
Stt3b	1.81356469050385e-71	0.417595886148583	0.554	0.224	2.64417731875461e-67	AM	Stt3b
Mat2a	1.94499651518218e-71	0.584566940591182	0.7	0.361	2.83580491913562e-67	AM	Mat2a
Rrs1	1.98081998460277e-71	0.326629366184524	0.295	0.068	2.88803553755084e-67	AM	Rrs1
Bmpr2	7.25120277976389e-71	0.417371688805888	0.524	0.203	1.05722536528958e-66	AM	Bmpr2
Ccny	9.68148008660642e-71	0.390231526456242	0.401	0.128	1.41155979662722e-66	AM	Ccny
Pde4d	1.47637024758844e-70	0.262647119734989	0.253	0.048	2.15254782098395e-66	AM	Pde4d
Me21	1.50960621662464e-70	0.440239151097556	0.491	0.187	2.20100586383873e-66	AM	Me2
Pdia6	1.90996093219642e-70	0.5916188576452	0.829	0.535	2.78472303914238e-66	AM	Pdia6
Arhgap5	2.17997826103103e-70	0.375560973247525	0.403	0.123	3.17840830458324e-66	AM	Arhgap5
Rab32	2.25240454405271e-70	0.503008604279471	0.703	0.345	3.28400582522885e-66	AM	Rab32
Gcnt1	3.19955734859136e-70	0.276423329320676	0.267	0.054	4.6649546142462e-66	AM	Gcnt1
Mrpl41	4.21641077403775e-70	0.4165814182249	0.437	0.152	6.14752690854704e-66	AM	Mrpl41
Atp6ap1	8.49168035741646e-70	0.494482747022014	0.728	0.389	1.23808699611132e-65	AM	Atp6ap1
Furin	9.83922161578119e-70	0.615950112509253	0.764	0.434	1.4345585115809e-65	AM	Furin
Pnpt1	1.0138744631932e-69	0.275802233368759	0.267	0.056	1.47822896733568e-65	AM	Pnpt1
Agps	1.45518624135589e-69	0.433668348342406	0.516	0.202	2.12166153989688e-65	AM	Agps
P4hb	1.49004457887897e-69	0.54360429224296	0.886	0.654	2.17248499600554e-65	AM	P4hb
Nudcd2	1.51496087724374e-69	0.363594607568823	0.364	0.107	2.20881295902138e-65	AM	Nudcd2
Ermp1	1.73924934650728e-69	0.32403405642088	0.308	0.076	2.53582554720762e-65	AM	Ermp1
Ttc3	1.92488180753073e-69	0.302308923226629	0.276	0.061	2.80647767537981e-65	AM	Ttc3
Cmc2	2.20422226545391e-69	0.352858626295912	0.337	0.091	3.2137560630318e-65	AM	Cmc2
Lta4h	2.80091472882882e-69	0.401396351021641	0.48	0.177	4.08373367463243e-65	AM	Lta4h
Tapt1	3.04132030512789e-69	0.306377189717856	0.301	0.072	4.43424500487646e-65	AM	Tapt1
Klf41	4.54317457208654e-69	0.860690246892603	0.863	0.632	6.62394852610218e-65	AM	Klf4
Atp5a1	4.76430945854216e-69	0.497746302420915	0.958	0.833	6.94636319055447e-65	AM	Atp5a1
Gnaq	5.3856790765826e-69	0.460429671446656	0.554	0.233	7.85232009365743e-65	AM	Gnaq
Ubqln2	9.45401307891218e-69	0.321839595134816	0.342	0.094	1.3783951069054e-64	AM	Ubqln2
Psmd1	9.6614191861344e-69	0.448161619744168	0.528	0.218	1.4086349173384e-64	AM	Psmd1
Farsb	1.14872855378576e-68	0.291801265408235	0.3	0.073	1.67484623141964e-64	AM	Farsb
Bhlhe40	1.50930273048896e-68	0.787567024001627	0.825	0.563	2.20056338105291e-64	AM	Bhlhe40
Sh3bp2	2.16445928358088e-68	0.410319444380942	0.522	0.204	3.15578163546092e-64	AM	Sh3bp2
Sdhc	2.26977133214583e-68	0.459475733902825	0.578	0.256	3.30932660226862e-64	AM	Sdhc
Pde8a	4.22799956432649e-68	0.281625590644148	0.28	0.063	6.16442336478802e-64	AM	Pde8a
Comtd1	8.94931443829073e-68	0.32197957282856	0.308	0.078	1.30481004510279e-63	AM	Comtd1
Vdac2	9.0369524988555e-68	0.481466668598694	0.941	0.76	1.31758767433313e-63	AM	Vdac2
Syne11	1.30692205420964e-67	0.391903573342875	0.388	0.116	1.90549235503765e-63	AM	Syne1
Mtdh	1.57864797175353e-67	0.486022642872016	0.921	0.715	2.30166874281665e-63	AM	Mtdh
Fam129b	1.65246189323233e-67	0.430393303070582	0.554	0.228	2.40928944033274e-63	AM	Fam129b
Atp6v1a	1.7350929245368e-67	0.554401495714573	0.832	0.532	2.52976548397465e-63	AM	Atp6v1a
Acox3	1.94118579271171e-67	0.483434692821651	0.483	0.183	2.83024888577367e-63	AM	Acox3
Nfe2l1	3.37277936159295e-67	0.452231836018444	0.57	0.248	4.91751230920252e-63	AM	Nfe2l1
Eif5b	3.7484717622904e-67	0.523219507393077	0.893	0.622	5.46527182941941e-63	AM	Eif5b
Aga	4.25186895437645e-67	0.303376616025093	0.318	0.083	6.19922493548087e-63	AM	Aga
Cyp4f16	4.76165882362758e-67	0.397200185921283	0.433	0.152	6.94249856484901e-63	AM	Cyp4f16
Acot2	4.99318622792975e-67	0.255504466536826	0.201	0.031	7.28006552032157e-63	AM	Acot2
Nmt2	5.0024887285542e-67	0.291928325831916	0.288	0.068	7.29362856623203e-63	AM	Nmt2
Tubb4b	5.04882784342972e-67	0.588589642897947	0.607	0.276	7.36119099572054e-63	AM	Tubb4b
Wdr1	5.96082457515745e-67	0.541716890809842	0.837	0.559	8.69088223057956e-63	AM	Wdr1
Nfix	7.02940101631101e-67	0.462781762621959	0.449	0.167	1.02488666817815e-62	AM	Nfix
Supt16	8.511332831856e-67	0.455967587240677	0.596	0.273	1.2409523268846e-62	AM	Supt16
Tbc1d9b	9.10838940215407e-67	0.337082391046669	0.367	0.11	1.32800317483406e-62	AM	Tbc1d9b
Idh2	1.05333636469509e-66	0.364330905847729	0.367	0.111	1.53576441972544e-62	AM	Idh2
Dag1	1.26451666200236e-66	0.290307833743949	0.28	0.065	1.84366529319945e-62	AM	Dag1
Rab3d	1.51422140729844e-66	0.323038938405567	0.378	0.116	2.20773481184112e-62	AM	Rab3d
Nol8	1.87788850984521e-66	0.295400587303396	0.278	0.064	2.73796144735431e-62	AM	Nol8
Mcemp11	2.60458908654508e-66	0.439053898020558	0.98	0.714	3.79749088818273e-62	AM	Mcemp1
Id11	2.77936196489629e-66	0.463382047091929	0.372	0.111	4.05230974481879e-62	AM	Id1
Tm7sf3	2.95923860761948e-66	0.29826876924389	0.282	0.066	4.31456988990921e-62	AM	Tm7sf3
Smarca5	3.15409671714782e-66	0.53323861629161	0.811	0.501	4.59867301360153e-62	AM	Smarca5
E2f1	4.42946330709364e-66	0.271637009111763	0.246	0.05	6.45815750174252e-62	AM	E2f1
Gspt1	4.72486532529468e-66	0.471714265579665	0.618	0.296	6.88885364427964e-62	AM	Gspt1
Hnrnph1	5.00234942660482e-66	0.569444330509014	0.724	0.4	7.29342546398983e-62	AM	Hnrnph1
Atp6v0e	5.53963998836367e-66	0.443998609098148	0.987	0.927	8.07679510303424e-62	AM	Atp6v0e
Dennd4c	7.62093964573994e-66	0.351925834937852	0.363	0.111	1.11113300034888e-61	AM	Dennd4c
Wdfy3	7.83728332724335e-66	0.361869190553377	0.412	0.137	1.14267590911208e-61	AM	Wdfy3
Tax1bp3	7.94385689035516e-66	0.349622565570451	0.404	0.134	1.15821433461378e-61	AM	Tax1bp3
Cnih1	8.53444853385245e-66	0.36646207656698	0.421	0.146	1.24432259623569e-61	AM	Cnih1
Actn4	9.03219535537114e-66	0.501648826441782	0.668	0.346	1.31689408281311e-61	AM	Actn4
Ccdc34	1.1531717231877e-65	0.371697760478994	0.283	0.068	1.68132437240766e-61	AM	Ccdc34
Tnfsf12	1.47054306398972e-65	0.372310253494929	0.412	0.138	2.14405178729701e-61	AM	Tnfsf12
Runx2	1.59922617331499e-65	0.34293722147169	0.411	0.133	2.33167176069326e-61	AM	Runx2
Apex1	1.64387291224654e-65	0.329650878664544	0.379	0.119	2.39676670605545e-61	AM	Apex1
Rangap1	2.36108584393134e-65	0.396707980139534	0.368	0.115	3.4424631604519e-61	AM	Rangap1
Dram1	2.67243687998702e-65	0.444659558626358	0.493	0.191	3.89641297102108e-61	AM	Dram1
Mpp1	3.21728261241467e-65	0.488009519122295	0.767	0.432	4.69079804890059e-61	AM	Mpp1
Tmco1	4.63527394612127e-65	0.45464356019102	0.641	0.31	6.75822941344481e-61	AM	Tmco1
S100a10	4.7044511674063e-65	0.445971895658188	0.987	0.874	6.85908980207839e-61	AM	S100a10
Mlec	1.13115699994401e-64	0.43590646124198	0.505	0.207	1.64922690591837e-60	AM	Mlec
Fth11	3.0816063788001e-64	0.651824129431477	1	1	4.49298210029055e-60	AM	Fth1
Atp6v0d1	3.08777138587362e-64	0.491035284980926	0.859	0.579	4.50197068060373e-60	AM	Atp6v0d1
Cks1b	4.37348339806385e-64	0.316234026512276	0.313	0.083	6.37653879437709e-60	AM	Cks1b
Sars	4.74050990882773e-64	0.413221762894283	0.564	0.247	6.91166344707083e-60	AM	Sars
Zfp992	9.25369318346083e-64	0.313302303118685	0.311	0.084	1.34918846614859e-59	AM	Zfp992
Tmx2	1.16070798674086e-63	0.275469365086971	0.245	0.052	1.69231224466818e-59	AM	Tmx2
Flot2	1.35033462003179e-63	0.366407965283032	0.457	0.168	1.96878787600635e-59	AM	Flot2
Mrpl12	2.15089194887982e-63	0.422986458818622	0.529	0.228	3.13600046146678e-59	AM	Mrpl12
Glrx5	2.89591712109755e-63	0.417743518446226	0.559	0.247	4.22224716256023e-59	AM	Glrx5
Senp2	3.01747850603671e-63	0.494800448179904	0.643	0.322	4.39948366180152e-59	AM	Senp2
Slc23a2	3.54517197662213e-63	0.322033088841967	0.333	0.096	5.16886074191506e-59	AM	Slc23a2
Acss1	3.64830621276016e-63	0.281945630041938	0.261	0.059	5.31923045820431e-59	AM	Acss1
Insr	4.25110449416234e-63	0.331922207477806	0.33	0.094	6.19811035248869e-59	AM	Insr
Pfkfb4	4.28752747788098e-63	0.371892343764788	0.487	0.184	6.25121506275047e-59	AM	Pfkfb4
Mtm1	4.40443393331794e-63	0.338442958433667	0.409	0.137	6.42166467477755e-59	AM	Mtm1
Acaa1a	5.38495992934989e-63	0.431127944908273	0.589	0.274	7.85127157699215e-59	AM	Acaa1a
Tmx3	7.513855044053e-63	0.391282869485432	0.526	0.221	1.09552006542293e-58	AM	Tmx3
Aldh9a1	9.00131187811052e-63	0.363756697643059	0.451	0.17	1.31239127182851e-58	AM	Aldh9a1
Atp6v1e1	1.03674383247895e-62	0.478899666208167	0.957	0.831	1.51157250775431e-58	AM	Atp6v1e1
Slc25a36	1.1884804981853e-62	0.381967468733389	0.411	0.144	1.73280456635417e-58	AM	Slc25a36
Mob3b	1.71230261096896e-62	0.337356162252619	0.325	0.094	2.49653720679274e-58	AM	Mob3b
Ptges3	3.48979164768629e-62	0.485945234575122	0.796	0.495	5.08811622232661e-58	AM	Ptges3
Eif4g2	4.06258118992142e-62	0.461397859030941	0.942	0.853	5.92324337490543e-58	AM	Eif4g2
Gab21	4.62390365979402e-62	0.369719854345689	0.453	0.166	6.74165153597968e-58	AM	Gab2
Clec4b1	5.35062314847241e-62	0.261514140427628	0.312	0.082	7.80120855047277e-58	AM	Clec4b1
1810037I17Rik	5.3563241543332e-62	0.487799938734444	0.887	0.681	7.80952061701781e-58	AM	1810037I17Rik
Rnft1	6.06251772474793e-62	0.304555423468385	0.339	0.1	8.83915084268248e-58	AM	Rnft1
Gm26917	9.60372296854568e-62	0.475060179470096	0.618	0.301	1.40022280881396e-57	AM	Gm26917
Dirc2	1.00872736896045e-61	0.37855913336608	0.463	0.179	1.47072450394434e-57	AM	Dirc2
Spcs3	1.68412425441133e-61	0.398226729418315	0.461	0.182	2.45545316293171e-57	AM	Spcs3
Bmt2	1.95858093359322e-61	0.391342455163475	0.42	0.151	2.85561100117891e-57	AM	Bmt2
Kif13a	2.21887790849469e-61	0.256701307960227	0.249	0.055	3.23512399058525e-57	AM	Kif13a
Laptm4a	2.24902319971342e-61	0.470439515369119	0.872	0.623	3.27907582518216e-57	AM	Laptm4a
Eif3b	3.78855769011012e-61	0.412406389426178	0.578	0.268	5.52371711218055e-57	AM	Eif3b
Nagpa	4.53281278344072e-61	0.329107244431654	0.361	0.116	6.60884103825657e-57	AM	Nagpa
Plod1	5.17862038542066e-61	0.308527212123602	0.334	0.099	7.55042852194332e-57	AM	Plod1
Gramd4	6.67969028710681e-61	0.34867782740772	0.383	0.128	9.73898843860173e-57	AM	Gramd4
Lap3	8.78850678137036e-61	0.408904079408354	0.455	0.174	1.2813642887238e-56	AM	Lap3
Ptpn7	1.21276025098212e-60	0.343718409590018	0.375	0.123	1.76820444593194e-56	AM	Ptpn7
Dync1i2	1.37442578760276e-60	0.464059735571314	0.688	0.365	2.00391279832483e-56	AM	Dync1i2
Rgcc	1.79677028353105e-60	0.755039148675824	0.534	0.245	2.61969107338827e-56	AM	Rgcc
[truncated: 7,088 more rows]
