# Supplementary material for: Single cell RNA sequencing reveals endothelial cell killing and resolution pathways in experimental malaria-associated acute respiratory distress syndrome
Source: PLoS Pathog. 2024 Jan 18;20(1):e1011929. doi: 10.1371/journal.ppat.1011929 (PMC10826972; doi:10.1371/journal.ppat.1011929)
Supplement: S7 Table — Overview of the hallmark pathways, their p-value (pval), adjusted p-value (padj), enrichment score (ES), normalised enrichment score (NES), number of times a random gene set had a more extreme enrichment score value (nMoreExtreme), size of the pathway after removing genes not present in list of differentially expressed genes (size) and a vector with indexes of leading edge genes that drive the enrichment (leadingEdge) when comparing the different conditions (CONvsd8, CONvsd12 and d8vsd12) for the alveolar macrophages as shown in Fig 4G. (XLSX) [file ppat.1011929.s016.xlsx]

## Sheet: fgseaRes_hallmark_AM_CONvsd8_si
pathway	pval	padj	ES	NES	nMoreExtreme	size	leadingEdge
HALLMARK_INTERFERON_GAMMA_RESPONSE	0.00129366106080207	0.0104427736006683	0.867973119355734	2.56724537196784	0	169	Rsad2 Ifit2 Ifit3 Gbp3 Cmpk2 Isg15 Xaf1 Rtp4 Irf7 Il18bp Oas3 H2-Q7 Zbp1 Bst2 Irf1 Isg20 Tap1 Gbp4 Rnf213 Lgals3bp Cxcl9 Oas2 Stat2 Cxcl10 Il15ra Gbp9 Ly6e Psmb9 Irf9 Trafd1 Psmb8 Psmb10 Psme1 Psme2 H2-M3 Parp14 Dhx58 Ube2l6 Socs3 B2m Znfx1 Epsti1 Ddx60 Samhd1 Ifih1 H2-D1 Tapbp Parp12 Stat1 Cfb Sp110 Nampt Ifi35 Fcgr1 Psmb2 Samd9l Psma2 Psma3 Eif2ak2 Nod1 Lap3 Mt2 Nfkbia Cd274
HALLMARK_INTERFERON_ALPHA_RESPONSE	0.00146198830409357	0.0104427736006683	0.907454747553352	2.46100634427747	0	89	Rsad2 Ifit2 Ifit3 Gbp3 Cmpk2 Isg15 Rtp4 Irf7 H2-Q7 Gbp2 Bst2 Irf1 Isg20 Tap1 Oas1a Lgals3bp Stat2 Cxcl10 Ly6e Psmb9 Irf9 Trafd1 Psmb8 Psme1 Tmem140 Psme2 Parp14 Dhx58 Ube2l6 B2m Parp9 Epsti1 Ddx60 Ifih1 Parp12 Sp110 Ifi35 Samd9l Psma3 Eif2ak2 Lap3
HALLMARK_INFLAMMATORY_RESPONSE	0.00133155792276964	0.0104427736006683	0.630824260444105	1.82508012062627	0	133	Ccl17 Rtp4 Irf7 Bst2 Irf1 Cxcl9 Cxcl10 Il15ra Ly6e Msr1 Mxd1 Tapbp Ldlr Nampt Cd82 Adrm1 Eif2ak2 Nfkbia Marco Icam1 Cdkn1a Irak2
HALLMARK_MTORC1_SIGNALING	0.0012987012987013	0.0104427736006683	0.607818466158063	1.79819277517604	0	178	Hmgcs1 Insig1 Sc5d Hmgcr Sqle Idi1 Glrx Dhcr24 Ldlr Rrm2 Cyp51 Nampt Mcm2 Stard4 Psmc4 Ppp1r15a Pitpnb Psma4 Psma3 Gsr Got1 Psmd14 Tbk1 Psmb5 Rit1 Psmd12 Tuba4a Gapdh Pdk1 Lgmn Sla Dhfr Atp5g1 Ddit3 Dhcr7 Cdkn1a Psmc2 Ppia Ppa1 Eno1 Psmd13 Pgk1 Hspa9 Fkbp2 Tfrc Ldha Cops5 Coro1a Mcm4 Slc9a3r1 Gmps Ifrd1 Tpi1 Hprt Ctsc Bub1 Ebp Psmc6 Psph Ddit4 Tubg1 Scd2
HALLMARK_CHOLESTEROL_HOMEOSTASIS	0.00636942675159236	0.0318471337579618	0.671231651447822	1.72071121316143	3	59	Hmgcs1 Pmvk Sc5d Hsd17b7 Hmgcr Sqle Idi1 Trp53inp1 Ldlr Fdps Cyp51 Stard4 Srebf2 Fdft1 Errfi1 Mvk Lgmn Dhcr7 Fasn Tnfrsf12a Plscr1 Fabp5
HALLMARK_ALLOGRAFT_REJECTION	0.00131752305665349	0.0104427736006683	0.571697556454875	1.66648340241375	0	147	Irf7 H2-Q7 Gbp2 Tap1 Cxcl9 H2-T23 Psmb10 H2-M3 B2m Tapbp Tap2 Stat1 Srgn Eif5a Icam1 Ube2n Ifngr1 Hcls1 Cd47 Bcl3 H2-Q10 Ctss
HALLMARK_E2F_TARGETS	0.00126582278481013	0.0104427736006683	0.556622120611305	1.65960755465149	0	192	Tcf19 Rrm2 Dek Mcm2 Ak2 Rbbp7 Tk1 Cenpe Mcm7 Hmgb2 Lmnb1 Spc24 Pcna Cdk1 Tbrg4 Ranbp1 Paics Rpa2 Srsf2 Cks2 Pa2g4 Cdkn1a Mki67 Ctcf Rfc3 Ran Cks1b Tfrc Trip13 Dck Prdx4 Tubb5 Ppm1d Mcm3 Mcm4 Ube2s Eed Phf5a Mcm5 Slbp Nme1 Nop56 Cdkn1b Hnrnpd Pold2 Top2a Prps1 Kif4 Nasp Stmn1 Ube2t Tmpo Asf1b Cdk4 Tubg1 Dut Rfc2 Brca2 Hmmr Snrpb Lig1 Spc25 Eif2s1 Prim2 Ubr7 Rad21 Usp1 Ezh2 Dctpp1 Kif22 Smc1a Pan2 …
HALLMARK_TNFA_SIGNALING_VIA_NFKB	0.00130208333333333	0.0104427736006683	0.553277973560118	1.63209145311997	0	165	Ifit2 Irf1 Tap1 Cxcl10 Il15ra Socs3 Mxd1 Ifih1 Ninj1 G0s2 Klf9 Ldlr Gadd45b Nampt Areg Nfkbie Ppp1r15a Map3k8 Cebpd Ier3 Cflar Per1 Nfkbia Id2 Kynu Rnf19b Sat1 Icam1 Cdkn1a Sik1 Sod2 Klf2 Tnfaip3 Ccrl2 Bcl3 Junb
HALLMARK_IL6_JAK_STAT3_SIGNALING	0.00925925925925926	0.0420875420875421	0.614842530526014	1.61502252978457	5	69	Irf1 Cxcl9 Stat2 Cxcl10 Il15ra Irf9 Socs3 Stat1 Bak1 Map3k8 Hmox1 Crlf2 Ifngr1 Ltbr
HALLMARK_GLYCOLYSIS	0.00532623169107856	0.0295901760615476	0.541503239990435	1.56722094856937	3	135	Isg20 Vcan Pgam1 Glrx Txn1 Sod1 Psmc4 Mif Chst12 Got2 Ier3 Got1 Cdk1 Sdc3 Cited2 Sap30 Pkm Ppia Eno1 Pgk1 Mdh2 Qsox1 Sdhc Ldha Tpi1 Paxip1 Arpp19 Mdh1 Prps1 Nasp Stmn1 Ddit4 Taldo1 Hmmr Akr1a1 Angptl4
HALLMARK_APOPTOSIS	0.0107962213225371	0.0449842555105713	0.533046489153142	1.53546052678233	7	126	Irf1 Isg20 Tap1 Gpx3 Sc5d Tspo Gadd45b Sod1 Hmgb2 Ier3 Gsr Hmox1 Cflar Gpx4 Bcl2l1 Pmaip1 Ddit3 Sat1 Cdkn1a Ifngr1 Sod2 Bcl2l11 Tnfrsf12a Txnip Gsn Dap Ifitm3 Psen2 Cdkn1b Top2a Ebp Psen1 Cyld Gadd45a Casp4
HALLMARK_UV_RESPONSE_DN	0.00323624595469256	0.0202265372168285	-0.489467919694023	-1.57514004137592	0	93	Abcc1 Syne1 Pten Prkar2b Nrp1 Grk5 Atxn1 Nfkb1 Runx1 Dab2 Pparg Notch2 Add3 Mgll Togaram1 Adgrl2 Prkca Nek7 Anxa2 Nipbl Pik3cd Atp2b1 Celf2 Rnd3 Map2k5 Nr3c1 Vav2 Bhlhe40 Atrx Dlg1 Tgfbr2 Atp2c1

## Sheet: fgseaRes_hallmark_AM_CONvsd12_s
pathway	pval	padj	ES	NES	nMoreExtreme	size	leadingEdge
HALLMARK_INTERFERON_GAMMA_RESPONSE	0.00141043723554302	0.00973520249221184	0.825423279327213	2.42633506123855	0	169	Gbp3 Rsad2 Gzma Cxcl9 Il18bp H2-Q7 Ccl5 Isg15 Nlrc5 Rtp4 Oas3 Cxcl10 Irf1 Zbp1 Xaf1 Tap1 Bst2 Psmb9 Lgals3bp Cfb Psme2 Ly6e B2m Stat1 Stat2 Psmb8 Lap3 Irf9 Casp3 H2-M3 H2-D1 Psme1 Epsti1 Sod2 Socs3 Psmb10 Nod1 Rnf213 Gch1 Nampt Tapbp Trafd1 Eif2ak2 Ifi27 Psma2 Ifi35 Adar Psmb2 Samhd1 Sppl2a Btg1 Psma3 Nmi Fcgr1 Icam1 Sri Parp12 Ifih1 Batf2 Irf8 Ifit2 Casp1 Casp4
HALLMARK_INTERFERON_ALPHA_RESPONSE	0.00155763239875389	0.00973520249221184	0.863014182165821	2.35932134033912	0	89	Gbp3 Rsad2 Gbp2 H2-Q7 Isg15 Rtp4 Oas1a Cxcl10 Irf1 Tap1 Bst2 Psmb9 Lgals3bp Psme2 Ly6e B2m Stat2 Psmb8 Tmem140 Lap3 Irf9 Psme1 Epsti1 Trafd1 Eif2ak2 Ifi27 Ifi35 Adar
HALLMARK_OXIDATIVE_PHOSPHORYLATION	0.00139664804469274	0.00973520249221184	0.676210867668967	1.99981114760942	0	191	Fh1 Ndufb6 Acaa2 Ndufa8 Sdhb Por Ndufs3 Mdh2 Cox4i1 Cox5a Ndufb8 Tcirg1 Ndufb5 Ndufv2 Cox5b Sdhc Atp5h Bax Sdhd Ndufab1 Aco2 Cox6a1 Idh3b Cox7a2 Gpx4 Ndufs6 Uqcrb Mpc1 Atp5g3 Atp5g1 Ndufa9 Atp6v1c1 Atp5j Uqcrq Mrpl15 Alas1 Ndufs4 Atp6v1g1 Ndufc1 Atp6v1d Vdac3 Surf1 Mdh1 Atp6ap1 Cyc1 Cox6b1 Uqcrc1 Ogdh Timm8b Echs1 Fdx1 Timm13 Tomm22 Ndufs7 Atp5c1 Cycs Cox6c Ndufa4 Ndufb7 Atp5l Vdac2 Etfb Ndufb3 L…
HALLMARK_INFLAMMATORY_RESPONSE	0.00144717800289436	0.00973520249221184	0.681809508064645	1.95828666671069	0	133	Cxcl9 Inhba Msr1 Ccl5 Rtp4 Cxcl10 Irf1 Bst2 Slc31a1 Ly6e Ptgir Marco Clec5a Ifngr2 Gch1 Nampt Slc31a2 Tnfrsf1b Tapbp Eif2ak2 Emp3
HALLMARK_ALLOGRAFT_REJECTION	0.00144300144300144	0.00973520249221184	0.662291542783742	1.915034512047	0	147	Gzma Cxcl9 Gbp2 H2-Q7 Inhba Ccl5 Tap1 H2-T23 B2m Stat1 H2-M3 Psmb10 Ifngr2 Cd1d1 Tap2 Tapbp Nme1 Ctss
HALLMARK_E2F_TARGETS	0.00139275766016713	0.00973520249221184	0.638402157832865	1.89118586313279	0	192	Kif2c Spc25 Rpa2 Prdx4 Hmmr Dck Cdk1 Rrm2 Cenpe Stmn1 Top2a Birc5 Spc24 Ak2 Dnmt1 Ran Tk1 Nme1 Cks1b Dek Smc4 Cdk4 Mcm5 Tacc3 Ccnb2 Rfc2 Hmgb2 Mcm2 Slbp Dut Pcna Eed Cdca3 Ezh2 Plk1 Rbbp7 Mki67 Mcm7 Asf1b Mad2l1 Rfc3 Tubb5 Cbx5 Kif4 Cdca8 Diaph3 Pold3 Aurkb Orc6 Tipin Tmpo Rad51ap1 Chek2 Racgap1 Lig1 Cdkn3 Dlgap5 Paics Pop7 Cnot9 Ranbp1 Mcm6 Hells Atad2 Rad21 Aurka Bub1b Brca2 Smc6
HALLMARK_MTORC1_SIGNALING	0.00141643059490085	0.00973520249221184	0.640962501026478	1.88173928043433	0	178	Got1 Glrx Hmgcs1 Sc5d Sqle Lgmn Eno1 Pgk1 Rrm2 Scd2 Insig1 Nampt Slc7a11 Prdx1 Cyp51 Ctsc Ccng1 Dhcr24 Edem1 Gsr Ppa1 Psmd13 Psmb5 Fkbp2 Gapdh Hsp90b1 Psmd14 Cacybp G6pdx Pfkl Phgdh Atp5g1 Psma4 Hmgcr Aldoa Psma3 Hprt Atp6v1d Gmps Mcm2 Ebp Rpn1 Plk1 Calr Idi1 Slc2a1 Sdf2l1 Itgb2 Ppp1r15a Hspa5 Cyb5b Dhfr Psmd12 Ldha Skap2 Qdpr Cops5 Tmem97 Ppia Psmc2 M6pr Hspa4 Canx Gla Hk2
HALLMARK_GLYCOLYSIS	0.00144508670520231	0.00973520249221184	0.629500295426069	1.80789743536245	0	135	Got1 Glrx Kif20a Pgam1 Hmmr Cdk1 Sdc3 Eno1 Pgk1 Stmn1 B4galt7 Pkm Sod1 Mdh2 Tgfbi Gnpda1 Sdhc Il13ra1 Akr1a1 Txn1 G6pdx Chst12 Aldoa Mxi1 Mdh1 Plod1 Galk2 Copb2 Polr3k Gmppb Hspa5 Ier3 Rpe Aldh9a1 Mif Ldha Nsdhl Ndufv3 Ppia
HALLMARK_COMPLEMENT	0.00291545189504373	0.0125881168177241	0.602570772761341	1.72529195057786	1	132	Gzma Ccl5 Irf1 Psmb9 Cfb Lap3 Casp3 Lgmn C3 Kynu Ctsd Ctsb Ctsl Ctsc Adam9 Ctss Prkcd Fcer1g Gca Stx4a Fdx1 Gngt2 Casp1 Casp4 Hspa5 Rhog Pfn1 F7 Pik3ca Anxa5 Tnfaip3 Lgals3 Casp7 Lamp2
HALLMARK_XENOBIOTIC_METABOLISM	0.00302114803625378	0.0125881168177241	0.606869841917434	1.69699001873716	1	118	Cyfip2 Aldh2 Igf1 Cfb Hmox1 Blvrb Ptgr1 Kynu Psmb10 Acp1 Gch1 Por Acp2 Gsr Dhrs7 Slc35b1 Aco2 Pgd Id2 Alas1 Hprt Ssr3 Kars Cndp2 Irf8 Ddt Gabarapl1 Cat Aldh9a1 Tmem97 Tmbim6
HALLMARK_ADIPOGENESIS	0.0042674253200569	0.0164131743079112	0.559776579109802	1.64253158730654	2	168	Chchd10 Aldh2 Gadd45a C3 Acadl Dnajc15 Fabp4 Acaa2 Sdhb Ak2 Por Sod1 Ndufs3 Mdh2 Dgat1 Esyt1 Tkt Dhrs7 Sdhc Ndufab1 Aco2 Cox6a1 Pfkl Gpx4 Cd151 Uqcrq Mrpl15 Aldoa Cmpk1 Crat Slc25a1 Cyc1 Cd302 Mtch2 Uqcrc1 Echs1 Riok3 Ddt Cat Ndufb7 Etfb Cox7b Qdpr Samm50 Dhrs7b Cpt2 Suclg1 Ccng2 Cs Gpx3 Stom Cox8a
HALLMARK_IL6_JAK_STAT3_SIGNALING	0.00645161290322581	0.0230414746543779	0.615924360077267	1.61598046571635	3	69	Cxcl9 Cxcl10 Irf1 Stat1 Stat2 Irf9 Hmox1 Socs3 Ifngr2 Bak1 Tnfrsf1b Il13ra1
HALLMARK_APOPTOSIS	0.0145772594752187	0.0428742925741725	0.536923599630631	1.52413238449212	9	126	Irf1 Tap1 Tspo Gadd45a Sc5d Hmox1 Casp3 Sod2 Bcap31 Gch1 Top2a Sod1 Gsr Slc20a1 Anxa1 Bcl2l1 Bax Dap Gpx4 Gadd45b Hspb1 Hmgb2 Ebp Casp1 Casp4 Dnajc3 Ier3 Vdac2
HALLMARK_DNA_REPAIR	0.0145348837209302	0.0428742925741725	0.519435675716866	1.4904493838808	9	137	Tyms Rpa2 Bcap31 Arl6ip1 Mpg Nme1 Sf3a3 Mrpl40 Aprt Sdcbp Gpx4 Hprt Rfc2 Surf1 Nudt9 Dut Pcna Ddb1 Upf3b Itpa Rfc3 Gtf2f1 Polr2i Pold3 Hcls1 Rfc4 Zwint Rala Polr2d Lig1 Rad51 Edf1 Polr2f Aaas Gtf2h5 Cmpk2 Stx3 Adrm1 Polr1c Sec61a1 Alyref Polr3gl Rnmt Fen1
HALLMARK_MYC_TARGETS_V1	0.0122950819672131	0.0409836065573771	0.494165954609407	1.47591829157858	8	200	Tyms Prdx4 Ccna2 Pgk1 Acp1 Psmd8 Lsm2 Ran Cox5a Psma6 Ube2l3 Psma2 Psma7 Nme1 Psmb3 Ncbp1 Dek Ndufab1 Psmd14 Psmb2 Cdk4 Psma4 Mcm5 C1qbp Rps2 Hprt Cct5 Kpnb1 Vdac3 Cyc1 Mcm2 Dut Pcna Snrpd1 Kars Mcm7 Mad2l1 Nhp2 Erh Bub3 Ldha Hnrnpa2b1 Cops5 Ppia Hnrnpa3 Rfc4 Cdc45 Canx Psma1 Odc1 Got2 Ranbp1 Uba2 Mcm6 Slc25a3 Vdac1 Rrm1 Eif3b Eif4a1 Eif2s2 Pole3 Ap3s1 Npm1
HALLMARK_ESTROGEN_RESPONSE_EARLY	0.00291545189504373	0.0125881168177241	-0.478434524941369	-1.51971448381514	0	104	Hr Nav2 Il6st Sec14l2 Nrip1 Rara Klf10 Add3 Dhrs3 Bhlhe40 Tob1 Ncor2 Krt19 Cd44 Svil Deptor Tiparp Xbp1 Olfm1 Klf4 Ugcg Frk Snx24 Fos Retreg1 Myc Elf1 Unc119 Gab2 Ovol2 Cbfa2t3 Siah2 Isg20l2
HALLMARK_UV_RESPONSE_DN	0.00279329608938548	0.0125881168177241	-0.571202569905893	-1.77367233470779	0	93	Syne1 Cdk13 Atxn1 Pten Add3 Bhlhe40 Runx1 Zmiz1 Nr3c1 Nrp1 Prdm2 Notch2 Dusp1 Nek7 Nipbl Atp2c1 Togaram1 Ythdc1 Atp2b1 Phf3 Atrn Nfkb1 Rnd3 Sipa1l1 Tgfbr2 Prkar2b Adgrl2 Celf2 Rbpms Myc Scaf8 Synj2 Grk5

## Sheet: fgseaRes_hallmark_AM_d8vsd12_si
pathway	pval	padj	ES	NES	nMoreExtreme	size	leadingEdge
HALLMARK_PROTEIN_SECRETION	0.00375234521575985	0.0375234521575985	0.604700710499456	1.7344449912925	1	87	Abca1 Cd63 Cln5 Scamp3 Rps6ka3 Stx12 Arfgef2 Snx2 Snap23 Uso1 Ap3s1 Clta Ctsc Rab14 Napg Vps45 Copb2 Vamp4 Ap1g1 Ap2s1 Arfgap3 Ap3b1 Gla Cav2 Tmed2 M6pr Sec22b Bet1 Lamp2 Ap2m1 Ocrl Galc Atp1a1 Cltc Sec24d Scamp1 Stx16 Arfip1 Sec31a
HALLMARK_XENOBIOTIC_METABOLISM	0.0018348623853211	0.0275330396475771	0.560474825443697	1.68754864121186	0	118	Igf1 Ptgr1 Aldh2 Pts Acp2 Cyb5a Pros1 Ssr3 Dhrs1 Cat Alas1 Abcd2
HALLMARK_TNFA_SIGNALING_VIA_NFKB	0.00220264317180617	0.0275330396475771	-0.594719314845757	-1.89405773712549	0	165	Klf9 Il15ra Ifit2 Mxd1 Tap1 Ldlr Map3k8 Ier5 Nr4a3 Btg2 Ptger4 Ccnl1 Gadd45b Jun Ifih1 Irf1 Zc3h12a Junb Sat1 Cebpd Egr1 Ehd1 Zfp36 Fosb Klf10 Dusp5 Ier2 Rel Klf2 Cdkn1a Irs2 Cd69 Per1 Slc16a6 Pmepa1 Serpine1 Nr4a1 Tiparp Phlda1 Ppp1r15a Klf6 Sgk1 Nfkbie Bhlhe40 Dusp1
HALLMARK_INTERFERON_GAMMA_RESPONSE	0.00216450216450216	0.0275330396475771	-0.723682420880962	-2.30944847010237	0	169	Isg20 Xaf1 Il15ra Ifit2 Rtp4 Dhx58 Isg15 Rsad2 Bst2 Parp14 Trafd1 Oas3 Tap1 Rnf213 Zbp1 Samd9l Lgals3bp Znfx1 Psme1 Ube2l6 Psmb10 Ly6e Irf9 Sp110 Stat2 Samhd1 Psmb8 Cd274 Myd88 Ifih1 Irf1 Il10ra Tapbp Plscr1 Stat3 H2-Q7 Peli1 H2-D1 Cdkn1a Psmb2 Psma3 Cd69 Fcgr1 Gbp9 Ddx60 H2-M3 Txnip Ogfr Psmb9 Slc25a28 Ifitm3 Ifitm2 Psma2 Pde4b Rapgef6
HALLMARK_INTERFERON_ALPHA_RESPONSE	0.00217391304347826	0.0275330396475771	-0.801156376444618	-2.32591157994111	0	89	Isg20 Ifit2 Rtp4 Dhx58 Isg15 Rsad2 Bst2 Parp14 Trafd1 Tap1 Samd9l Lgals3bp Psme1 Ube2l6 Ly6e Irf9 Sp110 Stat2 Psmb8 Ifih1 Irf1 Cd47 Plscr1 H2-Q7 Psma3 Ddx60 Txnip Ifitm1 Ogfr Parp9 Psmb9 Slc25a28 Ifitm3 Ifitm2 Parp12 B2m Tmem140 Psme2 Ifi35 Mvb12a Irf7
