# Supplementary material for: Single cell RNA sequencing reveals endothelial cell killing and resolution pathways in experimental malaria-associated acute respiratory distress syndrome
Source: PLoS Pathog. 2024 Jan 18;20(1):e1011929. doi: 10.1371/journal.ppat.1011929 (PMC10826972; doi:10.1371/journal.ppat.1011929)
Supplement: S8 Table — Overview of the hallmark pathways, their p-value (pval), adjusted p-value (padj), enrichment score (ES), normalised enrichment score (NES), number of times a random gene set had a more extreme enrichment score value (nMoreExtreme), size of the pathway after removing genes not present in list of differentially expressed genes (size) and a vector with indexes of leading edge genes that drive the enrichment (leadingEdge) when comparing the different conditions (CONvsd8, CONvsd12 and d8vsd12) for all monocytes as shown in Fig 4H. (XLSX) [file ppat.1011929.s017.xlsx]

## Sheet: fgseaRes_hallmark_Monos_CONvsd8
pathway	pval	padj	ES	NES	nMoreExtreme	size	leadingEdge
HALLMARK_INTERFERON_GAMMA_RESPONSE	0.00143266475644699	0.00992063492063492	0.749200334909796	2.44585147069342	0	184	Cd38 Gbp4 Gbp8 Upp1 Batf2 Fpr1 Socs1 Il18bp Ifi44 Cfb Cxcl10 Oasl1 Gzma Il15ra Irf1 Ifit2 Slamf7 Isg15 Lap3 H2-Q7 Cd274 Cd69 Rtp4 Cmklr1 Irf7 Zbp1 Plscr1 Tap1 Lgals3bp Usp18 Sod2 Psmb10 Fcgr1 Ccl5 Xaf1 Mt2 Rsad2 St3gal5 Psmb9 Psmb8 Gbp3 Parp14 Stat2 Tnfaip2 Oas2 Gbp9 Arid5b Mvp Nlrc5 Nod1 Klrk1 Bst2 Trafd1 Peli1 Stat1 Icam1 Ifit3 H2-M3 Nampt Socs3 Pla2g4a Psmb2 Psme2 Myd88 Casp1 Parp12 Fgl2 Casp7…
HALLMARK_INTERFERON_ALPHA_RESPONSE	0.00158730158730159	0.00992063492063492	0.740911495178733	2.21885607299929	0	90	Batf2 Ifi44 Cxcl10 Oasl1 Gbp2 Irf1 Ifit2 Isg15 Lap3 H2-Q7 Rtp4 Irf7 Plscr1 Tap1 Lgals3bp Usp18 Oas1g Tmem140 Ifitm1 Rsad2 Psmb9 Psmb8 Gbp3 Parp14 Stat2 Bst2 Trafd1 Ifit3 Psme2 Oas1a Casp1 Parp12 Ddx60 Herc6 Psme1 Uba7 B2m Parp9 Txnip Ube2l6 Cmpk2 Sell Nmi Samd9l Mvb12a Eif2ak2 Ifi35 Ifih1 Ogfr Psma3 Rnf31 Sp110
HALLMARK_E2F_TARGETS	0.00141843971631206	0.00992063492063492	0.588853047939894	1.92187512693202	0	170	Cenpm Ccne1 Cdk1 Cdca3 Ccnb2 Cdca8 Mki67 Cks1b Wee1 Stmn1 Tacc3 Spc24 Tubb5 Top2a Tubg1 Ak2 Mre11a Paics Rpa3 Cdkn3 Ran Aurkb Suv39h1 Birc5 Hmgb2 Mcm7 Dut Mcm5 Bub1b Pnn Mcm3 Nme1 Mad2l1 Asf1a Pola2 Jpt1 Hmga1 Prdx4 Hmmr Ranbp1 Gspt1 Dnmt1 Eif2s1 Lig1 Rnaseh2a Ncapd2 Dctpp1 Gins4
HALLMARK_COMPLEMENT	0.00148588410104012	0.00992063492063492	0.570496979419168	1.82238744172243	0	146	C1qc S100a9 C1qa Mmp14 Cfb Gzmb Cp Gzma Irf1 Lap3 Pla2g7 Gca Irf7 Pik3r5 Plscr1 F7 Ccl5 F10 Ctsc Psmb9 Ehd1 Pla2g4a Casp1 Rasgrp1 Casp7 Mmp8 Ctsl Prdm4 Rabif Lgals3 Ctsd Pfn1 Lcp2 Gng2
HALLMARK_INFLAMMATORY_RESPONSE	0.00147492625368732	0.00992063492063492	0.56790199908181	1.81788072058961	0	144	Il18rap Mmp14 Fpr1 Cxcl10 Slc28a2 Il15ra Rgs1 Irf1 Slc31a2 Cd69 Rtp4 Cmklr1 Irf7 Mxd1 Pik3r5 Ifitm1 Ccl5 Clec5a Bst2 Icam1 Nampt Slc31a1 C5ar1 Itga5 Rasgrp1 Adora2b Lcp2 Sell Nmi Adrm1 Ptafr Eif2ak2
HALLMARK_IL6_JAK_STAT3_SIGNALING	0.00487012987012987	0.0202922077922078	0.590694783826574	1.71620745925923	2	71	Cd38 Il12rb1 Il1r2 Socs1 Cxcl10 Il15ra Irf1 Pik3r5 Hmox1 Stat2 Stat1 Socs3 Myd88 Map3k8 Bak1 Fas
HALLMARK_OXIDATIVE_PHOSPHORYLATION	0.00143884892086331	0.00992063492063492	0.519885118243199	1.69814869274625	0	190	Alas1 Got2 Atp5g1 Mrps22 Mrpl35 Cox5b Timm13 Etfb Atp6v1g1 Ndufv2 Atp5g3 Ndufa5 Ndufb8 Uqcrq Ndufb7 Casp7 Ndufs8 Gpi1 Acaa2 Bax Vdac2 Atp5j Ldha Ndufv1 Uqcr10 Cox8a Sdhc Slc25a12 Phb2 Ndufs3 Cox6b1 Mrpl11 Mrps11 Atp5b Cox7a2 Atp5g2 Suclg1 Ndufb6 Timm8b Mdh1 Acaa1a Uqcrc1 Ndufa8 Ndufs6 Uqcr11 Ndufs4 Cox7b Mrps30 Mdh2 Ndufc2 Mrps15 Pmpca Polr2f Idh3a Atp5k Uqcrb Sdhb Timm17a Mtx2 Ndufc1 Atp5d Ndufa…
HALLMARK_G2M_CHECKPOINT	0.00144927536231884	0.00992063492063492	0.51998828448697	1.68597262977028	0	166	Cdk1 Kif11 Nusap1 Ccnb2 Ube2c Mki67 Cks1b Prc1 Stmn1 Tacc3 Top2a Hmgn2 Smc2 Mt2 Incenp Snrpd1 Dr1 Kmt5a Dtymk Sap30 Cdkn3 Aurkb Suv39h1 Bub3 Birc5 Mcm5 Ncl Kif20b Mcm3 Mad2l1 Prmt5 Ewsr1 Pola2 Jpt1 Cenpf Hmga1 Bcl3 Hmmr Pml Gspt1 E2f4
HALLMARK_ALLOGRAFT_REJECTION	0.00146198830409357	0.00992063492063492	0.523250337219007	1.68426806770638	0	156	Mmp9 Il12rb1 Il18rap Socs1 Gzmb Ccnd2 Gbp2 Gzma H2-Q7 Ccl4 Irf7 Tap1 Psmb10 Ccl5 Fcgr2b Ccr5 Stat1 Icam1 H2-M3 H2-T23 Capg Spi1 Cd1d1 Fas B2m Cfp Aars Tap2 Eif3d Eif5a Lcp2 Irf8 Ptpn6 Cd8b1
HALLMARK_MYC_TARGETS_V1	0.00284900284900285	0.012950012950013	0.489749474848777	1.61193396534779	1	199	Rrm1 Psma6 Got2 Psmd14 Rps2 Psmd7 Psmb3 Psmd3 Psmb2 Tyms Psmd1 Cct3 Ppia Nhp2 Psma4 Pgk1 Snrpd1 Nop16 Stard7 Snrpd2 Ube2l3 Psma2 Ldha Psmc6 Rpl14 Eif3d Psmc4 Phb2 Psmd8 Mrpl9 Hnrnpa1 Ran Eif3b Snrpd3 Pwp1 Eif4h Bub3 Cct7 Hddc2 Mcm7 Cops5 U2af1 Dut Hspe1 Mcm5 Pole3 Tcp1 Kars Nme1 Mad2l1 C1qbp Acp1 Lsm2 Prdx4 Ranbp1 Gspt1 Ndufab1 Eif2s2 Eif2s1 Cyc1 Psma1 Vdac1 Srm Lsm7 Psma7 Tomm70a Hnrnpd Smarcc1 …
HALLMARK_APOPTOSIS	0.0152905198776758	0.047782874617737	0.484291964218065	1.52602852687951	9	134	Cd38 Ccnd2 Wee1 Irf1 Cd69 Top2a Gpx3 Lmna Tap1 Hmox1 Sod2 Tspo Sod1 Casp1 Psen2 Casp7 Fas Bax Vdac2 Gadd45b Lgals3 Txnip Cflar Gsr Dffa Sqstm1 Casp4 Dap3 Gadd45a Hmgb2 Rnasel Tnf
HALLMARK_TGF_BETA_SIGNALING	0.0141843971631206	0.0472813238770686	-0.534372990019695	-1.5910003055377	5	46	Thbs1 Smad3 Bmpr2 Ski Tgfb1 Ncor2 Tgfbr1 Klf10 Skil Sptbn1 Trim33 Fkbp1a Xiap Arid4b Slc20a1 Rhoa Apc Ppm1a Acvr1
HALLMARK_UV_RESPONSE_DN	0.00527704485488127	0.0202963263649279	-0.473310435895928	-1.61969170973508	1	96	Igf1r Smad3 Vav2 Add3 Tgfbr2 Rbpms Nek7 Tgfbr3 Cdk13 Grk5 Pten Insig1 Bhlhe40 Zmiz1 Rxra Prkce Nr1d2 Celf2 Prdm2 Nipbl Cav1 Ythdc1 Atrn Atp2b4 Scaf8 Map2k5 Fyn Atp2b1 Akt3 Nrp1 Phf3 Adgrl2 Dbp Notch2 Aggf1 Pdlim5 Spop Dlg1
HALLMARK_MYOGENESIS	0.00268096514745308	0.012950012950013	-0.492686497327325	-1.64261376152423	0	87	Lpin1 Scd1 Cd36 Itgb5 Mef2c Plxnb2 Ppfia4 Tgfb1 Scd2 Itgb1 Mef2d Sptan1 Ckb Ptp4a3 Eif4a2 Bhlhe40 Mef2a Rb1 Sparc Ifrd1 Eno3 Hdac5 Lsp1 Pde4dip Bin1 Svil
HALLMARK_HEDGEHOG_SIGNALING	0.00638297872340426	0.0227963525835866	-0.682383218421201	-1.69266906033709	2	20	Vegfa Tle1 L1cam Dpysl2
HALLMARK_KRAS_SIGNALING_DN	0.00233100233100233	0.012950012950013	-0.617884609187164	-1.78424259782271	0	41	Nr4a2 Slc16a7 Sgk1 Camk1d Selenop Mfsd6 Gamt Skil Kmt2d Cyp39a1

## Sheet: fgseaRes_hallmark_Mono_CONvsd12
pathway	pval	padj	ES	NES	nMoreExtreme	size	leadingEdge

## Sheet: fgseaRes_hallmark_Monos_d8vsd12
pathway	pval	padj	ES	NES	nMoreExtreme	size	leadingEdge
HALLMARK_KRAS_SIGNALING_DN	0.00228310502283105	0.0184094256259205	0.741621280678935	2.01973356253762	0	41	Nr4a2 Gamt Selenop Sgk1 Camk1d Slc16a7 Serpinb2 Mfsd6 Cd80 Btg2 Cyp39a1 Kmt2d Skil
HALLMARK_TGF_BETA_SIGNALING	0.00950118764845606	0.0353606789250354	0.614035779401872	1.70253651210673	3	46	Thbs1 Ski Bmpr2 Sptbn1 Ncor2 Klf10 Tgfb1 Xiap Id3 Acvr1 Rhoa Slc20a1 Ppm1a Smad3 Skil Cdk9 Fkbp1a Tgif1 Trim33 Rab31
HALLMARK_MYOGENESIS	0.00496277915632754	0.0279876854184159	0.543500649310523	1.68130325827762	1	87	Sparc Lpin1 Cd36 Itgb5 Mef2c Plxnb2 Sptan1 Scd2 Hdac5 Bhlhe40 Itgb1 Eif4a2 Ifrd1 Mef2d Mef2a Lsp1 Notch1 Tgfb1 Atp6ap1 Ppfia4
HALLMARK_UV_RESPONSE_DN	0.00503778337531486	0.0279876854184159	0.48788742767372	1.53316791992463	1	96	Cav1 Add3 Nrp1 Bhlhe40 Igf1r Rbpms Atp2b4 Nek7 Tgfbr2 Rxra Pten Cdk13 Prdm2 Prkar2b Atp2b1 Celf2 Atp2c1 Spop Smad3 Atrn Nipbl Grk5 Mapk14 Nr3c1 Ldlr Akt3 Zmiz1 Nfkb1
HALLMARK_ESTROGEN_RESPONSE_EARLY	0.00257731958762887	0.0184094256259205	0.472140431544945	1.51186448420377	0	107	Cish Olfm1 Add3 Deptor Fkbp4 Arl3 Retreg1 Ncor2 Inpp5f Bhlhe40 Dynlt3 Igf1r Med13l Klf4 Cd44 Tiam1 Klf10 Sh3bp5 Rps6ka2 B4galt1 Svil Il6st Elovl5 Fos Amfr Elf1 Abca3 Tob1 Podxl Abhd2 Rab31 Fam102a Gla Fasn Itpk1
HALLMARK_EPITHELIAL_MESENCHYMAL_TRANSITION	0.0099009900990099	0.0353606789250354	0.472163022559266	1.48097896561126	3	92	Sparc Vegfa Thbs1 Mgp Itgb5 Lrp1 Pvr Wipf1 Itgb1 Plod3 Sat1 Cd44 Tgfb1
HALLMARK_TNFA_SIGNALING_VIA_NFKB	0.0151057401812689	0.0472054380664653	0.417138147238663	1.41089994296667	4	175	Nr4a2 Abca1 Vegfa Cd83 Nr4a3 Fosl2 Sgk1 Olr1 Serpinb2 Il1b Rel Irs2 Cd80 Nfil3 Bhlhe40 Btg1 Fosb Dennd5a Ptger4 Klf4 Sat1 Cd44 Klf10 Cebpd Atf3 Egr2 Trib1 Nfe2l2 Nfat5 B4galt1 Btg2 Atp2b1 Ccnl1 Litaf Kdm6b Smad3 Pde4b Tlr2 Il6st Fos Pnrc1 Btg3 Klf9 Nr4a1 Plek
HALLMARK_MTORC1_SIGNALING	0.00747384155455904	0.0314228255404726	-0.477240396530461	-1.50442854854893	4	176	Ddit4 Glrx Ppa1 Tuba4a Rit1 Gapdh Atp5g1 Tpi1 Tomm40 Ppia Aldoa Psmd14 Prdx1 Cfp Psmd12 Pgk1 Gpi1 Sdf2l1 Psmc2 Ssr1 Fkbp2 Psmc4 Psmd13 Sqstm1 Psma4 Gclc Tbk1 Nmt1 Eif2s2 Psmb5 Sla Gsr Hspe1 G6pdx Calr Nupr1 Psmc6 Rab1a Ctsc Rpn1 Pdap1 Ufm1 Nampt Gga2 Psma3 Eno1
HALLMARK_GLYCOLYSIS	0.0127388535031847	0.0424628450106157	-0.494616744409403	-1.51190567629754	7	135	Stmn1 Mertk Ddit4 Glrx Txn1 Sod1 Mif Tgfbi Got2 Tpi1 Ppia Aldoa Pkm Sdc3 Ndufv3 Pgam1 Pgk1 Sdhc Arpp19 Pfkp Hdlbp Gmppa Pmm2 Psmc4 Adora2b Aldh9a1 Gclc G6pdx Mdh2 Isg20 Vcan Mpi Cdk1 Eno1 Met Nasp Sap30 Gmppb Copb2 Ldha Hmmr
HALLMARK_INFLAMMATORY_RESPONSE	0.00617283950617284	0.0308641975308642	-0.502106906320224	-1.55386582927661	3	144	Il18rap Rtp4 Mmp14 Irf7 Il15ra Bst2 Irf1 Cd69 Rgs1 Slc28a2 C3ar1 Cmklr1 Clec5a Slc31a2 Eif2ak2 Pik3r5 Ifitm1 Slc31a1 Mxd1 Stab1 Ccl2 Adora2b Ly6e C5ar1 Lyn Adrm1 Nmi Itga5 Il4ra Il18 Sell Selenos Nampt Icam1 Met Msr1
HALLMARK_G2M_CHECKPOINT	0.00754147812971342	0.0314228255404726	-0.494134158403457	-1.55509208104467	4	166	Knl1 Ube2c Stmn1 Ccnb2 Mki67 Hmgn2 Pola2 Cks1b Tacc3 E2f3 Ncl Dr1 Snrpd1 Pml Mcm5 Cks2 Jpt1 Kmt5a Prmt5 Ewsr1 Top2a Hnrnpd Cdk1 E2f4 Mt2 Bcl3 Incenp Rad23b Nasp Sap30 Srsf2 Hmmr Suv39h1 Mcm2 Atf5 Ube2s Birc5 Gspt1 Cdkn3 Nusap1 Cdk4 Prc1 Dbf4 Smc2 Rbl1 Rpa2 Hmga1 Ccna2
HALLMARK_E2F_TARGETS	0.00149476831091181	0.0165562913907285	-0.5505962852572	-1.73659998169327	0	170	Cenpm Ccne1 Cdca8 Spc24 Stmn1 Cdca3 Ccnb2 Mki67 Pola2 Cks1b Tubb5 Tacc3 Mcm5 Ak2 Cks2 Ran Ranbp1 Jpt1 Mre11a Wee1 Prdx4 Luc7l3 Hmgb2 Top2a Rbbp7 Hnrnpd Cdk1 Dctpp1 Snrpb Nasp Paics Eif2s1 Srsf2 Anp32e Hmmr Suv39h1 Mcm2 Ube2s Birc5 Dut Mcm7 Gspt1 Cdkn3 Ppp1r8 Cdk4 Rnaseh2a Rpa2 Hmga1 Nap1l1 Prps1 Lig1 Kif22 Mcm4 Nme1 Plk4 Nudt21 Pms2 Cenpe Cnot9 Bub1b Tubg1
HALLMARK_OXIDATIVE_PHOSPHORYLATION	0.00147275405007364	0.0165562913907285	-0.553005580298695	-1.76083997394053	0	190	Ndufa5 Atp5g1 Got2 Uqcr10 Cox5b Alas1 Ndufc1 Uqcrq Ndufb7 Atp5k Etfb Atp5g3 Mrpl35 Gpi1 Atp6v1g1 Sdhc Cox8a Cox7a2 Timm13 Mrps11 Uqcr11 Cox6c Cox6b1 Mrps22 Ndufb8 Atp5e Ndufs6 Atp5j Ndufs3 Atp5b Vdac2 Ndufs8 Phb2 Cox7c Polr2f Timm17a Ndufv2 Ndufa3 Atp5g2 Atp5d Mdh2 Gpx4 Atp5l Ndufa4 Atp5a1 Grpel1 Ndufs4 Mrpl11 Cox6a1 Uqcrc1 Bax Uqcrb Idh3g Suclg1 Sdhb Pmpca Afg3l2 Timm50 Slc25a12 Ech1 Acaa2 Ndufb…
HALLMARK_MYC_TARGETS_V1	0.00146198830409357	0.0165562913907285	-0.586546912360648	-1.87702791927066	0	199	Nop16 Psma6 Psmd7 Rps2 Got2 Hnrnpa1 Cct3 Psmd1 Ppia Snrpd2 Psmd14 Psmb3 Snrpd1 Pgk1 U2af1 Rpl14 Psmb2 Psmd3 Psmc4 Snrpg C1qbp Mcm5 Eif3d Ran Ranbp1 Eif3b Psma4 Ube2l3 Phb2 Eif2s2 Mrpl9 Cct7 Psmd8 Hspe1 Rrm1 Eif4h Psma2 Rpl6 Snrpd3 Hsp90ab1 Psmc6 Prdx4 Kars Prpf31 Rpl22 Nhp2 Fbl Hnrnpd Ddx18 Pole3 Eif4a1 Ptges3 Stard7 Tcp1 Rad23b Sf3a1 Acp1 Rnps1 Eif2s1 Psma1 Srsf2 Mrpl23 Hdgf Tomm70a Ldha Ap3s1 R…
HALLMARK_INTERFERON_ALPHA_RESPONSE	0.00165562913907285	0.0165562913907285	-0.724025721452496	-2.10715847832266	0	90	Batf2 Rtp4 Ifit3 Lgals3bp Ifi44 Irf7 Ifit2 Usp18 Oas1g Bst2 Irf1 Stat2 Lap3 Tap1 Tmem140 Parp14 Eif2ak2 H2-Q7 Isg15 Parp9 Parp12 Trafd1 Ifitm1 Psmb8 Oas1a Psmb9 Ogfr B2m Plscr1 Samd9l Ifi35 Dhx58 Casp1 Ly6e Nmi Helz2 Il4ra Psme1 Ddx60 Psme2 Isg20 Sell Mvb12a Herc6 Psma3
HALLMARK_INTERFERON_GAMMA_RESPONSE	0.00147058823529412	0.0165562913907285	-0.69648345897062	-2.21569004122583	0	184	Socs1 Cfb Batf2 Rtp4 Ifit3 Lgals3bp Ifi44 Irf7 Ifit2 Gbp4 Usp18 Il15ra Fcgr1 Il18bp Bst2 Irf1 Cd69 Stat2 Upp1 St3gal5 Oas2 Cd38 Slamf7 Gbp9 Zbp1 Xaf1 Lap3 Tap1 Cmklr1 Parp14 Nod1 Eif2ak2 H2-Q7 Isg15 Myd88 Parp12 Mvp Trafd1 Psmb10 Oas3 Psmb8 Irf8 Nlrc5 Pml Vamp8 Psmb2 Psmb9 Pfkp Ogfr B2m Plscr1 Samd9l Cd274 Ifi35 Dhx58 Casp1 Ccl2 H2-M3 Znfx1 Ly6e Socs3 Gbp8 Ptpn6 H2-D1 Nmi Psma2 Helz2 Il4ra Psme1 …
