# Supplementary material for: Single cell RNA sequencing reveals endothelial cell killing and resolution pathways in experimental malaria-associated acute respiratory distress syndrome
Source: PLoS Pathog. 2024 Jan 18;20(1):e1011929. doi: 10.1371/journal.ppat.1011929 (PMC10826972; doi:10.1371/journal.ppat.1011929)
Supplement: S9 Table — List of marker genes that were identified using the FindAllMarkers function for all non-immune clusters as shown in Fig 5. Table contains the gene name (rowname and gene), the p-value (p_val), the average log2 fold change compared to all other clusters (avg_log2FC), percent of cells expressing the gene in cluster of interest (pct.1), percent of cells expressing the genes in all other clusters (pct. 2), adjusted p-value (p_val_adj) and the cluster to which the gene belongs (cluster). (XLSX) [file ppat.1011929.s018.xlsx]

## Sheet: FindAllMarkers_Nonimmune clust
Rowname	p_val	avg_log2FC	pct.1	pct.2	p_val_adj	cluster	gene
Sftpa1	0	7.3889	1	0.065	0	EpC_AT2	Sftpa1
Sftpb	0	6.02249	1	0.033	0	EpC_AT2	Sftpb
Sftpd	0	5.34797	1	0.022	0	EpC_AT2	Sftpd
Cxcl15	0	5.30742	0.995	0.023	0	EpC_AT2	Cxcl15
Slc34a2	0	4.84096	0.99	0.009	0	EpC_AT2	Slc34a2
Scd1	0	4.77426	0.99	0.089	0	EpC_AT2	Scd1
Wfdc2	0	4.55536	1	0.041	0	EpC_AT2	Wfdc2
Napsa	0	4.21248	0.995	0.016	0	EpC_AT2	Napsa
Cbr2	0	4.16014	0.99	0.037	0	EpC_AT2	Cbr2
Chil1	0	4.05152	0.984	0.017	0	EpC_AT2	Chil1
Ctsh	0	3.74931	0.995	0.092	0	EpC_AT2	Ctsh
Lcn2	0	3.63602	0.932	0.086	0	EpC_AT2	Lcn2
Lamp3	0	3.48046	0.979	0.005	0	EpC_AT2	Lamp3
Atp1b1	0	3.07882	1	0.061	0	EpC_AT2	Atp1b1
Dram1	0	2.97279	0.979	0.047	0	EpC_AT2	Dram1
Sfta2	0	2.91701	0.99	0.006	0	EpC_AT2	Sfta2
Hc	0	2.80992	0.839	0.003	0	EpC_AT2	Hc
Cldn18	0	2.63331	0.969	0.039	0	EpC_AT2	Cldn18
S100g	0	2.56185	0.807	0.004	0	EpC_AT2	S100g
Cldn3	0	2.39458	0.974	0.015	0	EpC_AT2	Cldn3
Ppp1r14c	0	2.38123	0.927	0.008	0	EpC_AT2	Ppp1r14c
Hp	0	2.30108	0.911	0.054	0	EpC_AT2	Hp
Chchd10	0	2.30086	0.974	0.065	0	EpC_AT2	Chchd10
Fasn	0	2.21072	0.953	0.078	0	EpC_AT2	Fasn
Ager	0	2.15587	0.974	0.062	0	EpC_AT2	Ager
Lgi3	0	1.98906	0.906	0.007	0	EpC_AT2	Lgi3
Aqp5	0	1.95992	0.943	0.026	0	EpC_AT2	Aqp5
Muc1	0	1.94313	0.958	0.007	0	EpC_AT2	Muc1
Ptprf	0	1.93837	0.932	0.07	0	EpC_AT2	Ptprf
Chia1	0	1.92404	0.667	0.002	0	EpC_AT2	Chia1
Egfl6	0	1.84261	0.88	0.008	0	EpC_AT2	Egfl6
Pi4k2b	0	1.82537	0.901	0.071	0	EpC_AT2	Pi4k2b
Bex4	0	1.79967	0.849	0.018	0	EpC_AT2	Bex4
Etv5	0	1.7594	0.87	0.019	0	EpC_AT2	Etv5
Sdc1	0	1.74862	0.922	0.033	0	EpC_AT2	Sdc1
Ank3	0	1.69379	0.875	0.007	0	EpC_AT2	Ank3
Emb	0	1.62089	0.911	0.042	0	EpC_AT2	Emb
Krt8	0	1.59693	0.849	0.057	0	EpC_AT2	Krt8
Krt18	0	1.59676	0.849	0.062	0	EpC_AT2	Krt18
Aox3	0	1.4715	0.797	0.037	0	EpC_AT2	Aox3
Irx1	0	1.46991	0.849	0.006	0	EpC_AT2	Irx1
Cox6a2	0	1.44821	0.724	0.003	0	EpC_AT2	Cox6a2
Epcam	0	1.425	0.839	0.012	0	EpC_AT2	Epcam
Pla2g1b	0	1.42072	0.797	0.002	0	EpC_AT2	Pla2g1b
Kcnj15	0	1.40902	0.849	0.009	0	EpC_AT2	Kcnj15
Cdh1	0	1.37659	0.839	0.016	0	EpC_AT2	Cdh1
Acot1	0	1.36933	0.729	0.032	0	EpC_AT2	Acot1
Nkx2-1	0	1.35195	0.844	0.014	0	EpC_AT2	Nkx2-1
Ramp1	0	1.33292	0.812	0.016	0	EpC_AT2	Ramp1
Areg	0	1.32318	0.49	0.002	0	EpC_AT2	Areg
Tspan11	0	1.29574	0.818	0.018	0	EpC_AT2	Tspan11
Scnn1a	0	1.26761	0.693	0.027	0	EpC_AT2	Scnn1a
Cebpa	0	1.2433	0.818	0.023	0	EpC_AT2	Cebpa
Smim6	0	1.14777	0.667	0.004	0	EpC_AT2	Smim6
Cldn7	0	1.1154	0.755	0.012	0	EpC_AT2	Cldn7
Mal	0	1.10053	0.734	0.028	0	EpC_AT2	Mal
Bex2	0	1.09854	0.479	0.004	0	EpC_AT2	Bex2
Tfrc	0	1.0887	0.708	0.034	0	EpC_AT2	Tfrc
Prr15l	0	1.08215	0.724	0.037	0	EpC_AT2	Prr15l
Ccdc141	0	1.07802	0.734	0.044	0	EpC_AT2	Ccdc141
Irx3	0	1.05325	0.698	0.01	0	EpC_AT2	Irx3
C2cd4b	0	1.02693	0.573	0.003	0	EpC_AT2	C2cd4b
Acoxl	0	1.02037	0.505	0.001	0	EpC_AT2	Acoxl
Mal2	0	0.981736	0.734	0.026	0	EpC_AT2	Mal2
Atp6v1c2	0	0.967463	0.651	0.004	0	EpC_AT2	Atp6v1c2
Slco4c1	0	0.964033	0.594	0.001	0	EpC_AT2	Slco4c1
Slc15a2	0	0.939244	0.604	0.015	0	EpC_AT2	Slc15a2
Mlc1	0	0.912882	0.651	0.001	0	EpC_AT2	Mlc1
Myo5c	0	0.911859	0.609	0.006	0	EpC_AT2	Myo5c
Myh14	0	0.900883	0.677	0.022	0	EpC_AT2	Myh14
Ehf	0	0.89211	0.589	0.003	0	EpC_AT2	Ehf
Irx2	0	0.883031	0.594	0.005	0	EpC_AT2	Irx2
Arhgef38	0	0.880392	0.557	0.001	0	EpC_AT2	Arhgef38
Irx5	0	0.880295	0.594	0.006	0	EpC_AT2	Irx5
C6	0	0.844808	0.484	0.014	0	EpC_AT2	C6
Tfcp2l1	0	0.843286	0.568	0.01	0	EpC_AT2	Tfcp2l1
Itih4	0	0.841615	0.396	0.004	0	EpC_AT2	Itih4
Kcnc3	0	0.838391	0.589	0.009	0	EpC_AT2	Kcnc3
Clip4	0	0.821166	0.5	0.013	0	EpC_AT2	Clip4
Crb3	0	0.810562	0.583	0.013	0	EpC_AT2	Crb3
Lamb3	0	0.802769	0.557	0.013	0	EpC_AT2	Lamb3
Rbpjl	0	0.797308	0.557	0.004	0	EpC_AT2	Rbpjl
Rbm47	0	0.757279	0.552	0.015	0	EpC_AT2	Rbm47
Tc2n	0	0.751756	0.505	0.009	0	EpC_AT2	Tc2n
Epn3	0	0.740936	0.552	0.008	0	EpC_AT2	Epn3
Npw	0	0.739697	0.505	0.008	0	EpC_AT2	Npw
Snhg11	0	0.735721	0.432	0.003	0	EpC_AT2	Snhg11
Slc26a9	0	0.730449	0.526	0.001	0	EpC_AT2	Slc26a9
Sec14l4	0	0.717942	0.51	0.006	0	EpC_AT2	Sec14l4
Arfgef3	0	0.695097	0.531	0.011	0	EpC_AT2	Arfgef3
Gsap	0	0.685578	0.49	0.015	0	EpC_AT2	Gsap
Kcnk1	0	0.667427	0.438	0.003	0	EpC_AT2	Kcnk1
Arg2	0	0.655973	0.458	0.004	0	EpC_AT2	Arg2
Elf3	0	0.640356	0.438	0.002	0	EpC_AT2	Elf3
Anpep	0	0.639063	0.484	0.011	0	EpC_AT2	Anpep
Foxa2	0	0.632476	0.432	0.008	0	EpC_AT2	Foxa2
Sgpp2	0	0.617	0.464	0.004	0	EpC_AT2	Sgpp2
Krt23	0	0.593445	0.432	0.001	0	EpC_AT2	Krt23
Ociad2	0	0.587207	0.417	0.005	0	EpC_AT2	Ociad2
Rab25	0	0.582742	0.443	0.01	0	EpC_AT2	Rab25
Tmem163	0	0.582473	0.438	0.005	0	EpC_AT2	Tmem163
Kcne2	0	0.572908	0.375	0.001	0	EpC_AT2	Kcne2
5330417C22Rik	0	0.559877	0.365	0.004	0	EpC_AT2	5330417C22Rik
Adssl1	0	0.55829	0.401	0.004	0	EpC_AT2	Adssl1
Rap1gap	0	0.542222	0.375	0.005	0	EpC_AT2	Rap1gap
Tmprss4	0	0.532477	0.391	0.001	0	EpC_AT2	Tmprss4
Spink5	0	0.523312	0.276	0	0	EpC_AT2	Spink5
Pip5k1b	0	0.522784	0.422	0.004	0	EpC_AT2	Pip5k1b
Tinag	0	0.522311	0.365	0.001	0	EpC_AT2	Tinag
Atp7b	0	0.434404	0.323	0.002	0	EpC_AT2	Atp7b
Prmt8	0	0.392317	0.276	0	0	EpC_AT2	Prmt8
Urah	6.49419e-308	0.367483	0.276	0.001	1.04745e-303	EpC_AT2	Urah
Fgfr2	1.18579e-304	1.24499	0.745	0.05	1.91256e-300	EpC_AT2	Fgfr2
Cystm1	5.95255e-303	1.4632	0.865	0.073	9.60086e-299	EpC_AT2	Cystm1
Aldh1a7	8.56542e-301	0.499862	0.375	0.007	1.38152e-296	EpC_AT2	Aldh1a7
Apoc1	2.2045e-294	1.16819	0.547	0.023	3.55564e-290	EpC_AT2	Apoc1
Erbb3	7.12796e-288	0.500855	0.38	0.008	1.14967e-283	EpC_AT2	Erbb3
Nexmif	1.35037e-286	0.449707	0.286	0.002	2.17801e-282	EpC_AT2	Nexmif
Spint1	4.12957e-284	0.510851	0.365	0.007	6.66058e-280	EpC_AT2	Spint1
Cpm	5.1299e-284	1.70551	0.812	0.07	8.27401e-280	EpC_AT2	Cpm
Scgb1c1	7.98484e-278	0.415415	0.286	0.003	1.28787e-273	EpC_AT2	Scgb1c1
Spint2	8.53598e-277	1.40593	0.922	0.095	1.37677e-272	EpC_AT2	Spint2
Alcam	6.27651e-276	2.40099	0.984	0.126	1.01234e-271	EpC_AT2	Alcam
Snx25	6.68374e-271	0.995785	0.714	0.052	1.07802e-266	EpC_AT2	Snx25
Rmdn2	9.82829e-271	0.699906	0.474	0.018	1.5852e-266	EpC_AT2	Rmdn2
Cxcl17	1.42966e-268	0.589645	0.328	0.006	2.3059e-264	EpC_AT2	Cxcl17
Cftr	9.55296e-268	0.40589	0.271	0.002	1.5408e-263	EpC_AT2	Cftr
Wwc1	3.21945e-267	0.93786	0.672	0.044	5.19265e-263	EpC_AT2	Wwc1
Macc1	2.74895e-262	0.349924	0.24	0.001	4.43379e-258	EpC_AT2	Macc1
Elf5	3.85922e-261	0.361903	0.234	0.001	6.22454e-257	EpC_AT2	Elf5
Dcxr	9.50553e-261	1.3637	0.797	0.073	1.53315e-256	EpC_AT2	Dcxr
Car8	4.52504e-255	1.40769	0.792	0.069	7.29844e-251	EpC_AT2	Car8
Adora2b	8.09991e-254	0.337349	0.245	0.002	1.30643e-249	EpC_AT2	Adora2b
Foxa1	3.99318e-253	0.401402	0.297	0.005	6.4406e-249	EpC_AT2	Foxa1
Tmem116	2.91873e-251	0.385325	0.286	0.004	4.70763e-247	EpC_AT2	Tmem116
9330182L06Rik	7.92901e-251	0.382332	0.26	0.003	1.27887e-246	EpC_AT2	9330182L06Rik
Pdzk1ip1	7.17975e-250	0.392534	0.276	0.003	1.15802e-245	EpC_AT2	Pdzk1ip1
Cds1	5.47276e-249	0.489293	0.344	0.008	8.82702e-245	EpC_AT2	Cds1
Klf5	1.41421e-247	0.764925	0.568	0.033	2.28099e-243	EpC_AT2	Klf5
Smim22	1.87945e-247	0.531247	0.411	0.014	3.03136e-243	EpC_AT2	Smim22
Ldhb	1.02848e-243	1.07227	0.776	0.071	1.65884e-239	EpC_AT2	Ldhb
Pof1b	6.8238e-241	0.44199	0.318	0.007	1.10061e-236	EpC_AT2	Pof1b
Myh7	8.67381e-239	0.344774	0.203	0.001	1.399e-234	EpC_AT2	Myh7
Mme	1.22365e-238	1.269	0.797	0.078	1.97363e-234	EpC_AT2	Mme
AA986860	2.80117e-237	0.543661	0.385	0.012	4.51801e-233	EpC_AT2	AA986860
Stard10	7.62159e-237	0.792004	0.578	0.037	1.22929e-232	EpC_AT2	Stard10
Abca3	4.31216e-232	2.11448	0.958	0.155	6.95508e-228	EpC_AT2	Abca3
Lrp2	1.39188e-228	0.913681	0.568	0.036	2.24496e-224	EpC_AT2	Lrp2
Gsta4	5.25697e-228	0.876055	0.661	0.051	8.47896e-224	EpC_AT2	Gsta4
Gdnf	2.05933e-227	0.320677	0.203	0.001	3.32149e-223	EpC_AT2	Gdnf
Rasef	1.62487e-225	0.345929	0.255	0.003	2.62075e-221	EpC_AT2	Rasef
Adcy7	1.36547e-218	0.596854	0.479	0.025	2.20237e-214	EpC_AT2	Adcy7
Cblc	5.29728e-218	0.311156	0.24	0.003	8.54398e-214	EpC_AT2	Cblc
Tmem30b	1.27767e-215	0.305356	0.234	0.003	2.06075e-211	EpC_AT2	Tmem30b
Cdcp1	3.41787e-215	0.36274	0.26	0.004	5.51269e-211	EpC_AT2	Cdcp1
Esrp1	3.62032e-215	0.306355	0.224	0.002	5.83921e-211	EpC_AT2	Esrp1
Slc12a2	3.83939e-215	1.69579	0.927	0.146	6.19255e-211	EpC_AT2	Slc12a2
Lpcat1	6.79729e-215	2.86337	0.984	0.2	1.09634e-210	EpC_AT2	Lpcat1
Tmem56	1.44934e-213	0.347925	0.229	0.003	2.33764e-209	EpC_AT2	Tmem56
Ppp1r9a	9.86217e-210	0.863248	0.62	0.051	1.59067e-205	EpC_AT2	Ppp1r9a
Bspry	6.7387e-209	0.311904	0.219	0.002	1.08688e-204	EpC_AT2	Bspry
Igsf5	7.14333e-206	0.424198	0.302	0.008	1.15215e-201	EpC_AT2	Igsf5
Tspan1	4.37888e-204	0.405882	0.297	0.008	7.0627e-200	EpC_AT2	Tspan1
Lyz1	1.73189e-202	3.88108	0.271	0.006	2.79337e-198	EpC_AT2	Lyz1
Stx19	7.26769e-201	0.341697	0.271	0.006	1.17221e-196	EpC_AT2	Stx19
Ctsc	1.11571e-200	2.31869	0.984	0.201	1.79953e-196	EpC_AT2	Ctsc
Prss8	3.7005e-200	0.401334	0.297	0.008	5.96854e-196	EpC_AT2	Prss8
Gm44751	4.09302e-200	0.342194	0.26	0.005	6.60162e-196	EpC_AT2	Gm44751
Abcd3	7.27422e-199	1.49061	0.891	0.141	1.17326e-194	EpC_AT2	Abcd3
Matn4	5.88119e-197	0.744115	0.542	0.039	9.48577e-193	EpC_AT2	Matn4
Clic3	8.94261e-196	1.07175	0.693	0.068	1.44235e-191	EpC_AT2	Clic3
Soat1	7.40011e-191	1.47944	0.734	0.092	1.19356e-186	EpC_AT2	Soat1
Ndnf	6.53478e-190	0.911479	0.474	0.03	1.054e-185	EpC_AT2	Ndnf
Slc16a7	1.10608e-187	0.364563	0.26	0.006	1.78399e-183	EpC_AT2	Slc16a7
Acsl4	1.86437e-186	1.76318	0.906	0.168	3.00705e-182	EpC_AT2	Acsl4
Nectin4	2.16524e-186	0.269019	0.203	0.002	3.49231e-182	EpC_AT2	Nectin4
Sec14l3	4.1395e-185	0.620893	0.526	0.038	6.67661e-181	EpC_AT2	Sec14l3
Selenbp1	9.28869e-185	2.00084	0.943	0.166	1.49817e-180	EpC_AT2	Selenbp1
Mapk13	6.14148e-184	0.43129	0.312	0.011	9.90559e-180	EpC_AT2	Mapk13
Pcbd1	3.5394e-183	0.28531	0.224	0.004	5.7087e-179	EpC_AT2	Pcbd1
Slc38a4	1.77588e-182	0.377099	0.255	0.006	2.86432e-178	EpC_AT2	Slc38a4
Ces1d	1.38682e-181	1.65369	0.932	0.151	2.2368e-177	EpC_AT2	Ces1d
C77080	1.39914e-181	0.660192	0.526	0.041	2.25667e-177	EpC_AT2	C77080
Plekhb1	2.02921e-179	0.522869	0.401	0.022	3.27291e-175	EpC_AT2	Plekhb1
Rab15	2.63666e-179	0.325165	0.25	0.006	4.25266e-175	EpC_AT2	Rab15
Azin2	8.77724e-179	0.397372	0.307	0.011	1.41568e-174	EpC_AT2	Azin2
Gclc	2.0693e-177	1.61907	0.823	0.131	3.33758e-173	EpC_AT2	Gclc
Baiap2l1	2.33763e-177	0.592945	0.464	0.031	3.77036e-173	EpC_AT2	Baiap2l1
Gramd2	8.40001e-177	0.484054	0.349	0.015	1.35484e-172	EpC_AT2	Gramd2
Trpm6	3.75946e-174	0.362328	0.26	0.007	6.06364e-170	EpC_AT2	Trpm6
Mgst1	1.58234e-173	2.04153	0.974	0.215	2.55215e-169	EpC_AT2	Mgst1
Krtcap3	2.7099e-173	0.340206	0.266	0.008	4.37079e-169	EpC_AT2	Krtcap3
Gpt	5.90612e-172	0.390515	0.281	0.009	9.52598e-168	EpC_AT2	Gpt
Gprc5a	9.88133e-172	1.1009	0.771	0.105	1.59376e-167	EpC_AT2	Gprc5a
Met	2.10832e-171	0.621273	0.448	0.03	3.40052e-167	EpC_AT2	Met
Fabp5	2.51134e-171	2.35305	0.76	0.114	4.05054e-167	EpC_AT2	Fabp5
Lyz2	3.91891e-170	6.8107	0.995	0.312	6.32081e-166	EpC_AT2	Lyz2
Sftpc	1.16066e-165	9.44995	1	0.342	1.87203e-161	EpC_AT2	Sftpc
Mob3b	1.29359e-164	0.469829	0.375	0.021	2.08642e-160	EpC_AT2	Mob3b
Tmem42	1.93901e-160	0.620915	0.464	0.036	3.12743e-156	EpC_AT2	Tmem42
Pon1	1.96823e-157	0.370594	0.203	0.004	3.17456e-153	EpC_AT2	Pon1
Ahcyl2	8.12324e-156	1.06311	0.688	0.095	1.3102e-151	EpC_AT2	Ahcyl2
Il33	1.4235e-155	0.98634	0.542	0.052	2.29596e-151	EpC_AT2	Il33
Tmem37	2.25806e-155	0.729016	0.516	0.047	3.64203e-151	EpC_AT2	Tmem37
Glrx	4.64421e-154	0.89292	0.646	0.08	7.49065e-150	EpC_AT2	Glrx
Rac3	2.3811e-152	0.440343	0.339	0.018	3.84047e-148	EpC_AT2	Rac3
Grb14	5.10649e-152	0.958007	0.693	0.094	8.23626e-148	EpC_AT2	Grb14
Slc44a3	2.6045e-151	0.307977	0.24	0.007	4.20081e-147	EpC_AT2	Slc44a3
Sfn	1.00766e-150	0.859409	0.448	0.036	1.62526e-146	EpC_AT2	Sfn
Acot7	5.52528e-150	1.26595	0.766	0.127	8.91173e-146	EpC_AT2	Acot7
Prrg3	5.41489e-149	0.805913	0.63	0.077	8.73368e-145	EpC_AT2	Prrg3
Slc39a8	5.76411e-149	0.667597	0.63	0.069	9.29693e-145	EpC_AT2	Slc39a8
Hook1	2.15447e-147	0.355035	0.255	0.009	3.47494e-143	EpC_AT2	Hook1
Tacstd2	4.55526e-147	0.452345	0.281	0.012	7.34717e-143	EpC_AT2	Tacstd2
Me1	1.73869e-146	0.825493	0.599	0.072	2.80434e-142	EpC_AT2	Me1
Dsp	5.29647e-146	0.391421	0.292	0.013	8.54268e-142	EpC_AT2	Dsp
Traf1	1.81095e-143	0.490667	0.406	0.03	2.92088e-139	EpC_AT2	Traf1
Zdhhc3	4.87135e-143	1.50896	0.875	0.195	7.85701e-139	EpC_AT2	Zdhhc3
Gde1	4.61e-141	1.31751	0.896	0.213	7.43547e-137	EpC_AT2	Gde1
Rtkn	4.35983e-140	0.348111	0.281	0.013	7.03197e-136	EpC_AT2	Rtkn
Hnmt	2.37795e-139	0.314224	0.245	0.009	3.83539e-135	EpC_AT2	Hnmt
Ttc7	6.45005e-139	0.480162	0.385	0.028	1.04033e-134	EpC_AT2	Ttc7
Lamc2	3.0122e-138	0.568686	0.406	0.031	4.85837e-134	EpC_AT2	Lamc2
Prnp	1.26318e-137	1.25925	0.896	0.19	2.03739e-133	EpC_AT2	Prnp
Pon3	3.04397e-137	0.800308	0.646	0.09	4.90962e-133	EpC_AT2	Pon3
Clmn	1.03982e-136	0.340876	0.255	0.01	1.67713e-132	EpC_AT2	Clmn
Enpep	5.01664e-135	0.935793	0.615	0.081	8.09134e-131	EpC_AT2	Enpep
Runx1	2.00746e-134	0.820628	0.609	0.079	3.23783e-130	EpC_AT2	Runx1
Spaar	2.28327e-134	0.305925	0.214	0.007	3.68268e-130	EpC_AT2	Spaar
Grk3	6.57362e-134	0.474586	0.37	0.026	1.06026e-129	EpC_AT2	Grk3
Chka	6.7442e-131	1.61381	0.88	0.21	1.08777e-126	EpC_AT2	Chka
Tex15	8.11035e-131	0.415789	0.26	0.012	1.30812e-126	EpC_AT2	Tex15
Epb41l5	2.17427e-128	0.511513	0.432	0.039	3.50688e-124	EpC_AT2	Epb41l5
Tuba4a	1.96677e-127	0.652467	0.469	0.048	3.17221e-123	EpC_AT2	Tuba4a
Npc2	5.01031e-127	3.29506	1	0.703	8.08114e-123	EpC_AT2	Npc2
Mbip	7.60259e-127	0.792685	0.667	0.104	1.22622e-122	EpC_AT2	Mbip
Taok3	1.25973e-126	1.09662	0.833	0.179	2.03182e-122	EpC_AT2	Taok3
Rab27b	4.78638e-123	0.796871	0.625	0.094	7.71996e-119	EpC_AT2	Rab27b
Epha7	9.31003e-123	0.338468	0.224	0.009	1.50161e-118	EpC_AT2	Epha7
Vsig2	1.15504e-122	0.556665	0.406	0.036	1.86297e-118	EpC_AT2	Vsig2
Itga9	2.76639e-122	0.890968	0.708	0.123	4.46192e-118	EpC_AT2	Itga9
Cyp2b10	1.17922e-121	0.613692	0.307	0.019	1.90197e-117	EpC_AT2	Cyp2b10
Tmem243	1.80752e-121	1.63662	0.911	0.266	2.91535e-117	EpC_AT2	Tmem243
Prps2	6.71539e-121	0.596396	0.448	0.046	1.08312e-116	EpC_AT2	Prps2
Mlph	6.79288e-121	0.298981	0.229	0.01	1.09562e-116	EpC_AT2	Mlph
Slc6a14	2.52294e-120	0.32951	0.26	0.013	4.06924e-116	EpC_AT2	Slc6a14
Rnase4	2.75446e-120	1.42789	0.906	0.206	4.44266e-116	EpC_AT2	Rnase4
Gja1	6.24773e-120	0.80278	0.562	0.073	1.0077e-115	EpC_AT2	Gja1
Lpin2	6.81384e-120	1.32229	0.818	0.187	1.099e-115	EpC_AT2	Lpin2
Acaca	4.76408e-119	0.654615	0.542	0.07	7.68399e-115	EpC_AT2	Acaca
Plbd1	1.40229e-115	0.254075	0.203	0.007	2.26175e-111	EpC_AT2	Plbd1
Slc25a10	1.09509e-114	0.462695	0.359	0.03	1.76626e-110	EpC_AT2	Slc25a10
Tanc2	1.13491e-114	0.493629	0.443	0.046	1.83049e-110	EpC_AT2	Tanc2
Unc119	1.59833e-114	0.399359	0.323	0.024	2.57795e-110	EpC_AT2	Unc119
Il18r1	1.77668e-113	0.475544	0.495	0.056	2.86561e-109	EpC_AT2	Il18r1
Rassf7	9.56126e-113	0.270707	0.208	0.008	1.54214e-108	EpC_AT2	Rassf7
Fhdc1	1.03752e-112	0.313765	0.234	0.011	1.67341e-108	EpC_AT2	Fhdc1
Arhgap44	1.30153e-112	0.447968	0.359	0.031	2.09923e-108	EpC_AT2	Arhgap44
B4galnt1	2.27183e-112	0.357585	0.276	0.017	3.66424e-108	EpC_AT2	B4galnt1
Iah1	3.33154e-112	1.06937	0.771	0.172	5.37344e-108	EpC_AT2	Iah1
Gm9856	6.18271e-112	0.285374	0.229	0.011	9.97209e-108	EpC_AT2	Gm9856
Pfkfb4	6.21648e-111	0.4018	0.312	0.023	1.00266e-106	EpC_AT2	Pfkfb4
Atp11a	8.86565e-111	1.23507	0.844	0.224	1.42994e-106	EpC_AT2	Atp11a
Atp8a1	4.2459e-110	1.45553	0.938	0.28	6.84822e-106	EpC_AT2	Atp8a1
Cd79b	5.94226e-110	0.308836	0.234	0.012	9.58428e-106	EpC_AT2	Cd79b
Tmem164	6.76776e-109	0.568495	0.479	0.059	1.09157e-104	EpC_AT2	Tmem164
Ttc36	1.42135e-108	0.278843	0.203	0.008	2.2925e-104	EpC_AT2	Ttc36
H2afj	3.59624e-108	1.59171	0.927	0.356	5.80038e-104	EpC_AT2	H2afj
Bend7	6.09619e-108	0.695227	0.536	0.075	9.83254e-104	EpC_AT2	Bend7
Slc43a2	1.93516e-107	0.589895	0.479	0.06	3.12122e-103	EpC_AT2	Slc43a2
Celsr1	2.15144e-107	0.28249	0.219	0.01	3.47006e-103	EpC_AT2	Celsr1
Nucb2	5.15342e-107	1.02161	0.771	0.177	8.31195e-103	EpC_AT2	Nucb2
2310030G06Rik	1.35452e-106	0.375741	0.297	0.021	2.1847e-102	EpC_AT2	2310030G06Rik
Ang	1.50541e-106	0.776647	0.51	0.07	2.42807e-102	EpC_AT2	Ang
Exosc7	1.8924e-106	0.941831	0.724	0.152	3.05226e-102	EpC_AT2	Exosc7
Cracr2a	1.37645e-105	0.28859	0.214	0.01	2.22007e-101	EpC_AT2	Cracr2a
Mtcl1	8.24827e-103	0.468328	0.385	0.039	1.33036e-98	EpC_AT2	Mtcl1
Ezr	9.61345e-103	0.941623	0.87	0.229	1.55055e-98	EpC_AT2	Ezr
Cat	2.50269e-102	1.10819	0.714	0.162	4.0366e-98	EpC_AT2	Cat
Adam19	4.70859e-102	0.634858	0.458	0.059	7.59448e-98	EpC_AT2	Adam19
Rab11fip1	1.17301e-101	0.426829	0.375	0.037	1.89195e-97	EpC_AT2	Rab11fip1
Vamp8	5.71007e-101	1.58431	0.99	0.512	9.20977e-97	EpC_AT2	Vamp8
Snx7	1.0771e-100	0.677841	0.516	0.076	1.73726e-96	EpC_AT2	Snx7
Uhrf1bp1l	2.60623e-100	0.747151	0.568	0.094	4.20359e-96	EpC_AT2	Uhrf1bp1l
St14	1.50841e-99	0.26749	0.214	0.011	2.43291e-95	EpC_AT2	St14
Slpi	4.23195e-99	0.427472	0.464	0.059	6.8257e-95	EpC_AT2	Slpi
Mbp	4.23345e-97	0.443247	0.401	0.045	6.82813e-93	EpC_AT2	Mbp
Errfi1	6.58057e-95	1.39422	0.885	0.281	1.06138e-90	EpC_AT2	Errfi1
Thsd4	2.95707e-94	0.410156	0.354	0.036	4.76946e-90	EpC_AT2	Thsd4
Cd74	3.09111e-91	2.13049	1	0.703	4.98565e-87	EpC_AT2	Cd74
Mettl7a1	1.79688e-90	0.902027	0.828	0.209	2.89819e-86	EpC_AT2	Mettl7a1
Oat	4.24059e-90	0.989078	0.865	0.238	6.83964e-86	EpC_AT2	Oat
Gstz1	4.51601e-90	0.426356	0.375	0.043	7.28388e-86	EpC_AT2	Gstz1
Nme7	9.28388e-90	0.511007	0.359	0.04	1.4974e-85	EpC_AT2	Nme7
Gstt3	4.44323e-89	0.391821	0.312	0.03	7.16648e-85	EpC_AT2	Gstt3
Sdc4	6.89278e-89	1.06551	0.979	0.348	1.11174e-84	EpC_AT2	Sdc4
Cited2	1.00045e-88	1.2201	0.807	0.225	1.61363e-84	EpC_AT2	Cited2
Mthfd1	8.69949e-87	0.53266	0.464	0.067	1.40314e-82	EpC_AT2	Mthfd1
Cd63	1.24e-85	1.20793	0.953	0.335	1.99999e-81	EpC_AT2	Cd63
Sort1	3.05428e-83	0.674768	0.604	0.12	4.92625e-79	EpC_AT2	Sort1
Sorl1	1.31198e-81	0.556829	0.49	0.08	2.1161e-77	EpC_AT2	Sorl1
mt-Nd5	1.36655e-80	1.34694	0.99	0.837	2.20412e-76	EpC_AT2	mt-Nd5
Anxa4	1.42955e-80	0.806745	0.714	0.185	2.30573e-76	EpC_AT2	Anxa4
Fam46a	5.53652e-80	0.714806	0.458	0.073	8.92985e-76	EpC_AT2	Fam46a
H2-Aa	6.35873e-80	1.80585	0.984	0.545	1.0256e-75	EpC_AT2	H2-Aa
Inpp4b	1.53857e-79	0.426273	0.286	0.028	2.48155e-75	EpC_AT2	Inpp4b
Sord	6.90707e-79	0.385287	0.302	0.031	1.11404e-74	EpC_AT2	Sord
Creg1	5.79806e-78	0.981895	0.786	0.248	9.3517e-74	EpC_AT2	Creg1
Tnfsf9	1.06417e-77	0.407919	0.219	0.016	1.71639e-73	EpC_AT2	Tnfsf9
Npc1	3.66417e-77	0.772482	0.651	0.158	5.90994e-73	EpC_AT2	Npc1
Pcx	1.48184e-76	0.262307	0.203	0.014	2.39006e-72	EpC_AT2	Pcx
Perp	1.76046e-75	0.340199	0.281	0.028	2.83945e-71	EpC_AT2	Perp
Kcnj2	5.95149e-75	0.322434	0.219	0.017	9.59916e-71	EpC_AT2	Kcnj2
Ttc38	8.54122e-75	0.357653	0.281	0.029	1.37761e-70	EpC_AT2	Ttc38
Foxp2	1.18921e-74	0.254159	0.208	0.015	1.91807e-70	EpC_AT2	Foxp2
Spry1	2.13088e-74	0.655548	0.599	0.127	3.43689e-70	EpC_AT2	Spry1
Prdx6	5.74981e-74	1.53938	0.943	0.428	9.27387e-70	EpC_AT2	Prdx6
Elovl1	1.02924e-73	1.90139	0.833	0.356	1.66006e-69	EpC_AT2	Elovl1
D230025D16Rik	1.55277e-73	0.517616	0.458	0.078	2.50446e-69	EpC_AT2	D230025D16Rik
Bex3	1.85969e-73	0.776825	0.677	0.178	2.99949e-69	EpC_AT2	Bex3
Shtn1	2.62354e-73	0.34525	0.318	0.037	4.23151e-69	EpC_AT2	Shtn1
Tmc4	6.45353e-73	0.419488	0.333	0.042	1.04089e-68	EpC_AT2	Tmc4
Mbnl3	1.39338e-72	0.307913	0.234	0.02	2.24739e-68	EpC_AT2	Mbnl3
Yae1d1	3.40108e-72	0.758207	0.646	0.163	5.4856e-68	EpC_AT2	Yae1d1
Snx30	4.3531e-72	0.361405	0.323	0.039	7.02111e-68	EpC_AT2	Snx30
Myo5b	6.53994e-71	0.382927	0.349	0.045	1.05483e-66	EpC_AT2	Myo5b
Nupr1	1.6977e-70	1.2217	0.755	0.207	2.73822e-66	EpC_AT2	Nupr1
Chsy1	7.16762e-70	0.514393	0.411	0.067	1.15607e-65	EpC_AT2	Chsy1
Tceal9	2.56382e-69	1.1211	0.943	0.479	4.13518e-65	EpC_AT2	Tceal9
Rnf149	2.9279e-69	0.51235	0.453	0.081	4.72241e-65	EpC_AT2	Rnf149
Brd7	2.30631e-68	0.820995	0.651	0.179	3.71984e-64	EpC_AT2	Brd7
Smim1	4.78044e-68	0.471955	0.51	0.097	7.71037e-64	EpC_AT2	Smim1
Hacd3	5.87094e-68	0.510523	0.464	0.086	9.46924e-64	EpC_AT2	Hacd3
Eps8	1.61121e-67	0.495231	0.401	0.065	2.59873e-63	EpC_AT2	Eps8
Ldlr	2.48806e-67	0.599636	0.495	0.098	4.01299e-63	EpC_AT2	Ldlr
Slc39a4	2.90759e-67	0.308217	0.229	0.021	4.68966e-63	EpC_AT2	Slc39a4
Cobl	3.53299e-67	0.371953	0.349	0.047	5.69836e-63	EpC_AT2	Cobl
Cxadr	6.18369e-67	0.397867	0.391	0.058	9.97367e-63	EpC_AT2	Cxadr
mt-Nd2	5.30442e-66	1.18696	1	0.993	8.55549e-62	EpC_AT2	mt-Nd2
Nedd4l	1.36951e-65	0.660354	0.578	0.136	2.20888e-61	EpC_AT2	Nedd4l
Pex11a	6.42484e-65	0.257388	0.208	0.018	1.03626e-60	EpC_AT2	Pex11a
Retreg1	1.01261e-64	0.398783	0.396	0.063	1.63324e-60	EpC_AT2	Retreg1
Gas6	1.08433e-64	0.515592	0.812	0.235	1.74892e-60	EpC_AT2	Gas6
Iqgap1	1.71262e-64	1.03652	0.974	0.743	2.76229e-60	EpC_AT2	Iqgap1
Adgrg1	3.15881e-64	0.66364	0.583	0.138	5.09485e-60	EpC_AT2	Adgrg1
Paqr8	4.58837e-64	0.402011	0.286	0.035	7.40058e-60	EpC_AT2	Paqr8
Scp2	5.03569e-64	1.0947	0.917	0.527	8.12207e-60	EpC_AT2	Scp2
Gstt1	2.74838e-63	0.581977	0.578	0.133	4.43286e-59	EpC_AT2	Gstt1
Maob	6.45898e-63	0.38314	0.359	0.055	1.04177e-58	EpC_AT2	Maob
Tmod1	1.33709e-62	0.286283	0.224	0.021	2.15659e-58	EpC_AT2	Tmod1
Secisbp2l	3.51731e-62	0.907815	0.812	0.308	5.67307e-58	EpC_AT2	Secisbp2l
Gk	4.71477e-62	0.269152	0.224	0.022	7.60445e-58	EpC_AT2	Gk
Rasl11a	5.11551e-62	0.653767	0.568	0.132	8.25081e-58	EpC_AT2	Rasl11a
Ppl	8.67354e-62	0.476753	0.427	0.077	1.39895e-57	EpC_AT2	Ppl
Fuca2	7.29779e-61	0.349117	0.323	0.046	1.17706e-56	EpC_AT2	Fuca2
Scd2	8.1893e-61	1.22844	0.755	0.284	1.32085e-56	EpC_AT2	Scd2
Polr1c	2.81584e-60	0.574792	0.542	0.129	4.54167e-56	EpC_AT2	Polr1c
Herpud1	3.05081e-60	1.15954	0.776	0.301	4.92065e-56	EpC_AT2	Herpud1
Ptgr1	3.58258e-60	0.365505	0.25	0.028	5.77834e-56	EpC_AT2	Ptgr1
Krt7	6.28103e-60	0.511409	0.422	0.075	1.01307e-55	EpC_AT2	Krt7
Cyp4v3	9.03933e-60	0.368483	0.312	0.045	1.45795e-55	EpC_AT2	Cyp4v3
Pafah1b3	1.53328e-59	0.38644	0.344	0.054	2.47303e-55	EpC_AT2	Pafah1b3
Pgm2	6.92181e-59	0.336655	0.323	0.048	1.11642e-54	EpC_AT2	Pgm2
Spg21	7.05108e-59	0.638977	0.562	0.146	1.13727e-54	EpC_AT2	Spg21
Adk	1.01753e-58	0.827817	0.771	0.288	1.64118e-54	EpC_AT2	Adk
Sesn3	1.43913e-58	0.499961	0.427	0.083	2.32117e-54	EpC_AT2	Sesn3
Prkcz	1.5007e-58	0.334656	0.271	0.034	2.42048e-54	EpC_AT2	Prkcz
Cadm1	2.11013e-58	0.731856	0.766	0.244	3.40343e-54	EpC_AT2	Cadm1
Siva1	3.15868e-58	0.702369	0.625	0.178	5.09463e-54	EpC_AT2	Siva1
mt-Co1	4.46105e-58	0.977682	1	0.999	7.19523e-54	EpC_AT2	mt-Co1
Acly	8.91224e-58	0.694755	0.682	0.213	1.43745e-53	EpC_AT2	Acly
Lrg1	2.4267e-57	1.03073	0.458	0.098	3.91402e-53	EpC_AT2	Lrg1
Dbi	2.52859e-57	1.0017	0.938	0.568	4.07836e-53	EpC_AT2	Dbi
mt-Nd4	3.6026e-57	1.00817	0.995	0.995	5.81063e-53	EpC_AT2	mt-Nd4
Nectin2	1.13582e-56	0.503659	0.453	0.095	1.83197e-52	EpC_AT2	Nectin2
Kcnk2	1.19596e-56	0.340027	0.224	0.024	1.92896e-52	EpC_AT2	Kcnk2
Pde7a	1.61874e-56	0.397433	0.344	0.056	2.61087e-52	EpC_AT2	Pde7a
Acot2	2.52323e-55	0.390366	0.365	0.064	4.06972e-51	EpC_AT2	Acot2
Tst	3.95849e-55	0.51443	0.448	0.096	6.38465e-51	EpC_AT2	Tst
Bnip3	4.28949e-55	0.541514	0.458	0.102	6.91852e-51	EpC_AT2	Bnip3
Ttc9	6.36932e-55	0.2778	0.229	0.026	1.02731e-50	EpC_AT2	Ttc9
Deptor	8.14471e-55	0.388517	0.349	0.059	1.31366e-50	EpC_AT2	Deptor
Mecom	8.81304e-55	0.504095	0.516	0.12	1.42145e-50	EpC_AT2	Mecom
Acat2	1.29803e-54	0.311572	0.276	0.038	2.09359e-50	EpC_AT2	Acat2
Col4a4	1.37173e-54	0.294882	0.339	0.054	2.21247e-50	EpC_AT2	Col4a4
Tmem50b	3.08514e-54	0.63339	0.609	0.176	4.97603e-50	EpC_AT2	Tmem50b
Lrrk2	5.14783e-54	0.634973	0.562	0.152	8.30294e-50	EpC_AT2	Lrrk2
Sh2d4a	1.38078e-53	0.26596	0.234	0.028	2.22706e-49	EpC_AT2	Sh2d4a
Bmp1	1.63382e-53	0.651423	0.505	0.126	2.63519e-49	EpC_AT2	Bmp1
Cgn	1.63917e-53	0.281155	0.25	0.031	2.64381e-49	EpC_AT2	Cgn
Rgcc	2.43741e-53	1.84166	0.703	0.286	3.93131e-49	EpC_AT2	Rgcc
Agpat2	2.82675e-53	0.353883	0.307	0.048	4.55926e-49	EpC_AT2	Agpat2
Ppp1r16a	7.05499e-53	0.320277	0.276	0.039	1.1379e-48	EpC_AT2	Ppp1r16a
Tmem245	1.63979e-52	0.698188	0.651	0.209	2.64483e-48	EpC_AT2	Tmem245
Etfb	2.31935e-52	0.727482	0.745	0.275	3.74087e-48	EpC_AT2	Etfb
Gpx4	3.4596e-52	1.03264	0.969	0.767	5.57999e-48	EpC_AT2	Gpx4
Cytip	6.15748e-52	0.319091	0.266	0.036	9.9314e-48	EpC_AT2	Cytip
Osgin1	8.59103e-52	0.507374	0.323	0.054	1.38565e-47	EpC_AT2	Osgin1
Rab27a	1.14277e-51	0.490315	0.458	0.105	1.84318e-47	EpC_AT2	Rab27a
Hk2	4.59632e-51	0.3746	0.344	0.06	7.4134e-47	EpC_AT2	Hk2
Pgs1	7.62149e-51	0.616639	0.573	0.163	1.22927e-46	EpC_AT2	Pgs1
Tmem238	1.08807e-50	0.549355	0.557	0.154	1.75495e-46	EpC_AT2	Tmem238
Rerg	1.83054e-50	0.2778	0.219	0.026	2.95248e-46	EpC_AT2	Rerg
Arrdc1	6.83803e-50	0.403207	0.359	0.068	1.10291e-45	EpC_AT2	Arrdc1
Eps8l2	7.22771e-50	0.273116	0.245	0.032	1.16576e-45	EpC_AT2	Eps8l2
Tmem110	1.85929e-49	0.471986	0.401	0.086	2.99885e-45	EpC_AT2	Tmem110
Dstn	2.95157e-49	0.91416	0.964	0.715	4.76059e-45	EpC_AT2	Dstn
Nectin1	4.14801e-49	0.407999	0.359	0.069	6.69033e-45	EpC_AT2	Nectin1
Id2	1.03793e-48	1.05576	0.766	0.327	1.67408e-44	EpC_AT2	Id2
Socs2	2.82629e-48	0.874425	0.755	0.304	4.55852e-44	EpC_AT2	Socs2
Sult1a1	5.30791e-48	0.460462	0.432	0.098	8.56113e-44	EpC_AT2	Sult1a1
Map7	1.05395e-47	0.311229	0.276	0.043	1.69992e-43	EpC_AT2	Map7
Dclk1	1.73983e-47	0.282438	0.255	0.036	2.80617e-43	EpC_AT2	Dclk1
Foxp4	1.96668e-47	0.3027	0.271	0.041	3.17206e-43	EpC_AT2	Foxp4
Chrnb1	4.00247e-47	0.256499	0.224	0.029	6.45559e-43	EpC_AT2	Chrnb1
Selenos	4.97357e-47	0.766277	0.839	0.376	8.02188e-43	EpC_AT2	Selenos
Plxnb1	6.9473e-47	0.271259	0.229	0.03	1.12053e-42	EpC_AT2	Plxnb1
Srebf1	1.53636e-46	0.448877	0.443	0.106	2.47799e-42	EpC_AT2	Srebf1
Cmtm8	2.07409e-46	0.657494	0.667	0.227	3.3453e-42	EpC_AT2	Cmtm8
Fzd5	2.34501e-46	0.34317	0.312	0.055	3.78227e-42	EpC_AT2	Fzd5
Acsl5	2.43282e-46	0.627155	0.688	0.243	3.9239e-42	EpC_AT2	Acsl5
Mpc1	5.46842e-46	0.761812	0.776	0.335	8.82002e-42	EpC_AT2	Mpc1
Tgoln1	9.24448e-46	0.934439	0.906	0.542	1.49104e-41	EpC_AT2	Tgoln1
Rps19	1.45793e-45	0.817741	1	0.992	2.35149e-41	EpC_AT2	Rps19
Adi1	1.93295e-45	0.255773	0.229	0.031	3.11766e-41	EpC_AT2	Adi1
Cd14	8.01246e-45	0.394493	0.266	0.042	1.29233e-40	EpC_AT2	Cd14
Swt1	8.08348e-45	0.673812	0.719	0.267	1.30378e-40	EpC_AT2	Swt1
Rasd1	1.82592e-44	0.304924	0.24	0.035	2.94503e-40	EpC_AT2	Rasd1
Cd55	3.49132e-44	0.35083	0.385	0.082	5.63115e-40	EpC_AT2	Cd55
Dcaf11	4.62522e-44	0.431686	0.443	0.11	7.46002e-40	EpC_AT2	Dcaf11
Slc31a1	1.02421e-43	0.559796	0.5	0.142	1.65194e-39	EpC_AT2	Slc31a1
Khk	1.12272e-43	0.373039	0.318	0.061	1.81084e-39	EpC_AT2	Khk
Lsr	1.4893e-43	0.287198	0.255	0.04	2.4021e-39	EpC_AT2	Lsr
Atp6v1g1	1.66567e-43	0.951645	0.927	0.623	2.68656e-39	EpC_AT2	Atp6v1g1
Slc22a23	2.38555e-43	0.390434	0.344	0.07	3.84766e-39	EpC_AT2	Slc22a23
Mettl26	4.63942e-43	0.373815	0.391	0.088	7.48292e-39	EpC_AT2	Mettl26
Pgd	1.11388e-42	0.551657	0.536	0.163	1.79657e-38	EpC_AT2	Pgd
Naxe	1.52051e-42	0.513474	0.573	0.182	2.45243e-38	EpC_AT2	Naxe
Lgals3	2.86679e-42	0.80961	0.562	0.175	4.62384e-38	EpC_AT2	Lgals3
Mtch1	3.28425e-42	0.672037	0.891	0.455	5.29717e-38	EpC_AT2	Mtch1
Cers2	7.1442e-42	0.654157	0.776	0.343	1.15229e-37	EpC_AT2	Cers2
Arl6ip1	7.51157e-42	0.81931	0.911	0.584	1.21154e-37	EpC_AT2	Arl6ip1
Phlda1	1.04211e-41	0.792434	0.776	0.325	1.68082e-37	EpC_AT2	Phlda1
Hmox1	2.35206e-41	0.483991	0.49	0.135	3.79364e-37	EpC_AT2	Hmox1
H2-Ab1	3.24762e-41	1.31123	0.943	0.611	5.23809e-37	EpC_AT2	H2-Ab1
Slc25a23	3.73785e-41	0.291508	0.276	0.049	6.02878e-37	EpC_AT2	Slc25a23
Pmvk	6.06982e-41	0.843863	0.469	0.138	9.79001e-37	EpC_AT2	Pmvk
Ssx2ip	7.34271e-41	0.334846	0.292	0.054	1.18431e-36	EpC_AT2	Ssx2ip
Stxbp2	1.48892e-40	0.257069	0.25	0.041	2.40147e-36	EpC_AT2	Stxbp2
Irs2	2.88682e-40	0.368751	0.401	0.095	4.65615e-36	EpC_AT2	Irs2
1110008P14Rik	3.60933e-40	0.456219	0.505	0.149	5.82149e-36	EpC_AT2	1110008P14Rik
Atp13a3	1.07108e-39	0.324337	0.677	0.237	1.72755e-35	EpC_AT2	Atp13a3
Ly6c2	1.41086e-39	0.4083	0.25	0.042	2.27557e-35	EpC_AT2	Ly6c2
Tmsb4x	8.03573e-39	0.63752	1	0.999	1.29608e-34	EpC_AT2	Tmsb4x
Sms	1.45708e-38	0.422955	0.448	0.124	2.35013e-34	EpC_AT2	Sms
Insig1	1.53877e-38	0.56714	0.438	0.124	2.48188e-34	EpC_AT2	Insig1
mt-Nd4l	1.71097e-38	0.812346	0.948	0.647	2.75962e-34	EpC_AT2	mt-Nd4l
Atp6v0a1	2.86269e-38	0.46086	0.432	0.118	4.61724e-34	EpC_AT2	Atp6v0a1
Mid1ip1	1.02551e-37	0.934105	0.672	0.293	1.65405e-33	EpC_AT2	Mid1ip1
Lmo7	1.6268e-37	0.606275	0.63	0.226	2.62386e-33	EpC_AT2	Lmo7
Dpp9	2.19763e-37	0.428959	0.411	0.11	3.54456e-33	EpC_AT2	Dpp9
Cnn2	7.7395e-37	0.517919	0.75	0.298	1.2483e-32	EpC_AT2	Cnn2
Gfpt1	9.43923e-37	0.494387	0.526	0.172	1.52245e-32	EpC_AT2	Gfpt1
Ppa2	1.6127e-36	0.372436	0.401	0.105	2.60112e-32	EpC_AT2	Ppa2
Igsf3	1.69658e-36	0.294223	0.281	0.056	2.73642e-32	EpC_AT2	Igsf3
Limd2	1.81016e-36	0.424899	0.417	0.115	2.9196e-32	EpC_AT2	Limd2
Bri3	2.35474e-36	0.65085	0.938	0.625	3.79795e-32	EpC_AT2	Bri3
Galc	2.3786e-36	0.250641	0.203	0.031	3.83645e-32	EpC_AT2	Galc
Fkbp4	8.20414e-36	0.568929	0.625	0.243	1.32325e-31	EpC_AT2	Fkbp4
Tcea3	1.04291e-35	0.315418	0.281	0.057	1.68211e-31	EpC_AT2	Tcea3
Naxd	1.45153e-35	0.557261	0.599	0.228	2.34117e-31	EpC_AT2	Naxd
Ccz1	1.98131e-35	0.459286	0.505	0.163	3.19565e-31	EpC_AT2	Ccz1
Grpel2	2.17625e-35	0.292111	0.286	0.059	3.51007e-31	EpC_AT2	Grpel2
H2-Eb1	4.6234e-35	0.976984	0.87	0.476	7.45707e-31	EpC_AT2	H2-Eb1
Mtfr1l	7.13534e-35	0.493694	0.536	0.188	1.15086e-30	EpC_AT2	Mtfr1l
mt-Nd1	8.3514e-35	0.690834	1	0.995	1.347e-30	EpC_AT2	mt-Nd1
Camk2n1	1.22284e-34	0.449593	0.552	0.185	1.97232e-30	EpC_AT2	Camk2n1
Nav2	1.71605e-34	0.341684	0.38	0.097	2.76782e-30	EpC_AT2	Nav2
Plet1	2.93535e-34	0.257179	0.229	0.04	4.73443e-30	EpC_AT2	Plet1
Fdx1	8.90115e-34	0.583336	0.635	0.255	1.43567e-29	EpC_AT2	Fdx1
Prkci	1.2121e-33	0.427544	0.396	0.111	1.955e-29	EpC_AT2	Prkci
Gpx1	1.52144e-33	0.687378	0.891	0.543	2.45393e-29	EpC_AT2	Gpx1
Suclg1	4.11605e-33	0.528906	0.646	0.27	6.63877e-29	EpC_AT2	Suclg1
Gnptab	5.81252e-33	0.352019	0.323	0.078	9.37502e-29	EpC_AT2	Gnptab
Atp6v1b2	8.59556e-33	0.459496	0.484	0.161	1.38638e-28	EpC_AT2	Atp6v1b2
Usp33	2.37146e-32	0.477584	0.469	0.154	3.82493e-28	EpC_AT2	Usp33
Ptp4a1	3.53773e-32	0.651973	0.688	0.32	5.706e-28	EpC_AT2	Ptp4a1
Sowahc	3.63008e-32	0.347983	0.365	0.095	5.85496e-28	EpC_AT2	Sowahc
Fkbp2	3.94576e-32	0.628792	0.734	0.356	6.36412e-28	EpC_AT2	Fkbp2
Bambi	1.17504e-31	0.486149	0.479	0.158	1.89522e-27	EpC_AT2	Bambi
Hdc	3.30767e-31	0.372571	0.245	0.05	5.33494e-27	EpC_AT2	Hdc
Hsd17b10	3.78277e-31	0.52421	0.552	0.217	6.10123e-27	EpC_AT2	Hsd17b10
Idh2	4.45619e-31	0.500095	0.568	0.22	7.18739e-27	EpC_AT2	Idh2
Pcnt	4.8057e-31	0.485823	0.469	0.158	7.75111e-27	EpC_AT2	Pcnt
Vapa	5.54536e-31	0.683798	0.833	0.474	8.94412e-27	EpC_AT2	Vapa
Mmp15	7.08786e-31	0.479602	0.599	0.229	1.1432e-26	EpC_AT2	Mmp15
Fitm2	7.11753e-31	0.253764	0.24	0.048	1.14799e-26	EpC_AT2	Fitm2
Echs1	7.31141e-31	0.443647	0.562	0.21	1.17926e-26	EpC_AT2	Echs1
Hadh	1.41303e-30	0.467344	0.583	0.227	2.27907e-26	EpC_AT2	Hadh
Sec11c	1.93358e-30	0.476701	0.604	0.239	3.11867e-26	EpC_AT2	Sec11c
Tpd52	2.06552e-30	0.394783	0.464	0.152	3.33147e-26	EpC_AT2	Tpd52
Plxnb2	9.92014e-30	0.470035	0.505	0.184	1.60002e-25	EpC_AT2	Plxnb2
Fat1	1.01686e-29	0.291773	0.286	0.067	1.6401e-25	EpC_AT2	Fat1
Nrbp2	1.41473e-29	0.278402	0.271	0.061	2.28181e-25	EpC_AT2	Nrbp2
Cdc42ep3	1.83735e-29	0.446465	0.484	0.167	2.96346e-25	EpC_AT2	Cdc42ep3
Coq8b	9.61497e-29	0.277647	0.286	0.069	1.5508e-24	EpC_AT2	Coq8b
Usp8	3.39811e-28	0.477808	0.526	0.204	5.48081e-24	EpC_AT2	Usp8
Sipa1l3	3.74577e-28	0.310661	0.333	0.091	6.04156e-24	EpC_AT2	Sipa1l3
Gprin3	5.15528e-28	0.345044	0.359	0.103	8.31496e-24	EpC_AT2	Gprin3
Csgalnact2	9.29609e-28	0.436897	0.432	0.149	1.49937e-23	EpC_AT2	Csgalnact2
Wwp1	9.66279e-28	0.3872	0.521	0.191	1.55851e-23	EpC_AT2	Wwp1
Alad	1.02635e-27	0.311614	0.375	0.11	1.6554e-23	EpC_AT2	Alad
Txlng	1.41529e-27	0.336148	0.391	0.12	2.28271e-23	EpC_AT2	Txlng
Rai14	1.54688e-27	0.475468	0.667	0.294	2.49497e-23	EpC_AT2	Rai14
Wdr6	3.00914e-27	0.259281	0.24	0.053	4.85344e-23	EpC_AT2	Wdr6
Mia2	3.80611e-27	0.435379	0.594	0.244	6.13887e-23	EpC_AT2	Mia2
Tob1	5.85485e-27	0.441534	0.536	0.206	9.44329e-23	EpC_AT2	Tob1
Tmem63b	7.34557e-27	0.36609	0.458	0.159	1.18477e-22	EpC_AT2	Tmem63b
Rpl21	8.51683e-27	0.520788	0.995	0.996	1.37368e-22	EpC_AT2	Rpl21
Nceh1	8.72852e-27	0.358595	0.37	0.113	1.40782e-22	EpC_AT2	Nceh1
Akap7	1.09828e-26	0.290299	0.302	0.08	1.77141e-22	EpC_AT2	Akap7
Pip4k2c	1.23801e-26	0.297242	0.323	0.09	1.99678e-22	EpC_AT2	Pip4k2c
Idi1	1.32238e-26	0.536698	0.448	0.165	2.13287e-22	EpC_AT2	Idi1
Atp6v1a	1.38638e-26	0.477485	0.688	0.327	2.23609e-22	EpC_AT2	Atp6v1a
Ift20	1.47672e-26	0.535137	0.656	0.317	2.38181e-22	EpC_AT2	Ift20
Drap1	2.4228e-26	0.517932	0.839	0.482	3.90774e-22	EpC_AT2	Drap1
Fam126b	3.67821e-26	0.414414	0.417	0.14	5.93258e-22	EpC_AT2	Fam126b
Fam129a	4.79081e-26	0.279373	0.339	0.096	7.7271e-22	EpC_AT2	Fam129a
Avpi1	7.25022e-26	0.479303	0.63	0.281	1.16939e-21	EpC_AT2	Avpi1
Serpine2	7.34069e-26	0.310089	0.422	0.134	1.18398e-21	EpC_AT2	Serpine2
Slc25a16	8.72536e-26	0.301433	0.344	0.102	1.40731e-21	EpC_AT2	Slc25a16
Mpc2	1.45513e-25	0.525603	0.729	0.384	2.34699e-21	EpC_AT2	Mpc2
Reep5	1.96257e-25	0.5164	0.839	0.505	3.16543e-21	EpC_AT2	Reep5
Emc6	2.41365e-25	0.424376	0.609	0.271	3.89298e-21	EpC_AT2	Emc6
mt-Cytb	3.17079e-25	0.583912	0.995	0.999	5.11416e-21	EpC_AT2	mt-Cytb
Ddt	3.22232e-25	0.37976	0.536	0.214	5.19728e-21	EpC_AT2	Ddt
Plp2	4.32696e-25	0.363179	0.411	0.142	6.97895e-21	EpC_AT2	Plp2
Oxct1	4.95343e-25	0.416291	0.49	0.189	7.98939e-21	EpC_AT2	Oxct1
Sec61b	5.64533e-25	0.607736	0.849	0.577	9.10535e-21	EpC_AT2	Sec61b
Ttll7	7.13908e-25	0.366041	0.484	0.18	1.15146e-20	EpC_AT2	Ttll7
Sgms1	8.79098e-25	0.420402	0.573	0.244	1.4179e-20	EpC_AT2	Sgms1
Spred1	1.44857e-24	0.393866	0.547	0.224	2.3364e-20	EpC_AT2	Spred1
Vldlr	1.50533e-24	0.290911	0.307	0.086	2.42795e-20	EpC_AT2	Vldlr
Wls	1.84262e-24	0.481295	0.693	0.343	2.97196e-20	EpC_AT2	Wls
Plekhb2	6.05461e-24	0.306237	0.333	0.101	9.76548e-20	EpC_AT2	Plekhb2
Ptgs2	7.3887e-24	0.362382	0.276	0.073	1.19172e-19	EpC_AT2	Ptgs2
Cntrl	9.09488e-24	0.37468	0.365	0.121	1.46691e-19	EpC_AT2	Cntrl
Acaa2	1.02213e-23	0.431724	0.583	0.259	1.64859e-19	EpC_AT2	Acaa2
Kank2	1.03803e-23	0.360853	0.406	0.141	1.67424e-19	EpC_AT2	Kank2
Fut8	1.50353e-23	0.302632	0.354	0.113	2.42505e-19	EpC_AT2	Fut8
Efhd2	1.90268e-23	0.348555	0.417	0.149	3.06883e-19	EpC_AT2	Efhd2
Gstk1	2.09415e-23	0.272086	0.266	0.07	3.37766e-19	EpC_AT2	Gstk1
Tmbim6	2.3908e-23	0.455498	0.974	0.863	3.85613e-19	EpC_AT2	Tmbim6
Blvrb	3.95609e-23	0.389124	0.411	0.149	6.38078e-19	EpC_AT2	Blvrb
Ptgs1	4.10308e-23	0.418493	0.531	0.212	6.61786e-19	EpC_AT2	Ptgs1
Cndp2	6.54467e-23	0.325483	0.385	0.133	1.05559e-18	EpC_AT2	Cndp2
Slc25a51	8.49866e-23	0.37179	0.5	0.202	1.37075e-18	EpC_AT2	Slc25a51
Fdps	1.01743e-22	0.459074	0.37	0.129	1.64101e-18	EpC_AT2	Fdps
Cirbp	1.18782e-22	0.534765	0.526	0.234	1.91583e-18	EpC_AT2	Cirbp
Tmem205	1.60836e-22	0.369329	0.568	0.242	2.59412e-18	EpC_AT2	Tmem205
Plin3	1.91686e-22	0.350471	0.458	0.178	3.09171e-18	EpC_AT2	Plin3
Slc1a5	1.99624e-22	0.343724	0.464	0.178	3.21974e-18	EpC_AT2	Slc1a5
Mob1b	2.49759e-22	0.381841	0.464	0.183	4.02836e-18	EpC_AT2	Mob1b
Ppm1b	2.86943e-22	0.322021	0.359	0.122	4.62811e-18	EpC_AT2	Ppm1b
Tkt	3.88921e-22	0.431779	0.656	0.321	6.27291e-18	EpC_AT2	Tkt
Ndufc2	5.66763e-22	0.485448	0.875	0.568	9.14132e-18	EpC_AT2	Ndufc2
Abhd11	6.65252e-22	0.2608	0.281	0.081	1.07299e-17	EpC_AT2	Abhd11
Scamp1	7.83623e-22	0.337084	0.375	0.132	1.26391e-17	EpC_AT2	Scamp1
Ggcx	8.16025e-22	0.253374	0.224	0.056	1.31617e-17	EpC_AT2	Ggcx
Gadd45a	1.04198e-21	0.367941	0.354	0.122	1.68061e-17	EpC_AT2	Gadd45a
Rnf181	1.11218e-21	0.350612	0.406	0.15	1.79384e-17	EpC_AT2	Rnf181
Map1lc3a	1.4117e-21	0.513458	0.807	0.488	2.27693e-17	EpC_AT2	Map1lc3a
Ddhd1	1.61831e-21	0.295232	0.349	0.117	2.61018e-17	EpC_AT2	Ddhd1
Aig1	1.64807e-21	0.314544	0.396	0.143	2.65818e-17	EpC_AT2	Aig1
Polr2e	1.77468e-21	0.435332	0.615	0.303	2.86239e-17	EpC_AT2	Polr2e
Gnpat	1.8351e-21	0.28822	0.323	0.104	2.95984e-17	EpC_AT2	Gnpat
F3	2.7218e-21	0.34517	0.292	0.086	4.38999e-17	EpC_AT2	F3
Pnpla2	3.19585e-21	0.546943	0.562	0.275	5.15458e-17	EpC_AT2	Pnpla2
Bsg	3.43955e-21	0.415341	0.932	0.734	5.54765e-17	EpC_AT2	Bsg
Clu	3.90267e-21	0.413513	0.672	0.313	6.29462e-17	EpC_AT2	Clu
Dhrs3	7.44876e-21	0.340673	0.49	0.199	1.20141e-16	EpC_AT2	Dhrs3
Ralgapa2	7.50951e-21	0.350497	0.484	0.197	1.21121e-16	EpC_AT2	Ralgapa2
Ndufa7	9.2463e-21	0.503807	0.885	0.645	1.49134e-16	EpC_AT2	Ndufa7
Ldha	1.26203e-20	0.467828	0.812	0.486	2.03553e-16	EpC_AT2	Ldha
Fam84b	1.60395e-20	0.277328	0.365	0.126	2.58702e-16	EpC_AT2	Fam84b
Smpd1	1.86064e-20	0.305145	0.385	0.142	3.00103e-16	EpC_AT2	Smpd1
Acaa1a	4.04644e-20	0.342587	0.469	0.197	6.5265e-16	EpC_AT2	Acaa1a
R3hdm4	7.56146e-20	0.3032	0.417	0.162	1.21959e-15	EpC_AT2	R3hdm4
Mpv17l2	8.82935e-20	0.319108	0.318	0.107	1.42409e-15	EpC_AT2	Mpv17l2
Anapc13	1.41668e-19	0.375094	0.573	0.272	2.28496e-15	EpC_AT2	Anapc13
Cdk2ap2	2.23909e-19	0.356246	0.458	0.194	3.61144e-15	EpC_AT2	Cdk2ap2
H2-DMa	4.44625e-19	0.44821	0.458	0.195	7.17135e-15	EpC_AT2	H2-DMa
Lmo4	6.28823e-19	0.387623	0.63	0.314	1.01423e-14	EpC_AT2	Lmo4
Romo1	1.00134e-18	0.387578	0.698	0.377	1.61506e-14	EpC_AT2	Romo1
Atxn10	1.11469e-18	0.366012	0.589	0.29	1.79788e-14	EpC_AT2	Atxn10
Neat1	1.15056e-18	0.715433	0.812	0.561	1.85574e-14	EpC_AT2	Neat1
mt-Co3	1.38351e-18	0.453131	1	0.999	2.23146e-14	EpC_AT2	mt-Co3
Capg	1.45029e-18	0.275116	0.339	0.12	2.33917e-14	EpC_AT2	Capg
Hmgn1	1.76622e-18	0.430435	0.823	0.554	2.84873e-14	EpC_AT2	Hmgn1
H2-DMb1	1.77749e-18	0.425889	0.484	0.214	2.86692e-14	EpC_AT2	H2-DMb1
Serp1	1.79859e-18	0.393467	0.604	0.307	2.90094e-14	EpC_AT2	Serp1
Abhd5	1.85608e-18	0.34772	0.396	0.159	2.99367e-14	EpC_AT2	Abhd5
Rab9	2.55708e-18	0.352751	0.458	0.202	4.12431e-14	EpC_AT2	Rab9
Fam129b	4.12635e-18	0.341722	0.583	0.283	6.65539e-14	EpC_AT2	Fam129b
Ndufa4	4.13652e-18	0.397012	0.943	0.735	6.67179e-14	EpC_AT2	Ndufa4
Prdx3	4.44442e-18	0.277753	0.391	0.153	7.1684e-14	EpC_AT2	Prdx3
P4ha2	9.66106e-18	0.269745	0.312	0.109	1.55823e-13	EpC_AT2	P4ha2
Apc	1.71187e-17	0.365107	0.583	0.294	2.76108e-13	EpC_AT2	Apc
Ddit4	1.82684e-17	0.254494	0.302	0.104	2.94652e-13	EpC_AT2	Ddit4
Ctsz	2.96677e-17	0.445702	0.724	0.437	4.7851e-13	EpC_AT2	Ctsz
mt-Atp8	3.04368e-17	0.440844	0.708	0.413	4.90915e-13	EpC_AT2	mt-Atp8
Cyb5b	3.10152e-17	0.379966	0.526	0.26	5.00245e-13	EpC_AT2	Cyb5b
Ccdc107	3.12587e-17	0.281718	0.365	0.142	5.04172e-13	EpC_AT2	Ccdc107
Dapk1	3.54676e-17	0.312593	0.401	0.164	5.72056e-13	EpC_AT2	Dapk1
Gpx8	3.54947e-17	0.254452	0.328	0.118	5.72493e-13	EpC_AT2	Gpx8
Chpt1	4.17172e-17	0.289727	0.479	0.21	6.72856e-13	EpC_AT2	Chpt1
Yipf6	4.54578e-17	0.281096	0.38	0.153	7.33189e-13	EpC_AT2	Yipf6
Slc25a39	5.3866e-17	0.329577	0.438	0.195	8.68805e-13	EpC_AT2	Slc25a39
Hsd17b4	9.68021e-17	0.285334	0.432	0.185	1.56132e-12	EpC_AT2	Hsd17b4
Aldh6a1	1.16405e-16	0.253089	0.302	0.108	1.87749e-12	EpC_AT2	Aldh6a1
Vmp1	1.3696e-16	0.343278	0.542	0.268	2.20902e-12	EpC_AT2	Vmp1
Rpl36al	1.39476e-16	0.392022	0.667	0.377	2.2496e-12	EpC_AT2	Rpl36al
Por	2.10647e-16	0.498955	0.63	0.349	3.39752e-12	EpC_AT2	Por
Hint2	2.1174e-16	0.296952	0.51	0.24	3.41516e-12	EpC_AT2	Hint2
Snx4	1.17657e-15	0.29076	0.464	0.213	1.89769e-11	EpC_AT2	Snx4
Ltbp3	1.24222e-15	0.251917	0.37	0.146	2.00357e-11	EpC_AT2	Ltbp3
Nkd1	1.25552e-15	0.508634	0.719	0.427	2.02503e-11	EpC_AT2	Nkd1
Prdx5	1.59881e-15	0.293932	0.677	0.366	2.57872e-11	EpC_AT2	Prdx5
Srebf2	4.07938e-15	0.288165	0.453	0.21	6.57963e-11	EpC_AT2	Srebf2
Baiap2	4.94005e-15	0.370349	0.495	0.248	7.9678e-11	EpC_AT2	Baiap2
Myo1e	6.21455e-15	0.273542	0.344	0.14	1.00234e-10	EpC_AT2	Myo1e
Plin2	6.52531e-15	0.416996	0.521	0.272	1.05247e-10	EpC_AT2	Plin2
Spry2	6.54592e-15	0.264223	0.302	0.116	1.05579e-10	EpC_AT2	Spry2
Larp1b	6.56139e-15	0.269263	0.411	0.181	1.05829e-10	EpC_AT2	Larp1b
Larp4b	1.07202e-14	0.316394	0.552	0.278	1.72906e-10	EpC_AT2	Larp4b
Atp6v0d1	1.23305e-14	0.286938	0.464	0.222	1.98879e-10	EpC_AT2	Atp6v0d1
Tsc22d1	1.66145e-14	0.346046	0.766	0.476	2.67975e-10	EpC_AT2	Tsc22d1
P4ha1	1.91265e-14	0.263187	0.432	0.197	3.08491e-10	EpC_AT2	P4ha1
Abhd2	2.81398e-14	0.333031	0.615	0.329	4.53867e-10	EpC_AT2	Abhd2
Fbxo9	3.71774e-14	0.268776	0.38	0.167	5.99634e-10	EpC_AT2	Fbxo9
Foxo3	3.89626e-14	0.343209	0.349	0.152	6.28427e-10	EpC_AT2	Foxo3
Eci2	4.12806e-14	0.347086	0.432	0.213	6.65815e-10	EpC_AT2	Eci2
Stard3nl	7.25361e-14	0.267913	0.391	0.177	1.16994e-09	EpC_AT2	Stard3nl
Cdk8	8.45259e-14	0.253784	0.375	0.164	1.36332e-09	EpC_AT2	Cdk8
Mdh1	1.2077e-13	0.320147	0.547	0.29	1.9479e-09	EpC_AT2	Mdh1
Prpf18	1.33904e-13	0.270641	0.333	0.141	2.15974e-09	EpC_AT2	Prpf18
2810474O19Rik	1.48582e-13	0.422343	0.547	0.297	2.39648e-09	EpC_AT2	2810474O19Rik
Cox6c	1.57042e-13	0.345569	0.974	0.864	2.53293e-09	EpC_AT2	Cox6c
Atp2a2	3.55185e-13	0.33199	0.734	0.449	5.72878e-09	EpC_AT2	Atp2a2
Cox7b	6.34631e-13	0.365756	0.74	0.484	1.0236e-08	EpC_AT2	Cox7b
Msmo1	8.99019e-13	0.288732	0.302	0.125	1.45003e-08	EpC_AT2	Msmo1
Mrpl14	1.17031e-12	0.312939	0.505	0.269	1.88759e-08	EpC_AT2	Mrpl14
Mapkapk2	1.21258e-12	0.306482	0.458	0.236	1.95577e-08	EpC_AT2	Mapkapk2
Ndufa13	1.36532e-12	0.319831	0.865	0.608	2.20213e-08	EpC_AT2	Ndufa13
Tnfaip1	1.51568e-12	0.326371	0.62	0.362	2.44464e-08	EpC_AT2	Tnfaip1
Chd3	3.10359e-12	0.307915	0.469	0.244	5.00579e-08	EpC_AT2	Chd3
Hmgcs1	3.12324e-12	0.391567	0.453	0.241	5.03747e-08	EpC_AT2	Hmgcs1
Med8	5.53297e-12	0.271138	0.453	0.231	8.92413e-08	EpC_AT2	Med8
Eif3b	5.73914e-12	0.274301	0.568	0.319	9.25666e-08	EpC_AT2	Eif3b
Atp5d	7.02997e-12	0.327062	0.896	0.695	1.13386e-07	EpC_AT2	Atp5d
Azin1	1.3515e-11	0.3197	0.594	0.342	2.17983e-07	EpC_AT2	Azin1
Ndufb11	1.82586e-11	0.296662	0.833	0.599	2.94493e-07	EpC_AT2	Ndufb11
Malat1	2.33566e-11	0.391558	1	0.995	3.76718e-07	EpC_AT2	Malat1
Dnajb9	3.87223e-11	0.348695	0.594	0.363	6.24552e-07	EpC_AT2	Dnajb9
mt-Atp6	4.25453e-11	0.283297	1	0.999	6.86214e-07	EpC_AT2	mt-Atp6
Chp1	4.36072e-11	0.271245	0.385	0.196	7.03341e-07	EpC_AT2	Chp1
Rabac1	4.92445e-11	0.314892	0.917	0.762	7.94265e-07	EpC_AT2	Rabac1
Rps28	6.26659e-11	0.298523	0.984	0.974	1.01074e-06	EpC_AT2	Rps28
Higd1a	6.79171e-11	0.287781	0.646	0.403	1.09543e-06	EpC_AT2	Higd1a
Rpl10	1.01931e-10	0.29814	0.995	0.977	1.64404e-06	EpC_AT2	Rpl10
Cstb	1.32195e-10	0.294134	0.604	0.366	2.13218e-06	EpC_AT2	Cstb
Lcp1	1.70901e-10	0.265654	0.443	0.234	2.75646e-06	EpC_AT2	Lcp1
Atp5f1	2.10412e-10	0.350456	0.865	0.667	3.39374e-06	EpC_AT2	Atp5f1
Ifi27	2.69339e-10	0.290794	0.646	0.391	4.34417e-06	EpC_AT2	Ifi27
mt-Co2	4.48566e-10	0.266264	0.995	0.999	7.23492e-06	EpC_AT2	mt-Co2
Tmem30a	7.70526e-10	0.319067	0.776	0.565	1.24278e-05	EpC_AT2	Tmem30a
Use1	2.37785e-09	0.25109	0.594	0.367	3.83523e-05	EpC_AT2	Use1
Prdx1	3.63941e-09	0.28082	0.958	0.872	5.87001e-05	EpC_AT2	Prdx1
Ftl1	4.79435e-09	0.265208	1	0.993	7.7328e-05	EpC_AT2	Ftl1
Pdlim2	2.07806e-08	0.3148	0.479	0.295	0.000335171	EpC_AT2	Pdlim2
Tubb4b	3.15107e-08	0.305222	0.812	0.595	0.000508237	EpC_AT2	Tubb4b
S100a11	3.50017e-08	0.266794	0.927	0.819	0.000564542	EpC_AT2	S100a11
Sec61g	4.77918e-08	0.268735	0.885	0.706	0.000770834	EpC_AT2	Sec61g
Ctnnb1	1.10805e-07	0.290476	0.833	0.696	0.00178717	EpC_AT2	Ctnnb1
mt-Nd3	1.18021e-07	0.352246	0.911	0.812	0.00190356	EpC_AT2	mt-Nd3
H1f0	1.23485e-07	0.287896	0.542	0.351	0.0019917	EpC_AT2	H1f0
Eif4h	3.10853e-07	0.31647	0.807	0.627	0.00501374	EpC_AT2	Eif4h
Ifi27l2a	2.29083e-06	0.929081	0.432	0.315	0.0369487	EpC_AT2	Ifi27l2a
Cyp2f2	0	4.52774	0.881	0.015	0	EpC_Ciliated/Club	Cyp2f2
A2ml1	0	0.797019	0.286	0	0	EpC_Ciliated/Club	A2ml1
Gabrp	0	0.46542	0.262	0	0	EpC_Ciliated/Club	Gabrp
Gpx2	3.16529e-304	1.12225	0.571	0.006	5.1053e-300	EpC_Ciliated/Club	Gpx2
Pigr	1.80417e-280	0.977851	0.381	0.002	2.90995e-276	EpC_Ciliated/Club	Pigr
Nme9	1.99185e-280	0.673528	0.238	0	3.21266e-276	EpC_Ciliated/Club	Nme9
AU040972	2.17184e-280	1.26565	0.238	0	3.50296e-276	EpC_Ciliated/Club	AU040972
Slc16a11	5.57759e-274	0.90101	0.548	0.006	8.9961e-270	EpC_Ciliated/Club	Slc16a11
Pifo	2.35649e-266	0.776876	0.262	0.001	3.80078e-262	EpC_Ciliated/Club	Pifo
Meig1	2.95002e-266	0.715475	0.262	0.001	4.75809e-262	EpC_Ciliated/Club	Meig1
Clic6	9.6206e-262	0.605488	0.333	0.002	1.55171e-257	EpC_Ciliated/Club	Clic6
Ccdc153	8.25211e-261	1.7355	0.286	0.001	1.33098e-256	EpC_Ciliated/Club	Ccdc153
Mapk15	1.51054e-260	0.439353	0.286	0.001	2.43635e-256	EpC_Ciliated/Club	Mapk15
BC051019	6.43425e-257	0.651345	0.238	0	1.03778e-252	EpC_Ciliated/Club	BC051019
Cxcl171	5.60258e-253	1.70099	0.667	0.011	9.03641e-249	EpC_Ciliated/Club	Cxcl17
Spag6l	6.30956e-250	0.440085	0.214	0	1.01767e-245	EpC_Ciliated/Club	Spag6l
1700016K19Rik	3.89733e-237	0.854878	0.238	0.001	6.28601e-233	EpC_Ciliated/Club	1700016K19Rik
Lypd2	1.48149e-233	1.09753	0.548	0.008	2.38949e-229	EpC_Ciliated/Club	Lypd2
Ak7	8.87491e-233	0.672309	0.262	0.001	1.43143e-228	EpC_Ciliated/Club	Ak7
Rsph4a	3.29783e-227	0.651589	0.214	0	5.31906e-223	EpC_Ciliated/Club	Rsph4a
Cfap54	2.12903e-221	0.795557	0.286	0.001	3.43391e-217	EpC_Ciliated/Club	Cfap54
Dnali1	5.4989e-220	0.513354	0.238	0.001	8.86917e-216	EpC_Ciliated/Club	Dnali1
Cfap206	4.04492e-208	0.715231	0.214	0.001	6.52405e-204	EpC_Ciliated/Club	Cfap206
Cfap44	2.83437e-205	0.628587	0.238	0.001	4.57156e-201	EpC_Ciliated/Club	Cfap44
Cckar	3.78431e-200	0.626152	0.333	0.003	6.10371e-196	EpC_Ciliated/Club	Cckar
Lrrc10b	1.52189e-193	0.625179	0.333	0.003	2.45465e-189	EpC_Ciliated/Club	Lrrc10b
Tmem212	1.33715e-192	1.85415	0.238	0.001	2.15669e-188	EpC_Ciliated/Club	Tmem212
Dnah6	2.28396e-192	0.560416	0.238	0.001	3.6838e-188	EpC_Ciliated/Club	Dnah6
Lrrc26	2.73104e-192	0.488131	0.238	0.001	4.4049e-188	EpC_Ciliated/Club	Lrrc26
Tspan12	2.34414e-188	1.2588	0.595	0.013	3.78087e-184	EpC_Ciliated/Club	Tspan1
Ccdc187	6.25069e-181	0.536713	0.238	0.001	1.00817e-176	EpC_Ciliated/Club	Ccdc187
Prr29	3.06998e-178	0.439353	0.214	0.001	4.95158e-174	EpC_Ciliated/Club	Prr29
Vpreb3	2.39483e-176	0.922552	0.357	0.004	3.86262e-172	EpC_Ciliated/Club	Vpreb3
Fmo3	8.18126e-172	0.884085	0.357	0.004	1.31955e-167	EpC_Ciliated/Club	Fmo3
Tctex1d4	5.41599e-171	0.671578	0.238	0.001	8.73546e-167	EpC_Ciliated/Club	Tctex1d4
Scgb3a2	1.86306e-168	4.40634	0.643	0.018	3.00493e-164	EpC_Ciliated/Club	Scgb3a2
Ccdc40	7.89839e-162	0.438378	0.238	0.002	1.27393e-157	EpC_Ciliated/Club	Ccdc40
Mak	1.3656e-153	0.558711	0.238	0.002	2.20257e-149	EpC_Ciliated/Club	Mak
1110017D15Rik	1.74402e-152	1.41041	0.286	0.003	2.81293e-148	EpC_Ciliated/Club	1110017D15Rik
Cfap53	3.054e-152	0.812508	0.286	0.003	4.9258e-148	EpC_Ciliated/Club	Cfap53
Cfap126	2.72058e-147	0.978094	0.286	0.003	4.38802e-143	EpC_Ciliated/Club	Cfap126
Foxj1	1.44448e-146	1.4208	0.333	0.005	2.32981e-142	EpC_Ciliated/Club	Foxj1
Rsph1	1.058e-143	0.886998	0.31	0.004	1.70644e-139	EpC_Ciliated/Club	Rsph1
Aldh1a71	1.57716e-143	0.772353	0.548	0.015	2.54381e-139	EpC_Ciliated/Club	Aldh1a7
Ffar4	1.53283e-142	0.436917	0.262	0.003	2.47231e-138	EpC_Ciliated/Club	Ffar4
Pon11	4.18198e-141	0.698746	0.405	0.008	6.74511e-137	EpC_Ciliated/Club	Pon1
Nek5	2.27733e-138	0.438378	0.214	0.002	3.6731e-134	EpC_Ciliated/Club	Nek5
Cldn31	5.78848e-131	1.98919	0.833	0.041	9.33624e-127	EpC_Ciliated/Club	Cldn3
Fhad1	5.21109e-126	0.86644	0.31	0.005	8.40496e-122	EpC_Ciliated/Club	Fhad1
Arhgdig	6.50948e-122	0.972269	0.333	0.006	1.04991e-117	EpC_Ciliated/Club	Arhgdig
2410004P03Rik	1.32341e-118	0.487157	0.214	0.002	2.13452e-114	EpC_Ciliated/Club	2410004P03Rik
Cbr21	1.61855e-113	4.55716	0.905	0.062	2.61057e-109	EpC_Ciliated/Club	Cbr2
Tstd1	4.28863e-113	0.558224	0.214	0.002	6.91713e-109	EpC_Ciliated/Club	Tstd1
Ccdc30	5.05996e-108	0.486914	0.214	0.002	8.16121e-104	EpC_Ciliated/Club	Ccdc30
Itpka	5.05996e-108	0.385631	0.214	0.002	8.16121e-104	EpC_Ciliated/Club	Itpka
Capsl	5.39993e-108	0.462008	0.214	0.002	8.70955e-104	EpC_Ciliated/Club	Capsl
Retnla	3.07244e-107	3.55572	0.405	0.011	4.95555e-103	EpC_Ciliated/Club	Retnla
Smim5	1.96997e-105	0.459334	0.262	0.004	3.17736e-101	EpC_Ciliated/Club	Smim5
Kcnrg	2.04822e-103	0.461522	0.214	0.003	3.30357e-99	EpC_Ciliated/Club	Kcnrg
Cldn71	7.01399e-100	1.20917	0.643	0.032	1.13129e-95	EpC_Ciliated/Club	Cldn7
Nme5	1.53052e-99	0.483996	0.262	0.004	2.46857e-95	EpC_Ciliated/Club	Nme5
Tekt1	2.24046e-99	0.486184	0.214	0.003	3.61363e-95	EpC_Ciliated/Club	Tekt1
Ccdc162	1.49583e-98	0.460063	0.238	0.004	2.41263e-94	EpC_Ciliated/Club	Ccdc162
Wfdc21	3.48323e-98	3.91432	0.881	0.066	5.6181e-94	EpC_Ciliated/Club	Wfdc2
Dynlrb2	6.01692e-98	1.63211	0.286	0.006	9.70468e-94	EpC_Ciliated/Club	Dynlrb2
Erich2	1.74872e-95	0.461035	0.214	0.003	2.82051e-91	EpC_Ciliated/Club	Erich2
Myb	2.12918e-95	0.508729	0.214	0.003	3.43416e-91	EpC_Ciliated/Club	Myb
2610028H24Rik	2.64068e-95	0.74843	0.286	0.006	4.25916e-91	EpC_Ciliated/Club	2610028H24Rik
Ccdc39	1.18035e-92	0.730879	0.238	0.004	1.90379e-88	EpC_Ciliated/Club	Ccdc39
Gdpd2	1.38387e-91	0.275236	0.214	0.003	2.23204e-87	EpC_Ciliated/Club	Gdpd2
5330417C22Rik1	2.04958e-91	0.772833	0.405	0.013	3.30576e-87	EpC_Ciliated/Club	5330417C22Rik
Scnn1b	3.50233e-89	0.463973	0.357	0.01	5.64891e-85	EpC_Ciliated/Club	Scnn1b
Bbof1	2.05428e-88	0.330732	0.214	0.003	3.31335e-84	EpC_Ciliated/Club	Bbof1
Ccdc17	2.19333e-85	0.456422	0.262	0.005	3.53762e-81	EpC_Ciliated/Club	Ccdc17
Sec14l31	1.09844e-84	2.82059	0.714	0.049	1.77168e-80	EpC_Ciliated/Club	Sec14l3
Saxo2	1.51109e-82	0.508972	0.214	0.004	2.43723e-78	EpC_Ciliated/Club	Saxo2
Spaca9	1.61006e-82	0.485211	0.214	0.004	2.59686e-78	EpC_Ciliated/Club	Spaca9
Cyp2b101	3.5047e-82	0.75646	0.524	0.025	5.65273e-78	EpC_Ciliated/Club	Cyp2b10
Lrrc71	9.47305e-80	0.408222	0.214	0.004	1.52791e-75	EpC_Ciliated/Club	Lrrc71
Cldn10	2.58148e-79	1.23348	0.571	0.033	4.16367e-75	EpC_Ciliated/Club	Cldn10
Dnah12	1.06461e-78	1.05279	0.31	0.009	1.7171e-74	EpC_Ciliated/Club	Dnah12
Riiad1	1.94883e-78	1.02471	0.262	0.006	3.14327e-74	EpC_Ciliated/Club	Riiad1
Gsta41	2.64278e-78	1.53058	0.786	0.066	4.26254e-74	EpC_Ciliated/Club	Gsta4
Cdh11	7.96448e-77	1.26236	0.619	0.039	1.28459e-72	EpC_Ciliated/Club	Cdh1
1700088E04Rik	1.52019e-76	0.574994	0.262	0.006	2.45192e-72	EpC_Ciliated/Club	1700088E04Rik
Hp1	1.55278e-74	4.06837	0.81	0.076	2.50447e-70	EpC_Ciliated/Club	Hp
Tbx1	2.68701e-74	0.348488	0.262	0.006	4.33388e-70	EpC_Ciliated/Club	Tbx1
Scnn1a1	2.00781e-73	1.17397	0.643	0.044	3.2384e-69	EpC_Ciliated/Club	Scnn1a
Scgb1c11	2.53192e-71	0.498077	0.31	0.01	4.08374e-67	EpC_Ciliated/Club	Scgb1c1
Enkur	1.0407e-70	0.620324	0.238	0.006	1.67854e-66	EpC_Ciliated/Club	Enkur
Tacstd21	5.6597e-69	0.578524	0.405	0.018	9.12853e-65	EpC_Ciliated/Club	Tacstd2
Sftpd1	4.3073e-63	1.39171	0.643	0.049	6.94725e-59	EpC_Ciliated/Club	Sftpd
Eppk1	1.02584e-61	0.475277	0.262	0.008	1.65457e-57	EpC_Ciliated/Club	Eppk1
Osbpl6	1.29018e-58	0.763985	0.381	0.019	2.08094e-54	EpC_Ciliated/Club	Osbpl6
Kcnk21	1.51064e-58	0.80432	0.452	0.027	2.43651e-54	EpC_Ciliated/Club	Kcnk2
Rab251	1.55488e-58	0.478432	0.405	0.021	2.50787e-54	EpC_Ciliated/Club	Rab25
Iqcg	5.63267e-58	0.660656	0.262	0.009	9.08494e-54	EpC_Ciliated/Club	Iqcg
Emb1	2.20559e-57	1.19991	0.69	0.066	3.5574e-53	EpC_Ciliated/Club	Emb
Epcam1	1.65564e-56	1.15596	0.5	0.035	2.67039e-52	EpC_Ciliated/Club	Epcam
Atp1b11	3.26255e-55	1.65617	0.786	0.087	5.26217e-51	EpC_Ciliated/Club	Atp1b1
Chchd101	6.6428e-55	2.52675	0.762	0.089	1.07142e-50	EpC_Ciliated/Club	Chchd10
Cep126	4.87571e-54	0.919026	0.333	0.016	7.86404e-50	EpC_Ciliated/Club	Cep126
Ldhb1	1.03183e-52	1.70612	0.738	0.089	1.66424e-48	EpC_Ciliated/Club	Ldhb
Wdr66	1.89934e-52	0.597714	0.214	0.006	3.06345e-48	EpC_Ciliated/Club	Wdr66
Ttc361	9.26173e-49	0.342701	0.286	0.013	1.49382e-44	EpC_Ciliated/Club	Ttc36
Liph	5.56095e-48	0.397577	0.262	0.011	8.96926e-44	EpC_Ciliated/Club	Liph
Krt81	2.73949e-47	1.48088	0.69	0.078	4.41852e-43	EpC_Ciliated/Club	Krt8
Dcxr1	6.72193e-47	1.74311	0.714	0.092	1.08418e-42	EpC_Ciliated/Club	Dcxr
Pih1d2	1.05647e-46	0.348005	0.238	0.009	1.70398e-42	EpC_Ciliated/Club	Pih1d2
Mal21	8.4519e-46	0.636405	0.524	0.045	1.36321e-41	EpC_Ciliated/Club	Mal2
Fhdc11	2.11271e-45	0.558371	0.31	0.016	3.40759e-41	EpC_Ciliated/Club	Fhdc1
Sftpb1	2.16136e-44	1.40789	0.595	0.06	3.48605e-40	EpC_Ciliated/Club	Sftpb
Fam161a	1.11876e-43	0.839596	0.238	0.01	1.80444e-39	EpC_Ciliated/Club	Fam161a
Krt181	1.63105e-43	1.33874	0.69	0.083	2.63072e-39	EpC_Ciliated/Club	Krt18
Wdr78	1.89552e-43	0.545382	0.238	0.01	3.05729e-39	EpC_Ciliated/Club	Wdr78
Clic31	3.2341e-41	1.36025	0.667	0.084	5.21628e-37	EpC_Ciliated/Club	Clic3
Acss1	3.3664e-41	0.318624	0.238	0.01	5.42966e-37	EpC_Ciliated/Club	Acss1
Prss81	8.13349e-41	0.389644	0.286	0.015	1.31185e-36	EpC_Ciliated/Club	Prss8
Gsto1	2.06584e-40	1.05908	0.595	0.071	3.33199e-36	EpC_Ciliated/Club	Gsto1
Cxcl151	1.07808e-39	0.428639	0.524	0.051	1.73883e-35	EpC_Ciliated/Club	Cxcl15
2310007B03Rik	1.86737e-39	0.261924	0.214	0.009	3.01188e-35	EpC_Ciliated/Club	2310007B03Rik
Atp6v1c21	3.41833e-38	0.419326	0.333	0.022	5.51343e-34	EpC_Ciliated/Club	Atp6v1c2
Spint21	3.42426e-38	1.33862	0.738	0.117	5.52299e-34	EpC_Ciliated/Club	Spint2
Sfta21	4.66015e-38	0.678125	0.429	0.035	7.51636e-34	EpC_Ciliated/Club	Sfta2
Epb41l4b	5.22847e-38	0.368692	0.238	0.012	8.433e-34	EpC_Ciliated/Club	Epb41l4b
Cds11	1.86281e-37	0.412066	0.286	0.017	3.00452e-33	EpC_Ciliated/Club	Cds1
Smim61	2.27882e-37	0.614966	0.333	0.023	3.67551e-33	EpC_Ciliated/Club	Smim6
Klf51	1.50924e-36	0.501769	0.476	0.047	2.43425e-32	EpC_Ciliated/Club	Klf5
Krt19	6.88568e-36	1.183	0.619	0.078	1.11059e-31	EpC_Ciliated/Club	Krt19
Runx11	2.5025e-35	1.08541	0.643	0.093	4.03629e-31	EpC_Ciliated/Club	Runx1
Smim221	2.71863e-35	0.474629	0.333	0.025	4.38488e-31	EpC_Ciliated/Club	Smim22
Sdc11	1.17384e-34	0.720154	0.524	0.058	1.89328e-30	EpC_Ciliated/Club	Sdc1
Stx191	3.32482e-34	0.315734	0.238	0.013	5.36261e-30	EpC_Ciliated/Club	Stx19
Ddo	6.83204e-33	0.291385	0.214	0.011	1.10194e-28	EpC_Ciliated/Club	Ddo
Cystm11	1.24213e-32	0.878449	0.643	0.095	2.00343e-28	EpC_Ciliated/Club	Cystm1
Nkx2-11	1.65153e-32	0.551712	0.405	0.038	2.66375e-28	EpC_Ciliated/Club	Nkx2-1
Cd551	3.67539e-32	1.06259	0.595	0.088	5.92803e-28	EpC_Ciliated/Club	Cd55
Sema3e	5.60207e-32	0.469577	0.286	0.02	9.03559e-28	EpC_Ciliated/Club	Sema3e
Spint11	1.31237e-31	0.385813	0.262	0.017	2.11673e-27	EpC_Ciliated/Club	Spint1
Casc1	2.2962e-31	0.44027	0.238	0.014	3.70355e-27	EpC_Ciliated/Club	Casc1
Slc7a2	5.79742e-31	0.350048	0.286	0.02	9.35067e-27	EpC_Ciliated/Club	Slc7a2
Enah	7.98905e-31	0.740363	0.548	0.075	1.28855e-26	EpC_Ciliated/Club	Enah
Prr15l1	8.13519e-31	0.674785	0.476	0.056	1.31213e-26	EpC_Ciliated/Club	Prr15l
Muc11	9.02476e-31	0.661846	0.381	0.036	1.4556e-26	EpC_Ciliated/Club	Muc1
Myh141	1.1306e-30	0.616448	0.405	0.04	1.82355e-26	EpC_Ciliated/Club	Myh14
Ces1d1	2.01916e-30	2.0966	0.786	0.172	3.2567e-26	EpC_Ciliated/Club	Ces1d
Tst1	2.3149e-30	0.876613	0.643	0.104	3.7337e-26	EpC_Ciliated/Club	Tst
Wwc11	3.40207e-30	0.597312	0.5	0.061	5.4872e-26	EpC_Ciliated/Club	Wwc1
Aox31	4.65155e-30	1.06043	0.476	0.059	7.50249e-26	EpC_Ciliated/Club	Aox3
Tmprss2	5.23142e-30	0.255433	0.214	0.012	8.43776e-26	EpC_Ciliated/Club	Tmprss2
Ccpg1os	2.65124e-29	0.531937	0.262	0.019	4.27618e-25	EpC_Ciliated/Club	Ccpg1os
Cyp2s1	6.6588e-29	1.5009	0.381	0.04	1.074e-24	EpC_Ciliated/Club	Cyp2s1
Foxa11	7.14455e-29	0.395409	0.214	0.013	1.15234e-24	EpC_Ciliated/Club	Foxa1
Aqp51	8.34798e-29	1.04495	0.452	0.053	1.34645e-24	EpC_Ciliated/Club	Aqp5
Irx31	8.55114e-29	0.500499	0.333	0.03	1.37921e-24	EpC_Ciliated/Club	Irx3
Ccdc189	1.04724e-28	0.421666	0.214	0.013	1.68909e-24	EpC_Ciliated/Club	Ccdc189
Rac31	1.62914e-28	0.496105	0.31	0.026	2.62765e-24	EpC_Ciliated/Club	Rac3
Kcnk11	2.16545e-28	0.305901	0.238	0.016	3.49266e-24	EpC_Ciliated/Club	Kcnk1
Ctsh1	3.60017e-28	0.507563	0.69	0.117	5.80671e-24	EpC_Ciliated/Club	Ctsh
Fgfbp1	4.48078e-28	0.339816	0.214	0.013	7.22706e-24	EpC_Ciliated/Club	Fgfbp1
Slc16a71	4.80562e-28	0.341498	0.214	0.013	7.75099e-24	EpC_Ciliated/Club	Slc16a7
Mgat3	6.8255e-28	0.259036	0.214	0.013	1.10088e-23	EpC_Ciliated/Club	Mgat3
Spa17	9.83772e-28	0.658528	0.286	0.024	1.58673e-23	EpC_Ciliated/Club	Spa17
Selenbp11	3.45122e-27	2.63522	0.762	0.187	5.56647e-23	EpC_Ciliated/Club	Selenbp1
Ccdc88c	1.73424e-26	0.492319	0.31	0.028	2.79715e-22	EpC_Ciliated/Club	Ccdc88c
Ccdc181	4.4272e-26	0.481051	0.262	0.021	7.14062e-22	EpC_Ciliated/Club	Ccdc181
Chil11	4.46301e-26	0.430077	0.405	0.046	7.19839e-22	EpC_Ciliated/Club	Chil1
Rsph9	6.55192e-26	0.884692	0.31	0.03	1.05676e-21	EpC_Ciliated/Club	Rsph9
Ank31	1.15801e-25	0.560041	0.333	0.033	1.86775e-21	EpC_Ciliated/Club	Ank3
Mlf1	2.44831e-25	0.753771	0.286	0.026	3.94888e-21	EpC_Ciliated/Club	Mlf1
Gipc2	5.05221e-25	0.70056	0.381	0.044	8.1487e-21	EpC_Ciliated/Club	Gipc2
Gstz11	1.11469e-24	0.52541	0.405	0.051	1.79788e-20	EpC_Ciliated/Club	Gstz1
Rbp4	1.11711e-24	0.377272	0.333	0.034	1.80178e-20	EpC_Ciliated/Club	Rbp4
Prkcz1	1.46135e-24	0.399148	0.357	0.039	2.357e-20	EpC_Ciliated/Club	Prkcz
Anxa8	2.12603e-24	0.404517	0.262	0.022	3.42907e-20	EpC_Ciliated/Club	Anxa8
Mgst11	4.08826e-24	1.97295	0.81	0.235	6.59396e-20	EpC_Ciliated/Club	Mgst1
Akr1c14	4.76906e-24	0.388811	0.238	0.018	7.69201e-20	EpC_Ciliated/Club	Akr1c14
Stard101	5.43955e-24	0.520808	0.405	0.052	8.77344e-20	EpC_Ciliated/Club	Stard10
Cfap45	1.89722e-23	0.489659	0.214	0.016	3.06003e-19	EpC_Ciliated/Club	Cfap45
Celsr11	3.06496e-23	0.256873	0.214	0.016	4.94347e-19	EpC_Ciliated/Club	Celsr1
B430010I23Rik	4.33928e-23	0.961456	0.381	0.049	6.99883e-19	EpC_Ciliated/Club	B430010I23Rik
Irx51	9.51449e-23	0.315997	0.262	0.023	1.53459e-18	EpC_Ciliated/Club	Irx5
Myo5c1	1.15008e-22	0.366575	0.262	0.024	1.85496e-18	EpC_Ciliated/Club	Myo5c
Prdx61	1.40164e-22	2.37952	0.976	0.441	2.26071e-18	EpC_Ciliated/Club	Prdx6
Nt5e	1.40468e-22	0.266281	0.214	0.016	2.26561e-18	EpC_Ciliated/Club	Nt5e
Cfap69	2.19378e-22	0.573446	0.238	0.02	3.53834e-18	EpC_Ciliated/Club	Cfap69
Aldh3b1	2.44085e-22	0.952367	0.381	0.051	3.93685e-18	EpC_Ciliated/Club	Aldh3b1
Aldh1a1	2.67731e-22	1.5209	0.786	0.205	4.31824e-18	EpC_Ciliated/Club	Aldh1a1
Prom1	4.54887e-22	0.645504	0.286	0.029	7.33688e-18	EpC_Ciliated/Club	Prom1
Ehf1	4.80959e-22	0.423112	0.238	0.02	7.75738e-18	EpC_Ciliated/Club	Ehf
Dsp1	1.51758e-21	0.34815	0.238	0.021	2.44771e-17	EpC_Ciliated/Club	Dsp
Scgb1a1	1.79079e-21	9.14492	0.952	0.632	2.88837e-17	EpC_Ciliated/Club	Scgb1a1
Dzip1l	1.7785e-20	0.504898	0.238	0.022	2.86854e-16	EpC_Ciliated/Club	Dzip1l
Krt71	4.74804e-20	0.412125	0.5	0.083	7.65811e-16	EpC_Ciliated/Club	Krt7
Fbxo36	7.1026e-20	0.486545	0.214	0.018	1.14558e-15	EpC_Ciliated/Club	Fbxo36
Chchd6	2.26026e-18	0.581395	0.381	0.06	3.64557e-14	EpC_Ciliated/Club	Chchd6
Epb41l1	3.87438e-18	0.271505	0.238	0.024	6.24898e-14	EpC_Ciliated/Club	Epb41l1
Sfn1	6.04485e-18	0.662537	0.333	0.047	9.74974e-14	EpC_Ciliated/Club	Sfn
Traf3ip1	7.54106e-18	1.07614	0.31	0.043	1.2163e-13	EpC_Ciliated/Club	Traf3ip1
Foxa21	8.28652e-18	0.296371	0.214	0.02	1.33653e-13	EpC_Ciliated/Club	Foxa2
Tcea31	8.64805e-18	0.672698	0.381	0.062	1.39484e-13	EpC_Ciliated/Club	Tcea3
Tmem107	8.70664e-18	0.587427	0.31	0.043	1.40429e-13	EpC_Ciliated/Club	Tmem107
Gramd21	1.07456e-17	0.279846	0.238	0.025	1.73315e-13	EpC_Ciliated/Club	Gramd2
Mettl7a11	1.31727e-17	0.737088	0.786	0.225	2.12463e-13	EpC_Ciliated/Club	Mettl7a1
C2cd4b1	1.39639e-17	0.389753	0.214	0.02	2.25224e-13	EpC_Ciliated/Club	C2cd4b
Bphl	6.40844e-17	0.981977	0.405	0.076	1.03362e-12	EpC_Ciliated/Club	Bphl
Epb41l51	1.01315e-16	0.449021	0.333	0.05	1.6341e-12	EpC_Ciliated/Club	Epb41l5
Retreg11	1.67687e-16	0.5662	0.405	0.072	2.70462e-12	EpC_Ciliated/Club	Retreg1
Plekhb11	1.89116e-16	0.386694	0.262	0.032	3.05025e-12	EpC_Ciliated/Club	Plekhb1
Ift81	3.2854e-16	0.62421	0.31	0.046	5.29902e-12	EpC_Ciliated/Club	Ift81
Alcam1	3.49364e-16	0.98681	0.595	0.151	5.6349e-12	EpC_Ciliated/Club	Alcam
Fam213a	3.91922e-16	0.767358	0.333	0.053	6.3213e-12	EpC_Ciliated/Club	Fam213a
Acot11	3.94491e-16	0.844531	0.333	0.053	6.36275e-12	EpC_Ciliated/Club	Acot1
Clip41	4.06533e-16	0.28243	0.238	0.027	6.55697e-12	EpC_Ciliated/Club	Clip4
Nupr11	4.89127e-16	1.14887	0.738	0.221	7.88913e-12	EpC_Ciliated/Club	Nupr1
Cetn4	7.65373e-16	0.525262	0.214	0.023	1.23447e-11	EpC_Ciliated/Club	Cetn4
Slc25a101	8.18581e-16	0.329066	0.286	0.039	1.32029e-11	EpC_Ciliated/Club	Slc25a10
Ptgr11	9.61351e-16	0.436682	0.262	0.034	1.55056e-11	EpC_Ciliated/Club	Ptgr1
Il18r11	2.00055e-15	0.665369	0.381	0.067	3.22668e-11	EpC_Ciliated/Club	Il18r1
Map71	3.74746e-15	0.50269	0.31	0.048	6.04429e-11	EpC_Ciliated/Club	Map7
Kif21a	1.43362e-14	0.892597	0.357	0.068	2.31229e-10	EpC_Ciliated/Club	Kif21a
Tmc41	2.43168e-14	0.360838	0.31	0.049	3.92206e-10	EpC_Ciliated/Club	Tmc4
Gm1673	3.18728e-14	0.585368	0.214	0.026	5.14076e-10	EpC_Ciliated/Club	Gm1673
Alas1	3.19017e-14	1.21038	0.762	0.334	5.14543e-10	EpC_Ciliated/Club	Alas1
8430408G22Rik	3.33194e-14	0.536816	0.429	0.089	5.37409e-10	EpC_Ciliated/Club	8430408G22Rik
Mns1	4.01727e-14	0.785446	0.238	0.032	6.47946e-10	EpC_Ciliated/Club	Mns1
Gsr	4.46063e-14	0.62368	0.595	0.168	7.19455e-10	EpC_Ciliated/Club	Gsr
Sorl11	5.25622e-14	0.546309	0.429	0.091	8.47775e-10	EpC_Ciliated/Club	Sorl1
1810010H24Rik	5.84059e-14	0.513088	0.357	0.065	9.42028e-10	EpC_Ciliated/Club	1810010H24Rik
Dmkn	9.00519e-14	0.451934	0.238	0.031	1.45245e-09	EpC_Ciliated/Club	Dmkn
Cat1	1.27281e-13	0.672012	0.595	0.177	2.05292e-09	EpC_Ciliated/Club	Cat
Naxd1	5.92351e-13	0.582955	0.714	0.236	9.55403e-09	EpC_Ciliated/Club	Naxd
Gprc5a1	7.79705e-13	0.816593	0.476	0.124	1.25759e-08	EpC_Ciliated/Club	Gprc5a
Car81	9.47123e-13	0.450068	0.429	0.09	1.52761e-08	EpC_Ciliated/Club	Car8
Dusp18	1.25991e-12	0.385519	0.238	0.035	2.03211e-08	EpC_Ciliated/Club	Dusp18
Pfn2	1.81047e-12	0.291157	0.214	0.029	2.92011e-08	EpC_Ciliated/Club	Pfn2
Wdr60	2.54544e-12	0.705976	0.262	0.043	4.10554e-08	EpC_Ciliated/Club	Wdr60
2310030G06Rik1	2.66087e-12	0.26273	0.214	0.029	4.29172e-08	EpC_Ciliated/Club	2310030G06Rik
Cep70	3.69549e-12	0.322294	0.262	0.042	5.96045e-08	EpC_Ciliated/Club	Cep70
1110032A03Rik	7.22941e-12	0.481565	0.405	0.095	1.16603e-07	EpC_Ciliated/Club	1110032A03Rik
Pygl	9.21429e-12	0.286433	0.214	0.03	1.48617e-07	EpC_Ciliated/Club	Pygl
Etfbkmt	9.67887e-12	0.290448	0.214	0.03	1.56111e-07	EpC_Ciliated/Club	Etfbkmt
Hdc1	1.10347e-11	0.879856	0.286	0.054	1.77979e-07	EpC_Ciliated/Club	Hdc
Crb31	1.21255e-11	0.276563	0.214	0.03	1.95572e-07	EpC_Ciliated/Club	Crb3
Fam13a	1.4042e-11	0.818772	0.333	0.071	2.26483e-07	EpC_Ciliated/Club	Fam13a
Ift88	2.47324e-11	0.567268	0.238	0.039	3.98909e-07	EpC_Ciliated/Club	Ift88
Gsta3	2.50474e-11	0.811768	0.571	0.173	4.03989e-07	EpC_Ciliated/Club	Gsta3
Por1	2.89285e-11	1.17157	0.714	0.355	4.66587e-07	EpC_Ciliated/Club	Por
Ttll3	3.54035e-11	0.373359	0.238	0.039	5.71023e-07	EpC_Ciliated/Club	Ttll3
Abcc3	3.72339e-11	0.296055	0.238	0.038	6.00546e-07	EpC_Ciliated/Club	Abcc3
Porcn	8.05302e-11	0.397948	0.262	0.047	1.29887e-06	EpC_Ciliated/Club	Porcn
Ptprf1	8.37791e-11	0.538217	0.405	0.096	1.35127e-06	EpC_Ciliated/Club	Ptprf
Rasd11	1.1149e-10	0.336688	0.238	0.04	1.79821e-06	EpC_Ciliated/Club	Rasd1
Rabl2	1.24424e-10	0.361394	0.214	0.033	2.00684e-06	EpC_Ciliated/Club	Rabl2
Cebpa1	1.48178e-10	0.316267	0.262	0.047	2.38996e-06	EpC_Ciliated/Club	Cebpa
Ascc1	1.58322e-10	0.637175	0.333	0.077	2.55357e-06	EpC_Ciliated/Club	Ascc1
Mecom1	1.65884e-10	0.41147	0.476	0.13	2.67555e-06	EpC_Ciliated/Club	Mecom
Zdhhc1	1.71505e-10	0.363706	0.31	0.064	2.76621e-06	EpC_Ciliated/Club	Zdhhc1
Acsl3	2.26615e-10	0.70462	0.333	0.078	3.65508e-06	EpC_Ciliated/Club	Acsl3
Nphp1	2.49172e-10	0.299788	0.238	0.041	4.0189e-06	EpC_Ciliated/Club	Nphp1
Dync2h1	3.23566e-10	0.625604	0.238	0.043	5.2188e-06	EpC_Ciliated/Club	Dync2h1
Perp1	4.62183e-10	0.404517	0.214	0.035	7.45455e-06	EpC_Ciliated/Club	Perp
B9d1	9.76242e-10	0.347823	0.238	0.044	1.57458e-05	EpC_Ciliated/Club	B9d1
Cep290	2.09322e-09	0.920773	0.357	0.096	3.37616e-05	EpC_Ciliated/Club	Cep290
Cdc14a	2.3349e-09	0.74504	0.286	0.066	3.76596e-05	EpC_Ciliated/Club	Cdc14a
Sord1	3.14911e-09	0.452024	0.214	0.039	5.0792e-05	EpC_Ciliated/Club	Sord
Calml4	3.15106e-09	0.717541	0.238	0.048	5.08235e-05	EpC_Ciliated/Club	Calml4
Osgin11	3.25914e-09	0.321216	0.286	0.061	5.25667e-05	EpC_Ciliated/Club	Osgin1
Npc21	3.25937e-09	0.938379	0.952	0.711	5.25704e-05	EpC_Ciliated/Club	Npc2
Dnaja4	3.8761e-09	0.465595	0.333	0.084	6.25175e-05	EpC_Ciliated/Club	Dnaja4
Fxyd3	4.15306e-09	0.628572	0.238	0.044	6.69847e-05	EpC_Ciliated/Club	Fxyd3
Lsr1	4.36836e-09	0.257023	0.238	0.045	7.04572e-05	EpC_Ciliated/Club	Lsr
S100a111	4.85027e-09	0.891658	1	0.822	7.82299e-05	EpC_Ciliated/Club	S100a11
Fam46c	8.20275e-09	0.309275	0.31	0.072	0.000132302	EpC_Ciliated/Club	Fam46c
Cisd1	1.04803e-08	0.593405	0.595	0.242	0.000169037	EpC_Ciliated/Club	Cisd1
Fsd1l	1.19399e-08	0.319966	0.214	0.04	0.000192579	EpC_Ciliated/Club	Fsd1l
Entpd5	2.58291e-08	0.311387	0.238	0.05	0.000416598	EpC_Ciliated/Club	Entpd5
Arrdc11	2.97051e-08	0.26632	0.31	0.076	0.000479113	EpC_Ciliated/Club	Arrdc1
Ptpn13	4.49535e-08	0.253809	0.262	0.058	0.000725056	EpC_Ciliated/Club	Ptpn13
Cbr3	7.05699e-08	0.435129	0.31	0.082	0.00113822	EpC_Ciliated/Club	Cbr3
Elof1	7.12025e-08	1.55375	0.5	0.214	0.00114842	EpC_Ciliated/Club	Elof1
Bola1	8.6417e-08	0.379293	0.405	0.127	0.00139382	EpC_Ciliated/Club	Bola1
Fgfr21	9.47711e-08	0.297601	0.286	0.071	0.00152856	EpC_Ciliated/Club	Fgfr2
Gstk11	1.5069e-07	0.393645	0.286	0.075	0.00243047	EpC_Ciliated/Club	Gstk1
Gstm1	1.92353e-07	0.930114	0.881	0.624	0.00310246	EpC_Ciliated/Club	Gstm1
Tmem2051	2.21444e-07	0.433636	0.595	0.25	0.00357166	EpC_Ciliated/Club	Tmem205
H2afj1	2.47212e-07	0.639822	0.714	0.372	0.00398728	EpC_Ciliated/Club	H2afj
Ccp110	2.70261e-07	0.493043	0.238	0.056	0.00435904	EpC_Ciliated/Club	Ccp110
Mettl261	2.73498e-07	0.315198	0.333	0.097	0.00441124	EpC_Ciliated/Club	Mettl26
1110004E09Rik	3.2975e-07	0.9711	0.333	0.11	0.00531854	EpC_Ciliated/Club	1110004E09Rik
Pdk4	3.68251e-07	0.291643	0.238	0.055	0.00593951	EpC_Ciliated/Club	Pdk4
Ezr1	4.98149e-07	0.991872	0.548	0.247	0.00803464	EpC_Ciliated/Club	Ezr
mt-Nd21	6.07579e-07	0.90576	0.976	0.994	0.00979964	EpC_Ciliated/Club	mt-Nd2
Ift74	6.28386e-07	0.56104	0.286	0.084	0.0101352	EpC_Ciliated/Club	Ift74
F31	6.33955e-07	0.682476	0.31	0.091	0.0102251	EpC_Ciliated/Club	F3
Net1	7.98778e-07	0.47064	0.381	0.13	0.0128835	EpC_Ciliated/Club	Net1
Cyb5a	1.19321e-06	0.884734	0.929	0.769	0.0192452	EpC_Ciliated/Club	Cyb5a
mt-Nd51	1.22837e-06	0.85408	0.929	0.842	0.0198123	EpC_Ciliated/Club	mt-Nd5
Gdpd1	1.62059e-06	0.479741	0.452	0.179	0.0261385	EpC_Ciliated/Club	Gdpd1
Nek1	1.67044e-06	0.366209	0.238	0.061	0.0269425	EpC_Ciliated/Club	Nek1
Dcaf111	1.80232e-06	0.351918	0.357	0.119	0.0290695	EpC_Ciliated/Club	Dcaf11
Slc26a2	1.97202e-06	0.345074	0.357	0.119	0.0318067	EpC_Ciliated/Club	Slc26a2
Gclc1	2.09715e-06	0.744053	0.405	0.152	0.0338249	EpC_Ciliated/Club	Gclc
Trf	3.05821e-06	0.557531	0.429	0.164	0.0493259	EpC_Ciliated/Club	Trf
Uhrf1bp1l1	3.14957e-06	0.334302	0.333	0.107	0.0507994	EpC_Ciliated/Club	Uhrf1bp1l
Eml2	3.4597e-06	0.296354	0.262	0.074	0.0558015	EpC_Ciliated/Club	Eml2
Dnajc15	4.65042e-06	0.474463	0.357	0.129	0.0750067	EpC_Ciliated/Club	Dnajc15
Ruvbl2	6.52479e-06	0.358795	0.333	0.115	0.105238	EpC_Ciliated/Club	Ruvbl2
Cd24a	6.52999e-06	1.16954	0.69	0.369	0.105322	EpC_Ciliated/Club	Cd24a
Sco2	6.53188e-06	0.277535	0.214	0.055	0.105353	EpC_Ciliated/Club	Sco2
Strbp	6.83631e-06	0.46254	0.31	0.104	0.110263	EpC_Ciliated/Club	Strbp
Slc1a51	8.93009e-06	0.403809	0.452	0.185	0.144033	EpC_Ciliated/Club	Slc1a5
Tctex1d2	8.93265e-06	0.310355	0.238	0.067	0.144075	EpC_Ciliated/Club	Tctex1d2
Sqle	9.01209e-06	0.254941	0.238	0.066	0.145356	EpC_Ciliated/Club	Sqle
Anxa41	9.57572e-06	0.336747	0.476	0.2	0.154447	EpC_Ciliated/Club	Anxa4
Idh21	1.29136e-05	0.454971	0.5	0.229	0.208284	EpC_Ciliated/Club	Idh2
Acot13	1.3148e-05	0.357503	0.333	0.116	0.212064	EpC_Ciliated/Club	Acot13
Gde11	1.36902e-05	0.685868	0.476	0.233	0.220809	EpC_Ciliated/Club	Gde1
Gm17018	1.55473e-05	0.647001	0.333	0.125	0.250763	EpC_Ciliated/Club	Gm17018
Hspa2	2.11687e-05	0.461237	0.286	0.096	0.34143	EpC_Ciliated/Club	Hspa2
Acsl1	2.28416e-05	0.276492	0.262	0.082	0.368412	EpC_Ciliated/Club	Acsl1
Vamp81	2.39328e-05	0.621422	0.786	0.525	0.386012	EpC_Ciliated/Club	Vamp8
Pon31	2.44205e-05	0.266344	0.31	0.106	0.393878	EpC_Ciliated/Club	Pon3
Tppp3	2.5651e-05	2.02241	0.381	0.181	0.413726	EpC_Ciliated/Club	Tppp3
Atp13a31	3.55112e-05	0.343526	0.524	0.249	0.57276	EpC_Ciliated/Club	Atp13a3
Gpx81	3.59086e-05	0.32158	0.333	0.123	0.579169	EpC_Ciliated/Club	Gpx8
Pi4k2b1	3.67294e-05	0.311955	0.286	0.097	0.592409	EpC_Ciliated/Club	Pi4k2b
Fdx11	3.81186e-05	0.400977	0.524	0.266	0.614816	EpC_Ciliated/Club	Fdx1
Sod2	4.97935e-05	0.471792	0.619	0.359	0.803119	EpC_Ciliated/Club	Sod2
Naxe1	5.00583e-05	0.456193	0.429	0.193	0.807391	EpC_Ciliated/Club	Naxe
Cry2	5.40531e-05	0.254932	0.286	0.097	0.871823	EpC_Ciliated/Club	Cry2
4933434E20Rik	6.40553e-05	1.21412	0.357	0.169	1	EpC_Ciliated/Club	4933434E20Rik
Anxa1	8.0022e-05	0.667465	0.452	0.215	1	EpC_Ciliated/Club	Anxa1
Kif3a	9.09574e-05	0.369393	0.262	0.093	1	EpC_Ciliated/Club	Kif3a
Jag1	0.000105361	0.333872	0.286	0.105	1	EpC_Ciliated/Club	Jag1
Pigp	0.000106609	0.347658	0.476	0.23	1	EpC_Ciliated/Club	Pigp
Herpud11	0.000125395	0.47603	0.548	0.314	1	EpC_Ciliated/Club	Herpud1
Gstm2	0.000181322	0.394904	0.571	0.306	1	EpC_Ciliated/Club	Gstm2
Chka1	0.000185855	0.802677	0.452	0.23	1	EpC_Ciliated/Club	Chka
Pla2g16	0.000258615	0.668279	0.381	0.185	1	EpC_Ciliated/Club	Pla2g16
Siva11	0.000473045	0.28717	0.405	0.191	1	EpC_Ciliated/Club	Siva1
Pex7	0.00047697	0.354031	0.262	0.105	1	EpC_Ciliated/Club	Pex7
Cp	0.000502155	0.861515	0.357	0.163	1	EpC_Ciliated/Club	Cp
Nat9	0.000507265	0.287472	0.262	0.099	1	EpC_Ciliated/Club	Nat9
Asph	0.000560915	0.265232	0.238	0.087	1	EpC_Ciliated/Club	Asph
Hes6	0.000615943	0.399209	0.238	0.091	1	EpC_Ciliated/Club	Hes6
Zc2hc1a	0.000716515	0.322	0.31	0.138	1	EpC_Ciliated/Club	Zc2hc1a
Slc23a2	0.000740195	0.670159	0.31	0.154	1	EpC_Ciliated/Club	Slc23a2
Cdkn1c	0.000758566	1.14733	0.31	0.14	1	EpC_Ciliated/Club	Cdkn1c
Fth1	0.00078875	0.428139	1	0.996	1	EpC_Ciliated/Club	Fth1
Cfap43	0.000822137	0.463861	0.262	0.111	1	EpC_Ciliated/Club	Cfap43
Chpt11	0.000844966	0.399356	0.429	0.217	1	EpC_Ciliated/Club	Chpt1
Cbr1	0.000881541	0.323162	0.333	0.151	1	EpC_Ciliated/Club	Cbr1
Cpm1	0.000926918	0.393817	0.238	0.093	1	EpC_Ciliated/Club	Cpm
Plxnb21	0.00101205	0.492137	0.381	0.193	1	EpC_Ciliated/Club	Plxnb2
Hspa4l	0.00102977	1.13371	0.31	0.161	1	EpC_Ciliated/Club	Hspa4l
Mycbp	0.00117681	0.510145	0.262	0.116	1	EpC_Ciliated/Club	Mycbp
Rabgap1l	0.00132731	0.402648	0.31	0.145	1	EpC_Ciliated/Club	Rabgap1l
Pgd1	0.00142481	0.258929	0.357	0.174	1	EpC_Ciliated/Club	Pgd
Prdx51	0.00167275	0.747282	0.548	0.374	1	EpC_Ciliated/Club	Prdx5
mt-Nd41	0.00169021	0.581724	0.976	0.995	1	EpC_Ciliated/Club	mt-Nd4
Map1b	0.00185596	0.772027	0.333	0.181	1	EpC_Ciliated/Club	Map1b
Tceal91	0.00236291	0.34572	0.69	0.493	1	EpC_Ciliated/Club	Tceal9
Cspp1	0.00255928	0.499045	0.333	0.176	1	EpC_Ciliated/Club	Cspp1
Sms1	0.002927	0.34735	0.286	0.133	1	EpC_Ciliated/Club	Sms
Cetn2	0.00295141	0.5082	0.333	0.181	1	EpC_Ciliated/Club	Cetn2
Larp4b1	0.0029808	0.345543	0.476	0.285	1	EpC_Ciliated/Club	Larp4b
Lpin21	0.00298371	0.346607	0.381	0.206	1	EpC_Ciliated/Club	Lpin2
Suclg2	0.00305835	0.26032	0.31	0.147	1	EpC_Ciliated/Club	Suclg2
Pgrmc1	0.00413728	0.331201	0.595	0.392	1	EpC_Ciliated/Club	Pgrmc1
Dnajb2	0.00415761	0.251135	0.286	0.134	1	EpC_Ciliated/Club	Dnajb2
D430042O09Rik	0.00485432	0.262241	0.238	0.107	1	EpC_Ciliated/Club	D430042O09Rik
S100a1	0.0051892	0.514558	0.524	0.371	1	EpC_Ciliated/Club	S100a1
Ift172	0.00539542	0.399748	0.238	0.116	1	EpC_Ciliated/Club	Ift172
Emc61	0.0056847	0.572986	0.429	0.281	1	EpC_Ciliated/Club	Emc6
Selenos1	0.00573528	0.554016	0.524	0.39	1	EpC_Ciliated/Club	Selenos
Fam84b1	0.00584196	0.495563	0.262	0.133	1	EpC_Ciliated/Club	Fam84b
Pigyl	0.00754763	0.251864	0.31	0.165	1	EpC_Ciliated/Club	Pigyl
Tbcel	0.00924278	0.302991	0.262	0.133	1	EpC_Ciliated/Club	Tbcel
Ccl21a	0	6.40852	0.913	0.005	0	LEC	Ccl21a
Mmrn1	0	4.34641	1	0.004	0	LEC	Mmrn1
Nts	0	2.58531	0.348	0.001	0	LEC	Nts
Reln	0	2.32429	0.783	0.001	0	LEC	Reln
Prox1	0	1.85515	0.804	0.007	0	LEC	Prox1
Gm21541	0	1.4299	0.522	0	0	LEC	Gm21541
Slc45a3	0	1.15369	0.696	0.006	0	LEC	Slc45a3
Stab2	0	0.881684	0.478	0.002	0	LEC	Stab2
Tbx11	2.16795e-301	0.860964	0.5	0.004	3.49669e-297	LEC	Tbx1
Apba2	8.17231e-287	0.623989	0.326	0.001	1.31811e-282	LEC	Apba2
Mrc1	4.947e-274	1.65358	0.652	0.01	7.97902e-270	LEC	Mrc1
Thy1	1.03953e-226	1.39043	0.783	0.021	1.67665e-222	LEC	Thy1
Btnl9	2.90557e-204	0.672283	0.391	0.004	4.68639e-200	LEC	Btnl9
Pcsk6	5.61428e-194	1.00682	0.609	0.014	9.05527e-190	LEC	Pcsk6
Dtx1	8.8826e-189	0.621067	0.304	0.003	1.43267e-184	LEC	Dtx1
Sema3a	2.34946e-182	1.77526	0.674	0.02	3.78945e-178	LEC	Sema3a
Kcnn3	1.80228e-167	0.875126	0.37	0.005	2.9069e-163	LEC	Kcnn3
Ptx3	2.20993e-166	1.31111	0.391	0.006	3.56439e-162	LEC	Ptx3
F8	8.7772e-160	1.01187	0.478	0.01	1.41567e-155	LEC	F8
Lrrn4cl	5.8344e-146	1.01873	0.565	0.017	9.4103e-142	LEC	Lrrn4cl
Dusp2	1.61478e-117	1.50523	0.609	0.026	2.60447e-113	LEC	Dusp2
Klhl4	1.1703e-113	0.762987	0.37	0.009	1.88757e-109	LEC	Klhl4
Sema3d	3.17784e-107	1.49788	0.891	0.065	5.12554e-103	LEC	Sema3d
Scn1b	2.60918e-104	1.39534	0.652	0.035	4.20834e-100	LEC	Scn1b
Emid1	1.98958e-102	0.691537	0.5	0.02	3.209e-98	LEC	Emid1
Npl	1.07541e-89	0.328814	0.217	0.004	1.73454e-85	LEC	Npl
Sh3gl3	1.83793e-86	0.630097	0.348	0.011	2.9644e-82	LEC	Sh3gl3
Maf	2.76941e-83	3.02328	0.935	0.109	4.46679e-79	LEC	Maf
Gm15655	5.18811e-73	0.400112	0.217	0.005	8.36791e-69	LEC	Gm15655
Rgs16	2.42156e-71	1.1647	0.457	0.025	3.90574e-67	LEC	Rgs16
Nectin21	1.5344e-68	1.45185	0.848	0.101	2.47483e-64	LEC	Nectin2
Dapk2	2.17812e-66	0.588829	0.413	0.021	3.51309e-62	LEC	Dapk2
Tc2n1	1.4712e-64	0.64426	0.413	0.022	2.37291e-60	LEC	Tc2n
Fxyd6	7.50272e-64	1.62186	0.717	0.072	1.21011e-59	LEC	Fxyd6
Kbtbd11	1.90315e-60	0.650202	0.391	0.021	3.06958e-56	LEC	Kbtbd11
Flt4	1.94222e-60	2.76556	0.935	0.167	3.13261e-56	LEC	Flt4
Pglyrp1	1.23902e-56	2.93786	0.63	0.064	1.99841e-52	LEC	Pglyrp1
Gja11	3.30806e-56	1.57442	0.717	0.084	5.33557e-52	LEC	Gja1
Bok	3.90308e-56	1.27425	0.609	0.058	6.29528e-52	LEC	Bok
Sgsm1	2.72079e-53	0.369962	0.239	0.009	4.38836e-49	LEC	Sgsm1
Plce1	1.04899e-50	0.906208	0.587	0.058	1.69192e-46	LEC	Plce1
Gpm6a	1.12653e-50	0.532311	0.609	0.056	1.81699e-46	LEC	Gpm6a
Gm28875	4.57877e-50	0.549035	0.37	0.023	7.3851e-46	LEC	Gm28875
Sncaip	9.59597e-50	0.405223	0.304	0.015	1.54773e-45	LEC	Sncaip
Gmpr	1.42045e-49	0.357918	0.304	0.015	2.29105e-45	LEC	Gmpr
Pgf	2.44048e-49	0.954246	0.413	0.029	3.93626e-45	LEC	Pgf
Adam12	3.05901e-49	0.52096	0.283	0.014	4.93388e-45	LEC	Adam12
Tnfrsf11a	4.5239e-48	0.394535	0.217	0.008	7.29659e-44	LEC	Tnfrsf11a
Stab1	8.49541e-48	2.14698	0.978	0.227	1.37023e-43	LEC	Stab1
Nqo1	2.29159e-47	0.382484	0.304	0.016	3.69611e-43	LEC	Nqo1
Plau	1.41218e-46	0.820261	0.391	0.028	2.27771e-42	LEC	Plau
Fabp4	3.26193e-46	1.71116	0.609	0.068	5.26117e-42	LEC	Fabp4
Itih5	1.98024e-45	0.642199	0.348	0.022	3.19393e-41	LEC	Itih5
Itga91	2.27321e-45	1.31294	0.826	0.137	3.66647e-41	LEC	Itga9
Nrp2	4.2943e-45	2.36939	0.891	0.182	6.92627e-41	LEC	Nrp2
Kctd17	7.52655e-44	1.36949	0.717	0.112	1.21396e-39	LEC	Kctd17
Rgs7bp	8.39698e-44	0.498999	0.326	0.02	1.35435e-39	LEC	Rgs7bp
Olfml2a	2.42365e-43	0.941132	0.457	0.042	3.90911e-39	LEC	Olfml2a
Myo7a	8.11312e-43	0.652222	0.478	0.045	1.30857e-38	LEC	Myo7a
Ggct	2.2249e-42	1.24669	0.63	0.082	3.58854e-38	LEC	Ggct
Meox1	1.66794e-41	0.92988	0.565	0.067	2.69022e-37	LEC	Meox1
Ank	4.6456e-41	0.630573	0.326	0.022	7.49289e-37	LEC	Ank
Rtkn1	1.38162e-40	0.446716	0.304	0.019	2.22842e-36	LEC	Rtkn
Mall	2.42259e-40	0.462164	0.326	0.022	3.9074e-36	LEC	Mall
Kctd12	9.87871e-40	2.06865	0.913	0.237	1.59334e-35	LEC	Kctd12
Gprc5b	1.05805e-39	0.89217	0.587	0.074	1.70653e-35	LEC	Gprc5b
Lcn21	1.62556e-39	3.29555	0.696	0.108	2.62186e-35	LEC	Lcn2
Ndrg1	2.49818e-39	1.47212	0.87	0.18	4.02931e-35	LEC	Ndrg1
Ttc91	9.0884e-39	0.514698	0.37	0.03	1.46587e-34	LEC	Ttc9
Rspo3	6.21883e-38	0.665286	0.304	0.021	1.00303e-33	LEC	Rspo3
Cpne2	5.91757e-37	0.824549	0.543	0.069	9.54444e-33	LEC	Cpne2
Lrg11	8.8479e-37	1.45829	0.674	0.105	1.42708e-32	LEC	Lrg1
Apold1	3.88946e-36	1.62275	0.652	0.105	6.27331e-32	LEC	Apold1
Prkcq	3.68578e-35	0.695818	0.457	0.05	5.94479e-31	LEC	Prkcq
Iqgap2	8.41598e-35	0.405943	0.239	0.014	1.35741e-30	LEC	Iqgap2
Fgl2	1.12839e-34	2.75034	0.63	0.106	1.81997e-30	LEC	Fgl2
Gpt2	1.54084e-34	0.340162	0.217	0.012	2.48522e-30	LEC	Gpt2
Tnfaip8l1	1.1542e-33	0.5657	0.391	0.038	1.86161e-29	LEC	Tnfaip8l1
Enho	3.45204e-33	1.04286	0.674	0.116	5.5678e-29	LEC	Enho
Fscn1	2.26241e-32	0.946387	0.63	0.102	3.64905e-28	LEC	Fscn1
Tshz2	3.30302e-32	1.13046	0.63	0.107	5.32743e-28	LEC	Tshz2
Pdpn	4.17399e-32	0.865889	0.587	0.085	6.73222e-28	LEC	Pdpn
Dmtn	1.79935e-31	0.469223	0.413	0.045	2.90217e-27	LEC	Dmtn
Wipf3	1.26571e-30	0.532983	0.261	0.019	2.04146e-26	LEC	Wipf3
Cp1	1.52956e-30	1.19976	0.804	0.16	2.46702e-26	LEC	Cp
Tbc1d4	3.09181e-30	0.947731	0.522	0.076	4.98677e-26	LEC	Tbc1d4
Ncf2	8.13946e-30	0.33487	0.217	0.013	1.31281e-25	LEC	Ncf2
Nr2f2	9.86769e-30	1.50242	0.87	0.23	1.59156e-25	LEC	Nr2f2
Tgfb3	1.22016e-29	0.774083	0.5	0.071	1.968e-25	LEC	Tgfb3
Lmcd1	2.66548e-29	0.694911	0.478	0.064	4.29915e-25	LEC	Lmcd1
Cd552	1.01959e-28	0.654898	0.565	0.088	1.64449e-24	LEC	Cd55
Pard6g	2.48219e-28	1.43537	0.783	0.223	4.00352e-24	LEC	Pard6g
Smad1	2.60385e-28	1.44875	0.848	0.261	4.19975e-24	LEC	Smad1
Adamtsl1	2.73524e-28	0.634063	0.478	0.065	4.41167e-24	LEC	Adamtsl1
Nid2	2.98961e-28	0.564998	0.348	0.036	4.82193e-24	LEC	Nid2
Ctnnal1	5.66144e-28	0.772658	0.435	0.057	9.13134e-24	LEC	Ctnnal1
Adgrg3	8.09256e-28	0.85836	0.435	0.058	1.30525e-23	LEC	Adgrg3
Col23a1	1.23859e-27	0.751982	0.522	0.079	1.99771e-23	LEC	Col23a1
Gm26778	1.02432e-26	0.533638	0.304	0.03	1.65213e-22	LEC	Gm26778
Pde3b	1.68058e-26	0.451492	0.304	0.029	2.71061e-22	LEC	Pde3b
Fbln2	1.8735e-26	1.3662	0.565	0.103	3.02176e-22	LEC	Fbln2
Inpp4b1	6.15412e-26	0.391829	0.326	0.034	9.92599e-22	LEC	Inpp4b
Fgfr1	1.08554e-25	0.861263	0.674	0.14	1.75087e-21	LEC	Fgfr1
Dlg1	1.10651e-25	1.20439	0.717	0.176	1.78469e-21	LEC	Dlg1
Gng11	4.87537e-25	2.38679	0.978	0.694	7.86348e-21	LEC	Gng11
Zfpm2	5.05031e-25	0.484113	0.391	0.05	8.14565e-21	LEC	Zfpm2
Lama4	7.426e-25	1.06704	0.717	0.169	1.19774e-20	LEC	Lama4
Mgll	2.23665e-24	1.27722	0.848	0.247	3.60749e-20	LEC	Mgll
Fbln5	4.77792e-24	0.868815	0.696	0.152	7.70631e-20	LEC	Fbln5
Rab3il1	4.89515e-24	0.416124	0.261	0.024	7.89539e-20	LEC	Rab3il1
Trp53i11	7.39225e-24	0.982553	0.543	0.103	1.1923e-19	LEC	Trp53i11
C770801	1.27458e-23	0.557135	0.391	0.054	2.05578e-19	LEC	C77080
Samsn1	1.84714e-23	0.365475	0.304	0.033	2.97925e-19	LEC	Samsn1
Trf1	4.72251e-23	0.941184	0.696	0.162	7.61694e-19	LEC	Trf
Syne3	8.53416e-23	0.294924	0.261	0.025	1.37647e-18	LEC	Syne3
Arl4a	1.22729e-22	1.48141	0.804	0.297	1.9795e-18	LEC	Arl4a
Loxl2	2.03231e-22	0.588972	0.587	0.117	3.27791e-18	LEC	Loxl2
Magi1	5.60123e-22	0.628067	0.435	0.071	9.03423e-18	LEC	Magi1
Dennd4a	6.03256e-22	1.01302	0.587	0.129	9.72991e-18	LEC	Dennd4a
Fcgrt	7.84186e-22	0.802004	0.739	0.195	1.26481e-17	LEC	Fcgrt
Abhd17b	1.44999e-21	0.879904	0.739	0.207	2.33869e-17	LEC	Abhd17b
Cda	1.67136e-21	0.627281	0.304	0.037	2.69574e-17	LEC	Cda
Sgk3	1.87817e-21	0.632643	0.587	0.123	3.02929e-17	LEC	Sgk3
Flrt3	2.01132e-21	0.421583	0.239	0.023	3.24405e-17	LEC	Flrt3
Unc5b	3.16097e-21	0.952517	0.587	0.137	5.09832e-17	LEC	Unc5b
Abca1	3.73811e-21	1.2776	0.674	0.181	6.0292e-17	LEC	Abca1
Slco2b1	4.25538e-21	0.270783	0.217	0.019	6.8635e-17	LEC	Slco2b1
Cfap431	1.28461e-20	0.847843	0.522	0.108	2.07195e-16	LEC	Cfap43
Nxn	2.27142e-20	1.01997	0.652	0.171	3.66358e-16	LEC	Nxn
Cd631	3.71408e-20	1.23891	0.913	0.35	5.99044e-16	LEC	Cd63
Wwp11	7.26836e-20	0.769478	0.717	0.197	1.17231e-15	LEC	Wwp1
Stc1	1.11789e-19	0.897071	0.326	0.045	1.80304e-15	LEC	Stc1
Sept1	2.30744e-19	0.367109	0.304	0.039	3.72167e-15	LEC	Sept1
Dab2	2.77235e-19	0.932301	0.717	0.214	4.47152e-15	LEC	Dab2
Ednrb	8.6114e-19	0.836505	0.5	0.096	1.38893e-14	LEC	Ednrb
Gap43	1.03079e-18	0.51517	0.217	0.022	1.66256e-14	LEC	Gap43
Ppfibp1	1.17671e-18	1.25072	0.804	0.352	1.89791e-14	LEC	Ppfibp1
Nmb	1.28155e-18	0.348116	0.217	0.022	2.06701e-14	LEC	Nmb
Cotl1	2.92283e-18	0.620198	0.413	0.076	4.71423e-14	LEC	Cotl1
Ptpre	3.79848e-18	0.745525	0.5	0.108	6.12656e-14	LEC	Ptpre
Sult1a11	5.21346e-18	0.953687	0.478	0.106	8.40879e-14	LEC	Sult1a1
Adamts5	6.31692e-18	1.32365	0.457	0.095	1.01886e-13	LEC	Adamts5
Irf8	1.79203e-17	0.682816	0.609	0.153	2.89037e-13	LEC	Irf8
Rasd12	3.07415e-17	0.649669	0.283	0.039	4.9583e-13	LEC	Rasd1
Smtn	4.91616e-17	0.796299	0.565	0.147	7.92928e-13	LEC	Smtn
Thsd7a	6.67753e-17	0.412226	0.326	0.05	1.07702e-12	LEC	Thsd7a
Sned1	7.95288e-17	0.981691	0.435	0.092	1.28272e-12	LEC	Sned1
Ipo11	8.163e-17	0.876854	0.587	0.166	1.31661e-12	LEC	Ipo11
Gramd1a	8.98216e-17	0.599402	0.5	0.115	1.44873e-12	LEC	Gramd1a
Prkcz2	2.17877e-16	0.340383	0.283	0.04	3.51414e-12	LEC	Prkcz
Itm2a	2.34559e-16	0.649871	0.304	0.047	3.7832e-12	LEC	Itm2a
Cavin3	3.82178e-16	1.4628	0.826	0.432	6.16415e-12	LEC	Cavin3
Ablim3	7.63033e-16	0.54122	0.37	0.069	1.2307e-11	LEC	Ablim3
Creb5	8.1011e-16	0.459867	0.543	0.128	1.30663e-11	LEC	Creb5
Fam107b	1.06866e-15	0.489662	0.37	0.069	1.72364e-11	LEC	Fam107b
Hjurp	1.69688e-15	0.831436	0.63	0.194	2.7369e-11	LEC	Hjurp
Mtmr12	2.16158e-15	0.526777	0.457	0.103	3.48642e-11	LEC	Mtmr12
Tgfbr2	2.27568e-15	1.23138	0.848	0.441	3.67045e-11	LEC	Tgfbr2
Ubtd1	3.89208e-15	0.487994	0.413	0.087	6.27754e-11	LEC	Ubtd1
Pmvk1	5.69328e-15	0.602099	0.543	0.146	9.18269e-11	LEC	Pmvk
Rab11fip5	8.20952e-15	0.533235	0.37	0.074	1.32411e-10	LEC	Rab11fip5
Pear1	9.59508e-15	0.684047	0.5	0.134	1.54759e-10	LEC	Pear1
Pgm5	1.02285e-14	0.418381	0.348	0.063	1.64975e-10	LEC	Pgm5
Tpcn1	1.1268e-14	0.532278	0.565	0.153	1.81742e-10	LEC	Tpcn1
Fth11	1.32001e-14	1.02945	1	0.996	2.12905e-10	LEC	Fth1
Lbp	1.42051e-14	1.23957	0.674	0.243	2.29114e-10	LEC	Lbp
Asap1	1.49144e-14	0.872273	0.848	0.382	2.40555e-10	LEC	Asap1
Rnase41	1.90804e-14	0.501222	0.739	0.225	3.07748e-10	LEC	Rnase4
Mmp14	1.98712e-14	1.1516	0.696	0.255	3.20503e-10	LEC	Mmp14
Vav3	2.17434e-14	0.578659	0.478	0.119	3.507e-10	LEC	Vav3
Abcg2	2.20203e-14	0.58111	0.696	0.227	3.55165e-10	LEC	Abcg2
Yes1	2.30599e-14	0.786672	0.739	0.272	3.71933e-10	LEC	Yes1
Gypc	3.41181e-14	0.531459	0.326	0.061	5.5029e-10	LEC	Gypc
Prkag2	3.44309e-14	0.296725	0.261	0.039	5.55336e-10	LEC	Prkag2
Smyd2	4.89428e-14	0.588394	0.391	0.086	7.89398e-10	LEC	Smyd2
Rasa4	5.23836e-14	0.284981	0.217	0.028	8.44896e-10	LEC	Rasa4
Snx9	5.61212e-14	0.798525	0.63	0.223	9.05178e-10	LEC	Snx9
Zfp36l2	5.70766e-14	0.900944	0.913	0.488	9.20589e-10	LEC	Zfp36l2
Ltbp4	6.24364e-14	1.22123	0.783	0.328	1.00704e-09	LEC	Ltbp4
Sept6	6.52801e-14	0.333396	0.326	0.059	1.0529e-09	LEC	Sept6
Atp2b4	7.83471e-14	0.692887	0.457	0.114	1.26366e-09	LEC	Atp2b4
Ethe1	1.22625e-13	0.409824	0.435	0.101	1.97782e-09	LEC	Ethe1
1700025G04Rik	2.09302e-13	0.502415	0.391	0.088	3.37584e-09	LEC	1700025G04Rik
Tmsb4x1	2.72205e-13	0.999532	1	0.999	4.3904e-09	LEC	Tmsb4x
Hmgn3	3.9865e-13	0.375552	0.326	0.063	6.42983e-09	LEC	Hmgn3
Mpp7	7.56249e-13	0.536399	0.326	0.066	1.21975e-08	LEC	Mpp7
Timp3	9.57429e-13	0.879716	1	0.86	1.54424e-08	LEC	Timp3
Ptpn14	9.61907e-13	0.700011	0.587	0.196	1.55146e-08	LEC	Ptpn14
Flrt2	1.16869e-12	0.366165	0.391	0.085	1.88497e-08	LEC	Flrt2
Ackr2	1.58691e-12	0.665486	0.522	0.153	2.55953e-08	LEC	Ackr2
Scn3a	1.60888e-12	0.866438	0.326	0.066	2.59497e-08	LEC	Scn3a
Cdc42ep5	1.71611e-12	0.432603	0.37	0.083	2.76792e-08	LEC	Cdc42ep5
Gdi2	2.21299e-12	0.838349	0.913	0.629	3.56934e-08	LEC	Gdi2
Chst15	2.39183e-12	0.734947	0.587	0.199	3.85779e-08	LEC	Chst15
Adam10	3.08105e-12	0.85036	0.717	0.309	4.96943e-08	LEC	Adam10
Gnas	4.56182e-12	0.835687	1	0.983	7.35776e-08	LEC	Gnas
AA467197	6.1316e-12	0.912354	0.587	0.176	9.88965e-08	LEC	AA467197
Dysf	6.14596e-12	0.540033	0.391	0.098	9.91281e-08	LEC	Dysf
Rab11a	6.712e-12	0.828097	0.935	0.574	1.08258e-07	LEC	Rab11a
Glud1	7.17223e-12	0.877799	0.848	0.521	1.15681e-07	LEC	Glud1
Asph1	8.1966e-12	0.437043	0.37	0.086	1.32203e-07	LEC	Asph
Fmnl2	8.78383e-12	0.730368	0.63	0.225	1.41674e-07	LEC	Fmnl2
Oaf	9.91108e-12	0.36426	0.283	0.054	1.59856e-07	LEC	Oaf
Diaph2	1.14666e-11	0.522192	0.391	0.096	1.84946e-07	LEC	Diaph2
Lhfpl2	1.15685e-11	0.250249	0.217	0.033	1.86588e-07	LEC	Lhfpl2
Arhgdib	1.20371e-11	0.539807	0.543	0.161	1.94147e-07	LEC	Arhgdib
Bmp2k	1.28554e-11	0.738744	0.543	0.19	2.07344e-07	LEC	Bmp2k
Cxxc5	1.35948e-11	0.255884	0.217	0.034	2.1927e-07	LEC	Cxxc5
Peak1	1.67856e-11	0.772605	0.717	0.31	2.70735e-07	LEC	Peak1
Itpk1	1.74626e-11	0.284385	0.261	0.047	2.81655e-07	LEC	Itpk1
Ppp2r5a	2.01684e-11	0.845129	0.804	0.414	3.25296e-07	LEC	Ppp2r5a
Ptpn18	2.32691e-11	0.775937	0.565	0.197	3.75308e-07	LEC	Ptpn18
Ntn1	3.0499e-11	0.90565	0.674	0.276	4.91919e-07	LEC	Ntn1
Tgfb1	3.40152e-11	0.75892	0.696	0.292	5.48631e-07	LEC	Tgfb1
Sema4c	3.51451e-11	0.65219	0.522	0.17	5.66856e-07	LEC	Sema4c
Mgat5	4.12136e-11	0.436621	0.348	0.082	6.64734e-07	LEC	Mgat5
Ppia	4.12506e-11	0.763686	1	0.997	6.65332e-07	LEC	Ppia
Selenop	4.81206e-11	1.73835	0.913	0.823	7.76137e-07	LEC	Selenop
Angpt2	5.0855e-11	0.6457	0.391	0.101	8.2024e-07	LEC	Angpt2
Degs1	5.60065e-11	0.876152	0.761	0.414	9.03329e-07	LEC	Degs1
Clta	6.99825e-11	0.972926	0.913	0.704	1.12875e-06	LEC	Clta
Ndufc21	7.97105e-11	0.728305	0.913	0.575	1.28565e-06	LEC	Ndufc2
Ctdspl	9.04252e-11	0.543471	0.565	0.188	1.45847e-06	LEC	Ctdspl
Serinc3	1.014e-10	0.832328	1	0.91	1.63548e-06	LEC	Serinc3
Ralgps2	1.25968e-10	0.38613	0.304	0.067	2.03173e-06	LEC	Ralgps2
Ugcg	1.30861e-10	0.70542	0.674	0.289	2.11066e-06	LEC	Ugcg
Pros1	2.29667e-10	0.606602	0.696	0.296	3.7043e-06	LEC	Pros1
Mical3	2.71106e-10	0.468225	0.478	0.149	4.37266e-06	LEC	Mical3
Sorbs2	3.25441e-10	0.585557	0.37	0.096	5.24903e-06	LEC	Sorbs2
Kdr	3.33449e-10	0.660721	0.957	0.648	5.37821e-06	LEC	Kdr
Lims1	3.72491e-10	0.792992	0.826	0.492	6.00791e-06	LEC	Lims1
Pgm1	4.00635e-10	0.5292	0.5	0.171	6.46184e-06	LEC	Pgm1
Gpsm3	4.57157e-10	0.525302	0.391	0.111	7.37349e-06	LEC	Gpsm3
Sash1	4.64647e-10	0.838113	0.848	0.487	7.49429e-06	LEC	Sash1
Fkbp5	6.26158e-10	0.527557	0.435	0.13	1.00993e-05	LEC	Fkbp5
Fam189a2	6.68324e-10	0.390012	0.435	0.127	1.07794e-05	LEC	Fam189a2
Pxn	6.91237e-10	0.756884	0.717	0.345	1.1149e-05	LEC	Pxn
Rps11	8.03144e-10	0.633768	1	0.991	1.29539e-05	LEC	Rps11
Gng12	8.16628e-10	0.623553	0.696	0.327	1.31714e-05	LEC	Gng12
Gmfg	8.39047e-10	0.859088	0.609	0.263	1.3533e-05	LEC	Gmfg
Tmem173	8.55179e-10	0.317281	0.304	0.07	1.37932e-05	LEC	Tmem173
Tpm4	8.61126e-10	0.808918	0.978	0.831	1.38891e-05	LEC	Tpm4
Arhgap27	1.08084e-09	0.426868	0.435	0.131	1.74328e-05	LEC	Arhgap27
Galt	1.11764e-09	0.390887	0.261	0.056	1.80264e-05	LEC	Galt
Ctsd	1.18973e-09	1.15509	0.935	0.721	1.91892e-05	LEC	Ctsd
Trib1	1.19645e-09	0.468801	0.543	0.187	1.92975e-05	LEC	Trib1
Pdlim4	1.6878e-09	0.589109	0.239	0.05	2.72225e-05	LEC	Pdlim4
Gng2	1.72078e-09	0.554327	0.478	0.165	2.77545e-05	LEC	Gng2
Galnt18	1.84162e-09	0.571503	0.761	0.337	2.97035e-05	LEC	Galnt18
Sept9	1.87398e-09	0.529403	0.587	0.227	3.02254e-05	LEC	Sept9
Sumo3	1.90463e-09	0.656061	0.652	0.299	3.07197e-05	LEC	Sumo3
Nfat5	1.9623e-09	1.03081	0.761	0.432	3.165e-05	LEC	Nfat5
Mtm1	2.12269e-09	0.457581	0.348	0.091	3.42368e-05	LEC	Mtm1
Pald1	2.21618e-09	0.54611	0.478	0.164	3.57448e-05	LEC	Pald1
N4bp3	2.47843e-09	0.585527	0.63	0.261	3.99746e-05	LEC	N4bp3
Dnmbp	2.64869e-09	0.371914	0.283	0.066	4.27207e-05	LEC	Dnmbp
Atp13a32	2.67392e-09	0.395537	0.63	0.248	4.31277e-05	LEC	Atp13a3
Il17ra	2.74873e-09	0.280218	0.239	0.048	4.43343e-05	LEC	Il17ra
Marcksl1	3.07588e-09	0.784834	0.587	0.238	4.96108e-05	LEC	Marcksl1
Tanc21	3.82758e-09	0.356707	0.261	0.058	6.1735e-05	LEC	Tanc2
Mef2c	4.89321e-09	0.800286	0.761	0.393	7.89225e-05	LEC	Mef2c
Fam43a	4.96017e-09	0.694227	0.478	0.169	8.00025e-05	LEC	Fam43a
Fam20a	4.97114e-09	0.303079	0.239	0.05	8.01796e-05	LEC	Fam20a
Cpe	6.06319e-09	0.309203	0.37	0.098	9.77931e-05	LEC	Cpe
Capns1	7.215e-09	0.784278	0.891	0.683	0.000116371	LEC	Capns1
Tubb6	8.60888e-09	0.636955	0.5	0.179	0.000138853	LEC	Tubb6
Rnf19b	8.75638e-09	0.587589	0.435	0.151	0.000141232	LEC	Rnf19b
Igfbp4	8.94206e-09	0.88268	0.804	0.507	0.000144227	LEC	Igfbp4
Pea15a	1.36363e-08	0.69008	0.717	0.385	0.000219939	LEC	Pea15a
Shc1	1.42651e-08	0.465776	0.478	0.175	0.000230082	LEC	Shc1
Sntb2	1.48447e-08	0.745693	0.609	0.283	0.00023943	LEC	Sntb2
Cald1	1.49004e-08	0.775361	0.891	0.643	0.000240329	LEC	Cald1
Timp2	1.79403e-08	0.51692	1	0.778	0.000289359	LEC	Timp2
Rps3	2.42353e-08	0.636031	1	0.987	0.000390891	LEC	Rps3
Aplp2	2.62656e-08	0.763603	1	0.919	0.000423638	LEC	Aplp2
Thsd41	2.63506e-08	0.255787	0.217	0.045	0.000425009	LEC	Thsd4
Snrk	3.09698e-08	0.763256	0.761	0.456	0.000499512	LEC	Snrk
Apc1	3.61647e-08	0.691078	0.609	0.301	0.0005833	LEC	Apc
Elk3	3.99787e-08	0.71926	0.804	0.496	0.000644817	LEC	Elk3
Cebpb	4.7342e-08	0.93885	0.696	0.364	0.000763579	LEC	Cebpb
Slc31a2	4.73561e-08	0.521221	0.478	0.183	0.000763806	LEC	Slc31a2
Bcr	4.81259e-08	0.89758	0.457	0.187	0.000776223	LEC	Bcr
Hivep3	5.47356e-08	0.47906	0.478	0.177	0.00088283	LEC	Hivep3
Spty2d1	5.75741e-08	0.525226	0.609	0.268	0.000928612	LEC	Spty2d1
Smad5	5.98468e-08	0.4846	0.543	0.225	0.000965269	LEC	Smad5
Ctsb	6.54569e-08	0.692634	0.87	0.57	0.00105575	LEC	Ctsb
Ebf1	6.6263e-08	0.266123	0.348	0.099	0.00106876	LEC	Ebf1
Wdsub1	9.43376e-08	0.292017	0.283	0.074	0.00152157	LEC	Wdsub1
Mpp1	9.57678e-08	0.401561	0.457	0.168	0.00154464	LEC	Mpp1
Man1a	9.78814e-08	0.407862	0.457	0.166	0.00157873	LEC	Man1a
Hspa12a	1.06189e-07	0.280119	0.283	0.074	0.00171273	LEC	Hspa12a
Zcchc14	1.13458e-07	0.487754	0.609	0.271	0.00182996	LEC	Zcchc14
Aig11	1.3183e-07	0.487778	0.413	0.149	0.00212628	LEC	Aig1
Marcks	1.34317e-07	0.823891	0.935	0.717	0.00216639	LEC	Marcks
Rnf130	1.44886e-07	0.48139	0.565	0.25	0.00233687	LEC	Rnf130
Cped1	1.49195e-07	0.351071	0.348	0.106	0.00240637	LEC	Cped1
Plod1	1.59382e-07	0.586986	0.457	0.182	0.00257068	LEC	Plod1
Ston2	1.68108e-07	0.337138	0.283	0.077	0.00271141	LEC	Ston2
Mafg	1.91605e-07	0.487254	0.522	0.219	0.00309039	LEC	Mafg
Hras	2.53516e-07	0.685505	0.652	0.338	0.00408896	LEC	Hras
Ube2g2	2.59044e-07	0.411185	0.478	0.187	0.00417813	LEC	Ube2g2
Cmtm7	2.76786e-07	0.404799	0.37	0.126	0.00446428	LEC	Cmtm7
Zcchc24	2.77919e-07	0.451908	0.5	0.206	0.00448256	LEC	Zcchc24
Ecscr	2.79303e-07	0.728392	0.913	0.707	0.00450487	LEC	Ecscr
Sgms11	2.98874e-07	0.598786	0.565	0.252	0.00482055	LEC	Sgms1
Prss23	3.08111e-07	1.18077	0.652	0.338	0.00496952	LEC	Prss23
Prdx52	3.64797e-07	0.602311	0.717	0.373	0.0058838	LEC	Prdx5
Tcn2	3.78135e-07	0.654563	0.783	0.462	0.00609894	LEC	Tcn2
Mtss1l	3.82277e-07	0.373638	0.348	0.114	0.00616574	LEC	Mtss1l
Add3	4.00278e-07	0.564357	0.804	0.513	0.00645608	LEC	Add3
Atic	4.38086e-07	0.311539	0.304	0.09	0.00706588	LEC	Atic
Psen2	4.51319e-07	0.397172	0.348	0.114	0.00727933	LEC	Psen2
Rassf9	4.58283e-07	0.560844	0.457	0.184	0.00739164	LEC	Rassf9
Pfn1	5.50613e-07	0.674955	0.957	0.87	0.00888084	LEC	Pfn1
Bmi1	6.20277e-07	0.343107	0.457	0.171	0.0100044	LEC	Bmi1
Map4k2	6.38196e-07	0.474535	0.457	0.191	0.0102935	LEC	Map4k2
Nop16	6.52129e-07	0.353753	0.304	0.092	0.0105182	LEC	Nop16
Ypel2	6.81396e-07	0.315921	0.391	0.135	0.0109902	LEC	Ypel2
Sdc12	6.93261e-07	0.322088	0.239	0.06	0.0111816	LEC	Sdc1
Igsf31	7.10455e-07	0.258423	0.239	0.061	0.0114589	LEC	Igsf3
Galnt1	7.35555e-07	0.552421	0.739	0.397	0.0118638	LEC	Galnt1
Crybb3	7.45246e-07	0.316153	0.239	0.061	0.0120201	LEC	Crybb3
Pdcd4	7.61895e-07	0.483612	0.413	0.159	0.0122886	LEC	Pdcd4
Smagp	8.33075e-07	0.509175	0.739	0.398	0.0134367	LEC	Smagp
S100a10	8.47923e-07	0.513839	0.957	0.872	0.0136762	LEC	S100a10
Igfbp5	8.70575e-07	0.803515	0.326	0.102	0.0140415	LEC	Igfbp5
Stox2	8.98022e-07	0.372747	0.413	0.154	0.0144842	LEC	Stox2
1110008P14Rik1	9.00404e-07	0.486266	0.413	0.159	0.0145226	LEC	1110008P14Rik
Fyn	9.64869e-07	0.63955	0.63	0.327	0.0155624	LEC	Fyn
Cd47	1.00852e-06	0.571491	1	0.923	0.0162664	LEC	Cd47
Sh3glb2	1.03632e-06	0.387644	0.457	0.184	0.0167148	LEC	Sh3glb2
Gas7	1.04611e-06	0.332711	0.283	0.082	0.0168727	LEC	Gas7
Mmrn2	1.05159e-06	0.494409	0.674	0.334	0.0169612	LEC	Mmrn2
Mgat4b	1.07901e-06	0.643383	0.478	0.223	0.0174034	LEC	Mgat4b
Snrpb2	1.0909e-06	0.421102	0.543	0.241	0.0175952	LEC	Snrpb2
Dtd1	1.09276e-06	0.299158	0.37	0.126	0.0176251	LEC	Dtd1
Sh3pxd2b	1.12902e-06	0.297332	0.283	0.083	0.0182099	LEC	Sh3pxd2b
Scarf1	1.13419e-06	0.48402	0.413	0.162	0.0182933	LEC	Scarf1
Rpap3	1.17097e-06	0.432862	0.304	0.094	0.0188867	LEC	Rpap3
Map3k1	1.25683e-06	0.485133	0.37	0.135	0.0202714	LEC	Map3k1
Rasgrp2	1.26331e-06	0.414022	0.457	0.179	0.020376	LEC	Rasgrp2
Map1b1	1.3448e-06	0.783165	0.435	0.18	0.0216902	LEC	Map1b
Mindy2	1.36751e-06	0.499085	0.565	0.277	0.0220565	LEC	Mindy2
Btaf1	1.44095e-06	0.334856	0.348	0.118	0.023241	LEC	Btaf1
Slc20a1	1.5459e-06	0.486062	0.391	0.154	0.0249338	LEC	Slc20a1
Fam174b	1.71465e-06	0.337359	0.261	0.074	0.0276556	LEC	Fam174b
Nme1	1.73862e-06	0.718067	0.652	0.368	0.0280422	LEC	Nme1
Slc25a5	1.84878e-06	0.570458	0.891	0.672	0.029819	LEC	Slc25a5
Set	1.87921e-06	0.708882	0.826	0.604	0.0303098	LEC	Set
Pdcd6ip	1.93569e-06	0.482601	0.739	0.421	0.0312207	LEC	Pdcd6ip
Twf1	1.97856e-06	0.378697	0.565	0.261	0.0319122	LEC	Twf1
Tulp4	2.15375e-06	0.499962	0.717	0.403	0.0347379	LEC	Tulp4
Rmnd5b	2.15399e-06	0.376852	0.348	0.121	0.0347418	LEC	Rmnd5b
Nipsnap2	2.56556e-06	0.345411	0.326	0.112	0.04138	LEC	Nipsnap2
Fgd6	2.624e-06	0.40204	0.348	0.125	0.0423225	LEC	Fgd6
Tnrc6c	2.71609e-06	0.482684	0.674	0.36	0.0438078	LEC	Tnrc6c
Iars2	2.96771e-06	0.443926	0.391	0.154	0.0478661	LEC	Iars2
Atp5g3	3.06588e-06	0.515094	0.783	0.525	0.0494495	LEC	Atp5g3
Selenom	3.4843e-06	0.532766	0.63	0.331	0.0561983	LEC	Selenom
Rcc2	3.6358e-06	0.386492	0.391	0.151	0.0586418	LEC	Rcc2
Rpl19	3.67286e-06	0.413987	1	0.998	0.0592395	LEC	Rpl19
Spsb1	3.68412e-06	0.296791	0.283	0.088	0.0594212	LEC	Spsb1
Cast	3.89508e-06	0.494474	0.826	0.485	0.0628237	LEC	Cast
Calu	3.91392e-06	0.5827	0.804	0.547	0.0631276	LEC	Calu
Tril	4.08599e-06	0.43991	0.261	0.081	0.0659029	LEC	Tril
4930503L19Rik	4.25735e-06	0.357521	0.37	0.139	0.0686668	LEC	4930503L19Rik
Clca3a1	4.70957e-06	0.80839	0.261	0.083	0.0759606	LEC	Clca3a1
Bhlhe40	4.88926e-06	0.592587	0.522	0.244	0.0788589	LEC	Bhlhe40
Rock2	5.34637e-06	0.646716	0.978	0.819	0.0862317	LEC	Rock2
Smap2	5.49611e-06	0.377834	0.391	0.158	0.0886467	LEC	Smap2
Cxadr1	5.51523e-06	0.34373	0.239	0.068	0.0889551	LEC	Cxadr
Atp5b	5.56121e-06	0.403275	0.978	0.883	0.0896968	LEC	Atp5b
Arhgap17	5.86906e-06	0.492924	0.522	0.248	0.0946621	LEC	Arhgap17
Tmem64	6.2722e-06	0.379586	0.348	0.127	0.101164	LEC	Tmem64
Itgav	6.30693e-06	0.378503	0.457	0.194	0.101724	LEC	Itgav
Sema6a	6.36156e-06	0.538643	0.717	0.423	0.102606	LEC	Sema6a
Triobp	6.63495e-06	0.397237	0.5	0.227	0.107015	LEC	Triobp
Btbd3	6.80291e-06	0.506378	0.5	0.23	0.109724	LEC	Btbd3
Anxa7	6.85453e-06	0.564154	0.717	0.398	0.110557	LEC	Anxa7
Usp24	7.12595e-06	0.373319	0.391	0.155	0.114934	LEC	Usp24
Reep51	7.22859e-06	0.577442	0.717	0.514	0.11659	LEC	Reep5
Ccdc86	7.55081e-06	0.413416	0.348	0.132	0.121787	LEC	Ccdc86
Tgif1	7.7578e-06	0.262785	0.283	0.091	0.125126	LEC	Tgif1
Tspan5	8.0002e-06	0.319048	0.37	0.138	0.129035	LEC	Tspan5
Hif1a	9.38101e-06	0.422114	0.609	0.304	0.151306	LEC	Hif1a
Apaf1	1.00157e-05	0.328285	0.348	0.129	0.161542	LEC	Apaf1
Gpr182	1.01691e-05	0.378592	0.522	0.236	0.164017	LEC	Gpr182
Hoxa7	1.02472e-05	0.293947	0.283	0.094	0.165278	LEC	Hoxa7
Ulbp1	1.04088e-05	0.320444	0.217	0.062	0.167883	LEC	Ulbp1
Ecm2	1.09074e-05	0.264793	0.217	0.06	0.175925	LEC	Ecm2
Trio	1.12729e-05	0.330919	0.435	0.182	0.18182	LEC	Trio
Ppp1r14b	1.13417e-05	1.01579	0.587	0.382	0.18293	LEC	Ppp1r14b
Atox1	1.28335e-05	0.723899	0.739	0.598	0.206992	LEC	Atox1
Anxa11	1.35192e-05	0.547987	0.478	0.215	0.218051	LEC	Anxa1
Ocel1	1.36617e-05	0.292694	0.239	0.072	0.22035	LEC	Ocel1
Gls	1.39375e-05	0.529144	0.761	0.475	0.224799	LEC	Gls
Pla2g161	1.41752e-05	0.348883	0.435	0.184	0.228632	LEC	Pla2g16
Nsd3	1.44426e-05	0.46918	0.63	0.352	0.232944	LEC	Nsd3
Aqp1	1.47371e-05	1.06806	0.804	0.77	0.237695	LEC	Aqp1
Nfatc1	1.47791e-05	0.407235	0.391	0.163	0.238372	LEC	Nfatc1
Map3k6	1.73311e-05	0.312494	0.326	0.118	0.279534	LEC	Map3k6
Grn	1.7365e-05	0.52258	0.783	0.517	0.280081	LEC	Grn
Rps17	1.74948e-05	0.476845	1	0.972	0.282173	LEC	Rps17
Tpd521	1.7994e-05	0.386139	0.391	0.16	0.290225	LEC	Tpd52
Med10	1.91651e-05	0.451279	0.522	0.256	0.309114	LEC	Med10
Phb2	2.0277e-05	0.402747	0.63	0.34	0.327047	LEC	Phb2
Hmox11	2.11703e-05	0.274885	0.37	0.145	0.341456	LEC	Hmox1
Rwdd1	2.39544e-05	0.405374	0.717	0.399	0.386361	LEC	Rwdd1
Mtch11	2.57546e-05	0.478917	0.717	0.467	0.415395	LEC	Mtch1
Stt3b	2.66702e-05	0.420174	0.63	0.358	0.430163	LEC	Stt3b
Vapa1	2.70133e-05	0.52576	0.717	0.484	0.435697	LEC	Vapa
Sh3bp5	2.74081e-05	0.603972	0.696	0.409	0.442066	LEC	Sh3bp5
Reep3	2.80472e-05	0.529128	0.696	0.466	0.452374	LEC	Reep3
Slc25a3	2.82103e-05	0.460704	0.913	0.801	0.455003	LEC	Slc25a3
Sirpa	2.86034e-05	0.289365	0.261	0.087	0.461344	LEC	Sirpa
Rps27a	2.8832e-05	0.434128	1	0.996	0.465032	LEC	Rps27a
Tcf7l1	2.89281e-05	0.271871	0.261	0.088	0.466582	LEC	Tcf7l1
Lyve1	2.95084e-05	1.14394	0.87	0.649	0.47594	LEC	Lyve1
Fam124a	3.2267e-05	0.333582	0.283	0.1	0.520435	LEC	Fam124a
Rapgef5	3.31941e-05	0.724822	0.826	0.658	0.535387	LEC	Rapgef5
Rps23	3.34442e-05	0.351051	1	0.996	0.539421	LEC	Rps23
Cluh	3.50562e-05	0.261424	0.239	0.077	0.565422	LEC	Cluh
Arsb	3.69012e-05	0.287516	0.239	0.078	0.595179	LEC	Arsb
Ctnna1	3.77646e-05	0.638853	0.978	0.808	0.609105	LEC	Ctnna1
Blvrb1	3.80273e-05	0.627645	0.37	0.156	0.613342	LEC	Blvrb
Impdh2	3.85091e-05	0.334014	0.5	0.238	0.621113	LEC	Impdh2
Atxn2	3.86926e-05	0.414857	0.457	0.22	0.624072	LEC	Atxn2
Sh3bgrl3	4.03106e-05	0.449618	0.957	0.723	0.65017	LEC	Sh3bgrl3
Amotl1	4.05732e-05	0.450249	0.652	0.388	0.654406	LEC	Amotl1
Csnk1g2	4.06004e-05	0.317346	0.522	0.255	0.654845	LEC	Csnk1g2
Tal1	4.06172e-05	0.279486	0.348	0.136	0.655115	LEC	Tal1
Plxna2	4.18448e-05	0.409858	0.522	0.261	0.674915	LEC	Plxna2
Fbxo45	4.28238e-05	0.291982	0.283	0.103	0.690705	LEC	Fbxo45
Dnajc151	4.67674e-05	0.298096	0.326	0.129	0.754311	LEC	Dnajc15
Slc4a7	4.75391e-05	0.28111	0.283	0.102	0.766759	LEC	Slc4a7
Cers21	4.76963e-05	0.402478	0.609	0.355	0.769293	LEC	Cers2
Emilin1	5.06797e-05	0.45143	0.478	0.24	0.817413	LEC	Emilin1
Utrn	5.23341e-05	0.462133	0.783	0.525	0.844097	LEC	Utrn
Pabpc1	5.29414e-05	0.543099	0.848	0.738	0.853892	LEC	Pabpc1
Rftn1	5.32879e-05	0.267956	0.304	0.114	0.859481	LEC	Rftn1
Ica1	5.42485e-05	0.357136	0.413	0.186	0.874973	LEC	Ica1
Tomm20	5.53509e-05	0.548359	0.804	0.572	0.892755	LEC	Tomm20
Ccnk	5.5787e-05	0.251309	0.326	0.126	0.899789	LEC	Ccnk
Tgfbr3	5.84211e-05	0.340274	0.587	0.303	0.942273	LEC	Tgfbr3
Dld	5.85042e-05	0.306408	0.478	0.228	0.943615	LEC	Dld
Rpl12	5.94147e-05	0.522762	1	0.974	0.9583	LEC	Rpl12
Nhsl2	6.26814e-05	0.371061	0.413	0.187	1	LEC	Nhsl2
Wbp1l	6.39991e-05	0.397806	0.391	0.184	1	LEC	Wbp1l
Nfia	6.50738e-05	0.464384	0.652	0.392	1	LEC	Nfia
Rps13	6.59449e-05	0.462334	1	0.99	1	LEC	Rps13
Sdhd	6.63013e-05	0.31569	0.522	0.263	1	LEC	Sdhd
Rps12	6.84044e-05	0.37398	1	0.993	1	LEC	Rps12
Ndufs8	6.98931e-05	0.373777	0.5	0.262	1	LEC	Ndufs8
Gatsl3	7.07822e-05	0.321349	0.217	0.07	1	LEC	Gatsl3
Atp6v0a2	7.59076e-05	0.474667	0.37	0.172	1	LEC	Atp6v0a2
Anxa5	7.63255e-05	0.464282	0.848	0.762	1	LEC	Anxa5
Srpk2	7.7164e-05	0.376916	0.457	0.225	1	LEC	Srpk2
Myh9	7.8323e-05	0.481372	0.957	0.818	1	LEC	Myh9
4921524J17Rik	8.06975e-05	0.386176	0.522	0.27	1	LEC	4921524J17Rik
Klhdc2	8.07899e-05	0.278639	0.391	0.171	1	LEC	Klhdc2
Arpc3	8.21826e-05	0.489065	0.935	0.827	1	LEC	Arpc3
Eps15	8.57099e-05	0.38209	0.5	0.263	1	LEC	Eps15
Rpl3	8.72885e-05	0.505527	1	0.97	1	LEC	Rpl3
Tbcb	8.75128e-05	0.486863	0.63	0.388	1	LEC	Tbcb
Gpx11	9.24483e-05	0.602096	0.761	0.552	1	LEC	Gpx1
Agfg1	9.27817e-05	0.559954	0.609	0.379	1	LEC	Agfg1
Usp38	9.36205e-05	0.306169	0.326	0.135	1	LEC	Usp38
Nid1	9.51933e-05	0.568788	0.717	0.446	1	LEC	Nid1
Srm	9.84034e-05	0.280409	0.304	0.118	1	LEC	Srm
Rbm3	0.000101744	0.57825	0.848	0.79	1	LEC	Rbm3
Gnl3	0.000105507	0.520806	0.478	0.269	1	LEC	Gnl3
Ywhaq	0.000105648	0.424987	0.848	0.693	1	LEC	Ywhaq
Mbd2	0.000113764	0.510313	0.739	0.517	1	LEC	Mbd2
Gns	0.000119127	0.352981	0.478	0.246	1	LEC	Gns
Tle3	0.000120418	0.298086	0.348	0.149	1	LEC	Tle3
Etnk1	0.000124752	0.394712	0.522	0.284	1	LEC	Etnk1
Tmem2381	0.00012761	0.333519	0.37	0.166	1	LEC	Tmem238
Rab8a	0.000129301	0.342741	0.457	0.229	1	LEC	Rab8a
Itm2c	0.000139358	0.487524	0.587	0.372	1	LEC	Itm2c
Palm	0.000142147	0.341892	0.326	0.138	1	LEC	Palm
Syn3	0.00014322	0.311854	0.326	0.137	1	LEC	Syn3
Tanc1	0.000149583	0.353177	0.587	0.319	1	LEC	Tanc1
Prmt1	0.000151083	0.457164	0.565	0.329	1	LEC	Prmt1
Rbm8a	0.000151314	0.380857	0.804	0.54	1	LEC	Rbm8a
Elk4	0.000155185	0.31318	0.565	0.304	1	LEC	Elk4
Chd7	0.000163042	0.321066	0.435	0.211	1	LEC	Chd7
Wdr83os	0.000164801	0.394152	0.609	0.356	1	LEC	Wdr83os
Maged1	0.000165989	0.325656	0.522	0.281	1	LEC	Maged1
Stap2	0.00018074	0.28099	0.326	0.138	1	LEC	Stap2
Pkig	0.000181489	0.398479	0.543	0.302	1	LEC	Pkig
Sptssa	0.000181668	0.511448	0.522	0.331	1	LEC	Sptssa
Fnbp1	0.000184479	0.29788	0.348	0.152	1	LEC	Fnbp1
Arpc1b	0.000185135	0.625655	0.783	0.659	1	LEC	Arpc1b
Vasp	0.000185421	0.400885	0.587	0.317	1	LEC	Vasp
Pgk1	0.000193539	0.327842	0.587	0.319	1	LEC	Pgk1
Ppp1r2	0.000196006	0.481878	0.957	0.832	1	LEC	Ppp1r2
Npdc1	0.000196035	0.336664	0.587	0.338	1	LEC	Npdc1
Pdlim1	0.000198601	0.548939	0.739	0.508	1	LEC	Pdlim1
Pacsin2	0.000208365	0.321925	0.543	0.292	1	LEC	Pacsin2
Rpl9	0.000209707	0.392338	1	0.993	1	LEC	Rpl9
Syncrip	0.000211247	0.362332	0.652	0.401	1	LEC	Syncrip
Cnn3	0.000214641	0.632179	0.696	0.528	1	LEC	Cnn3
Wnk1	0.000217947	0.562193	0.826	0.681	1	LEC	Wnk1
Uvrag	0.000221366	0.251203	0.457	0.219	1	LEC	Uvrag
Nudt4	0.000233835	0.891892	0.413	0.23	1	LEC	Nudt4
Zfp787	0.000235197	0.311214	0.261	0.103	1	LEC	Zfp787
Osmr	0.000240474	0.298061	0.413	0.199	1	LEC	Osmr
Serf2	0.000241703	0.450059	0.978	0.931	1	LEC	Serf2
Comt	0.000244111	0.501952	0.522	0.303	1	LEC	Comt
Tmem63a	0.000251091	0.289537	0.435	0.212	1	LEC	Tmem63a
Olfm1	0.000252372	0.529192	0.304	0.131	1	LEC	Olfm1
Mrps11	0.000261873	0.28383	0.348	0.157	1	LEC	Mrps11
Gm16286	0.000273532	0.294595	0.543	0.293	1	LEC	Gm16286
Tgm2	0.000277147	0.474901	0.804	0.572	1	LEC	Tgm2
Hspa9	0.000280499	0.40098	0.565	0.333	1	LEC	Hspa9
Arhgap6	0.000286285	0.448094	0.326	0.15	1	LEC	Arhgap6
Ncl	0.00028903	0.832718	0.913	0.806	1	LEC	Ncl
Eif5b	0.000293276	0.414743	0.739	0.494	1	LEC	Eif5b
Robo4	0.000297615	0.404555	0.522	0.295	1	LEC	Robo4
Rps2	0.000306508	0.391806	0.978	0.976	1	LEC	Rps2
Pkm	0.000322947	0.580188	0.783	0.606	1	LEC	Pkm
Ptbp3	0.000326443	0.466574	0.761	0.567	1	LEC	Ptbp3
Rexo1	0.000345233	0.254071	0.435	0.212	1	LEC	Rexo1
Hspd1	0.000345437	0.450837	0.674	0.41	1	LEC	Hspd1
Plekhg1	0.000348605	0.366165	0.326	0.15	1	LEC	Plekhg1
Safb2	0.000363241	0.270331	0.435	0.216	1	LEC	Safb2
Actr2	0.00036461	0.377688	0.717	0.483	1	LEC	Actr2
Xpo6	0.0003658	0.272333	0.304	0.131	1	LEC	Xpo6
Med19	0.000368314	0.316692	0.413	0.204	1	LEC	Med19
Sh3gl1	0.000370335	0.32445	0.37	0.178	1	LEC	Sh3gl1
Rps7	0.000374048	0.39264	1	0.977	1	LEC	Rps7
Rpl6	0.000374245	0.371088	1	0.993	1	LEC	Rpl6
Mob2	0.00037491	0.368995	0.413	0.212	1	LEC	Mob2
Rps15a	0.000377627	0.383443	1	0.99	1	LEC	Rps15a
Ralgapa21	0.000378592	0.345592	0.413	0.205	1	LEC	Ralgapa2
Ssr4	0.000379786	0.419227	0.761	0.554	1	LEC	Ssr4
Sec11a	0.000387135	0.337433	0.674	0.411	1	LEC	Sec11a
Klf10	0.000393069	0.355592	0.478	0.248	1	LEC	Klf10
Wipi1	0.000416211	0.359047	0.348	0.164	1	LEC	Wipi1
Ap2m1	0.000416224	0.322622	0.674	0.427	1	LEC	Ap2m1
Pak2	0.000433601	0.410619	0.739	0.526	1	LEC	Pak2
Ddx1	0.00044767	0.275109	0.435	0.221	1	LEC	Ddx1
Cpq	0.000456582	0.252813	0.413	0.193	1	LEC	Cpq
Ifi204	0.000459257	0.341552	0.261	0.106	1	LEC	Ifi204
Dstn1	0.000460516	0.463379	0.87	0.722	1	LEC	Dstn
Ddx21	0.000468442	0.394152	0.543	0.322	1	LEC	Ddx21
Lgmn	0.000495427	0.403668	0.478	0.267	1	LEC	Lgmn
Btf3	0.000498749	0.387933	0.957	0.913	1	LEC	Btf3
Arpc5	0.000519884	0.491641	0.783	0.6	1	LEC	Arpc5
Vars	0.000531821	0.265989	0.304	0.134	1	LEC	Vars
Ece1	0.000536799	0.449722	0.913	0.746	1	LEC	Ece1
Pomp	0.000592247	0.308265	0.913	0.7	1	LEC	Pomp
Eif2s1	0.000594424	0.321232	0.522	0.291	1	LEC	Eif2s1
Rpl29	0.000613109	0.361754	0.978	0.933	1	LEC	Rpl29
Rps6ka3	0.00061542	0.419061	0.435	0.239	1	LEC	Rps6ka3
S100a112	0.000627329	0.465978	0.913	0.822	1	LEC	S100a11
Tyms	0.000634873	0.291711	0.283	0.119	1	LEC	Tyms
Sugt1	0.000637421	0.293731	0.674	0.414	1	LEC	Sugt1
Git1	0.000648982	0.336165	0.5	0.284	1	LEC	Git1
Abcg1	0.000654043	0.349171	0.326	0.147	1	LEC	Abcg1
Dtnbp1	0.000656175	0.269401	0.348	0.163	1	LEC	Dtnbp1
Gnb2	0.000663743	0.368178	0.913	0.811	1	LEC	Gnb2
Rps29	0.000687506	0.315171	1	0.998	1	LEC	Rps29
Laptm4a	0.000687893	0.360661	0.978	0.914	1	LEC	Laptm4a
Rpl13	0.000699774	0.28955	1	0.998	1	LEC	Rpl13
Bin1	0.000708489	0.300474	0.522	0.292	1	LEC	Bin1
Commd1	0.000710016	0.393476	0.522	0.314	1	LEC	Commd1
Kpnb1	0.000727186	0.425527	0.522	0.313	1	LEC	Kpnb1
Rps21	0.000727259	0.38769	1	0.993	1	LEC	Rps21
Cep250	0.000732625	0.294385	0.239	0.097	1	LEC	Cep250
Sar1b	0.000732768	0.326589	0.543	0.326	1	LEC	Sar1b
Dhrs31	0.000748385	0.297964	0.413	0.207	1	LEC	Dhrs3
Calm1	0.000752318	0.315843	1	0.991	1	LEC	Calm1
Elmo1	0.000758189	0.337126	0.435	0.228	1	LEC	Elmo1
Arpc5l	0.000763654	0.315651	0.457	0.248	1	LEC	Arpc5l
Tob2	0.000823198	0.315138	0.587	0.34	1	LEC	Tob2
Ninj1	0.000823617	0.331037	0.413	0.217	1	LEC	Ninj1
Spred11	0.000831349	0.444757	0.413	0.233	1	LEC	Spred1
Lmo2	0.000832371	0.522216	0.587	0.386	1	LEC	Lmo2
Rplp2	0.000863337	0.350799	1	0.987	1	LEC	Rplp2
Plekho2	0.000864092	0.307474	0.348	0.173	1	LEC	Plekho2
Itpr1	0.000864653	0.336397	0.37	0.192	1	LEC	Itpr1
Mybbp1a	0.000889676	0.34864	0.391	0.205	1	LEC	Mybbp1a
Prkar1a	0.000890664	0.353633	0.848	0.718	1	LEC	Prkar1a
Commd8	0.000896082	0.329132	0.435	0.239	1	LEC	Commd8
2900026A02Rik	0.000906091	0.392289	0.5	0.289	1	LEC	2900026A02Rik
Tmed2	0.000911354	0.39822	0.804	0.609	1	LEC	Tmed2
Esyt2	0.000926524	0.324746	0.543	0.322	1	LEC	Esyt2
Rpl24	0.000931856	0.277375	1	0.992	1	LEC	Rpl24
1700020I14Rik	0.000945066	0.463276	0.652	0.418	1	LEC	1700020I14Rik
Tardbp	0.000945082	0.392797	0.478	0.303	1	LEC	Tardbp
Zmiz2	0.000951518	0.327653	0.304	0.141	1	LEC	Zmiz2
Rpl30	0.00098166	0.286268	1	0.992	1	LEC	Rpl30
Hs3st1	0.00100278	0.256668	0.391	0.196	1	LEC	Hs3st1
Rps3a1	0.00101354	0.283268	1	0.995	1	LEC	Rps3a1
Ppp1cc	0.00105624	0.378373	0.587	0.354	1	LEC	Ppp1cc
Arhgef1	0.00109216	0.26402	0.5	0.283	1	LEC	Arhgef1
Swt11	0.00109839	0.273817	0.5	0.28	1	LEC	Swt1
Abi3bp	0.00110466	0.347632	0.522	0.299	1	LEC	Abi3bp
Hint1	0.00115338	0.402861	0.891	0.818	1	LEC	Hint1
Crlf2	0.0011781	0.312147	0.5	0.298	1	LEC	Crlf2
Rpl18a	0.00118745	0.252381	1	0.998	1	LEC	Rpl18a
Nrbp1	0.00119236	0.282097	0.543	0.323	1	LEC	Nrbp1
Cox7c	0.00119333	0.284107	0.913	0.889	1	LEC	Cox7c
Map4k5	0.00123312	0.282948	0.37	0.189	1	LEC	Map4k5
Rsl1d1	0.00126058	0.28577	0.457	0.254	1	LEC	Rsl1d1
Hexa	0.00135635	0.353224	0.391	0.218	1	LEC	Hexa
Ppp3ca	0.00136198	0.510995	0.717	0.534	1	LEC	Ppp3ca
Tcea1	0.00138133	0.342693	0.587	0.381	1	LEC	Tcea1
Rplp0	0.0014144	0.279346	0.978	0.987	1	LEC	Rplp0
Fbl	0.00144276	0.45722	0.413	0.233	1	LEC	Fbl
Supt5	0.00145038	0.25153	0.457	0.252	1	LEC	Supt5
Tmed5	0.00145829	0.373201	0.587	0.387	1	LEC	Tmed5
Ap2a2	0.00148718	0.314691	0.478	0.267	1	LEC	Ap2a2
Ssr1	0.00149022	0.362934	0.652	0.409	1	LEC	Ssr1
Ppp1r13b	0.00149032	0.27604	0.522	0.301	1	LEC	Ppp1r13b
Rcan1	0.00150595	0.385528	0.413	0.221	1	LEC	Rcan1
Adss	0.00151582	0.308846	0.457	0.267	1	LEC	Adss
Cyb5b1	0.00155455	0.270517	0.478	0.267	1	LEC	Cyb5b
Txnip	0.00157432	0.753918	0.935	0.842	1	LEC	Txnip
Pmepa1	0.0015799	0.305235	0.543	0.328	1	LEC	Pmepa1
Mrpl42	0.00162821	0.264928	0.478	0.27	1	LEC	Mrpl42
Atp5g1	0.00163188	0.470891	0.717	0.591	1	LEC	Atp5g1
Cblb	0.00169671	0.368316	0.348	0.187	1	LEC	Cblb
Pde8a	0.00171062	0.287564	0.304	0.145	1	LEC	Pde8a
Lsm4	0.0017543	0.289026	0.522	0.312	1	LEC	Lsm4
Dcun1d5	0.00178475	0.267351	0.5	0.291	1	LEC	Dcun1d5
Bst2	0.00180278	0.760077	0.957	0.853	1	LEC	Bst2
Reep1	0.00183671	0.28361	0.261	0.117	1	LEC	Reep1
Map1lc3b	0.00185267	0.321931	0.913	0.836	1	LEC	Map1lc3b
Atp2a21	0.0019106	0.324751	0.674	0.457	1	LEC	Atp2a2
Cebpz	0.00191317	0.259361	0.457	0.259	1	LEC	Cebpz
Wsb2	0.00194163	0.381208	0.413	0.237	1	LEC	Wsb2
Sh2b3	0.00196002	0.254394	0.413	0.222	1	LEC	Sh2b3
Stxbp1	0.00197446	0.306625	0.391	0.209	1	LEC	Stxbp1
Rhoj	0.00209636	0.568982	0.696	0.54	1	LEC	Rhoj
Ufm1	0.00217521	0.261666	0.457	0.263	1	LEC	Ufm1
Smc4	0.00219564	0.3058	0.457	0.266	1	LEC	Smc4
Mindy1	0.0022055	0.381469	0.391	0.221	1	LEC	Mindy1
Eef1g	0.00230614	0.41019	0.848	0.751	1	LEC	Eef1g
Uqcrq	0.00232658	0.362835	0.783	0.624	1	LEC	Uqcrq
Jag11	0.00239366	0.362357	0.239	0.105	1	LEC	Jag1
Eif2s3x	0.00240176	0.254522	0.435	0.246	1	LEC	Eif2s3x
Rpl32	0.00246347	0.315058	1	0.994	1	LEC	Rpl32
Smchd1	0.0024789	0.264202	0.457	0.263	1	LEC	Smchd1
Exoc6b	0.00249322	0.252511	0.304	0.15	1	LEC	Exoc6b
Ap2s1	0.00250457	0.314938	0.543	0.363	1	LEC	Ap2s1
Rps281	0.00254185	0.287687	0.978	0.974	1	LEC	Rps28
Tomm5	0.00258566	0.257902	0.5	0.296	1	LEC	Tomm5
Becn1	0.00267114	0.290703	0.413	0.232	1	LEC	Becn1
Nus1	0.00267581	0.292079	0.5	0.303	1	LEC	Nus1
Szrd1	0.00270326	0.253738	0.391	0.212	1	LEC	Szrd1
Nsg1	0.00274404	0.570508	0.609	0.402	1	LEC	Nsg1
Pitpna	0.00282011	0.300942	0.696	0.493	1	LEC	Pitpna
Gnai3	0.00294805	0.275207	0.587	0.386	1	LEC	Gnai3
Ifi27l2a1	0.00295613	1.2324	0.5	0.317	1	LEC	Ifi27l2a
Utp11	0.00302966	0.264981	0.413	0.237	1	LEC	Utp11
Grina	0.00303272	0.370992	0.413	0.239	1	LEC	Grina
Msrb3	0.00306032	0.406069	0.478	0.308	1	LEC	Msrb3
Tspan3	0.00309195	0.256368	0.391	0.214	1	LEC	Tspan3
Plec	0.00313363	0.372851	0.848	0.713	1	LEC	Plec
Emc2	0.00317037	0.280763	0.413	0.242	1	LEC	Emc2
Snhg12	0.00323021	0.254654	0.522	0.31	1	LEC	Snhg12
Atp6v0b	0.00324783	0.288482	0.761	0.588	1	LEC	Atp6v0b
Ptp4a11	0.00326541	0.267849	0.543	0.33	1	LEC	Ptp4a1
Polr2g	0.00327062	0.271318	0.478	0.278	1	LEC	Polr2g
Bcap31	0.00329645	0.30832	0.63	0.411	1	LEC	Bcap31
Nsmce4a	0.00329938	0.309633	0.435	0.262	1	LEC	Nsmce4a
Rpl18	0.00334928	0.269609	1	0.993	1	LEC	Rpl18
Bcl6b	0.00342096	0.320943	0.413	0.24	1	LEC	Bcl6b
Tcf7l2	0.00352614	0.315039	0.326	0.175	1	LEC	Tcf7l2
Edf1	0.0037151	0.331744	0.783	0.576	1	LEC	Edf1
Txndc9	0.00377822	0.32865	0.457	0.289	1	LEC	Txndc9
Tubb5	0.00379671	0.383274	0.87	0.736	1	LEC	Tubb5
Cpsf7	0.00401965	0.250451	0.326	0.17	1	LEC	Cpsf7
Cd9	0.00406157	0.468222	0.978	0.87	1	LEC	Cd9
Meis2	0.00409045	0.360181	0.609	0.406	1	LEC	Meis2
R3hdm1	0.00410307	0.262931	0.413	0.239	1	LEC	R3hdm1
Cct3	0.00422241	0.300865	0.609	0.41	1	LEC	Cct3
Nhp2	0.00428653	0.365082	0.37	0.21	1	LEC	Nhp2
Sh3glb1	0.00429661	0.305592	0.957	0.841	1	LEC	Sh3glb1
Kpna1	0.00430842	0.253491	0.326	0.166	1	LEC	Kpna1
Tcf4	0.00431193	0.308993	0.935	0.848	1	LEC	Tcf4
Trim24	0.0043162	0.295793	0.37	0.212	1	LEC	Trim24
Bcl7c	0.00433892	0.252263	0.435	0.26	1	LEC	Bcl7c
Trim28	0.00443341	0.262302	0.37	0.202	1	LEC	Trim28
Fndc3b	0.0045092	0.284273	0.543	0.359	1	LEC	Fndc3b
Ndufv1	0.00453425	0.271469	0.5	0.31	1	LEC	Ndufv1
Ppig	0.00463142	0.278492	0.63	0.423	1	LEC	Ppig
Frmd6	0.00464585	0.346228	0.435	0.272	1	LEC	Frmd6
Rpl41	0.00476191	0.282003	1	0.998	1	LEC	Rpl41
Scaf11	0.00490148	0.322176	0.63	0.471	1	LEC	Scaf11
Ing2	0.00491294	0.279899	0.283	0.146	1	LEC	Ing2
Ptpn11	0.0049331	0.308639	0.391	0.234	1	LEC	Ptpn11
Rab3gap2	0.00494622	0.274195	0.239	0.113	1	LEC	Rab3gap2
Egfl7	0.00496102	0.295326	0.978	0.801	1	LEC	Egfl7
Ccnd2	0.00498239	0.480971	0.522	0.337	1	LEC	Ccnd2
Golim4	0.00500245	0.253201	0.457	0.277	1	LEC	Golim4
Sdcbp	0.00502457	0.377717	0.783	0.665	1	LEC	Sdcbp
Sema3f	0.00513125	0.408023	0.587	0.45	1	LEC	Sema3f
Vcp	0.00515472	0.277319	0.848	0.691	1	LEC	Vcp
Dock9	0.00529991	0.467605	0.63	0.466	1	LEC	Dock9
Rps8	0.0053241	0.315162	1	0.999	1	LEC	Rps8
Rps16	0.00535724	0.257449	1	0.998	1	LEC	Rps16
Nrip1	0.00538519	0.372967	0.478	0.305	1	LEC	Nrip1
Eif5a	0.00541091	0.421653	0.891	0.784	1	LEC	Eif5a
Cox5a	0.00550445	0.306849	0.826	0.632	1	LEC	Cox5a
Hsp90ab1	0.00553095	0.323637	1	0.997	1	LEC	Hsp90ab1
Plcb4	0.00560641	0.33144	0.5	0.318	1	LEC	Plcb4
Nars	0.00562168	0.295138	0.478	0.307	1	LEC	Nars
Exoc5	0.005841	0.27373	0.457	0.284	1	LEC	Exoc5
Gimap9	0.00586737	0.334087	0.326	0.178	1	LEC	Gimap9
Chmp2b	0.00587589	0.255382	0.435	0.258	1	LEC	Chmp2b
Ebna1bp2	0.00587794	0.269811	0.457	0.281	1	LEC	Ebna1bp2
Rpl8	0.00609196	0.258604	1	0.995	1	LEC	Rpl8
Nckap1	0.00615098	0.282974	0.609	0.398	1	LEC	Nckap1
Zfand5	0.00622134	0.263477	0.826	0.672	1	LEC	Zfand5
Mrpl52	0.00622205	0.318228	0.674	0.476	1	LEC	Mrpl52
Chmp2a	0.00622302	0.326595	0.761	0.591	1	LEC	Chmp2a
Arpp19	0.00624317	0.285647	0.674	0.501	1	LEC	Arpp19
Rpl101	0.00630089	0.305013	1	0.978	1	LEC	Rpl10
Wdr26	0.00640668	0.370076	0.652	0.444	1	LEC	Wdr26
Dazap2	0.0064096	0.336827	0.717	0.573	1	LEC	Dazap2
Eif5	0.00643307	0.289964	0.891	0.782	1	LEC	Eif5
Gng5	0.0065316	0.281672	0.978	0.9	1	LEC	Gng5
Atp5j2	0.00653217	0.287204	0.804	0.697	1	LEC	Atp5j2
Psma4	0.0065543	0.330013	0.674	0.529	1	LEC	Psma4
Psmb2	0.00665065	0.374535	0.717	0.536	1	LEC	Psmb2
Gdf15	0.00668476	0.72676	0.217	0.103	1	LEC	Gdf15
Tie1	0.00672089	0.28267	0.761	0.535	1	LEC	Tie1
Eid1	0.00674477	0.355466	0.609	0.45	1	LEC	Eid1
Clptm1	0.00715927	0.272032	0.457	0.287	1	LEC	Clptm1
Atp5f11	0.00743031	0.262279	0.826	0.673	1	LEC	Atp5f1
Ipo5	0.00763606	0.253043	0.326	0.179	1	LEC	Ipo5
Aprt	0.0077228	0.258748	0.543	0.343	1	LEC	Aprt
Npr1	0.00774423	0.274231	0.5	0.306	1	LEC	Npr1
Txnrd1	0.0079591	0.250249	0.5	0.313	1	LEC	Txnrd1
Psma3	0.00888881	0.270865	0.826	0.715	1	LEC	Psma3
Arhgap23	0.00907179	0.354357	0.391	0.252	1	LEC	Arhgap23
Rpl31	0.00918621	0.330276	0.913	0.926	1	LEC	Rpl31
Map3k3	0.00929074	0.259929	0.391	0.239	1	LEC	Map3k3
Rps24	0.00933532	0.292085	1	0.998	1	LEC	Rps24
Rbbp6	0.00942217	0.265813	0.674	0.492	1	LEC	Rbbp6
Stk19	0.00960012	0.266799	0.348	0.202	1	LEC	Stk19
Tsc22d4	0.00969644	0.256689	0.478	0.306	1	LEC	Tsc22d4
Serinc1	0.00979421	0.370892	0.761	0.618	1	LEC	Serinc1
Rtkn2	0	2.55254	0.735	0.007	0	EpC_AT1	Rtkn2
Cyp2b102	0	2.52564	0.824	0.019	0	EpC_AT1	Cyp2b10
Sema3e1	0	1.95801	0.735	0.013	0	EpC_AT1	Sema3e
Scnn1g	0	1.70489	0.662	0.005	0	EpC_AT1	Scnn1g
Itgb6	0	1.30389	0.618	0.006	0	EpC_AT1	Itgb6
Scnn1b1	0	1.17914	0.632	0.005	0	EpC_AT1	Scnn1b
Tmprss21	0	0.95659	0.529	0.007	0	EpC_AT1	Tmprss2
2210011C24Rik	0	0.75167	0.456	0.004	0	EpC_AT1	2210011C24Rik
Tacstd22	9.59427e-299	1.50054	0.647	0.013	1.54746e-294	EpC_AT1	Tacstd2
2310007B03Rik1	5.32966e-296	0.811607	0.456	0.005	8.5962e-292	EpC_AT1	2310007B03Rik
Gramd22	3.12142e-290	1.39697	0.721	0.018	5.03454e-286	EpC_AT1	Gramd2
Akap5	2.51345e-268	3.25502	0.912	0.037	4.05395e-264	EpC_AT1	Akap5
Plb1	1.45249e-263	0.964482	0.515	0.009	2.34272e-259	EpC_AT1	Plb1
Akr1c141	2.65963e-263	1.31661	0.603	0.013	4.28972e-259	EpC_AT1	Akr1c14
Nt5e1	1.30262e-262	1.27556	0.559	0.011	2.101e-258	EpC_AT1	Nt5e
Igfbp2	5.7882e-261	2.30344	0.574	0.012	9.3358e-257	EpC_AT1	Igfbp2
Flrt31	3.80628e-251	1.4284	0.647	0.017	6.13914e-247	EpC_AT1	Flrt3
Tmod11	1.55008e-250	1.53064	0.691	0.02	2.50013e-246	EpC_AT1	Tmod1
Col4a3	3.86631e-249	2.8913	0.824	0.032	6.23597e-245	EpC_AT1	Col4a3
Myh142	2.42278e-245	2.51795	0.838	0.034	3.90771e-241	EpC_AT1	Myh14
Popdc3	4.39662e-235	0.369276	0.265	0.001	7.0913e-231	EpC_AT1	Popdc3
Sec14l32	3.50715e-234	3.30168	0.912	0.044	5.65668e-230	EpC_AT1	Sec14l3
Epb41l4b1	4.64342e-229	0.626071	0.456	0.008	7.48937e-225	EpC_AT1	Epb41l4b
Slc6a141	3.0246e-226	1.25576	0.574	0.015	4.87838e-222	EpC_AT1	Slc6a14
Wnt3a	3.00695e-224	0.286597	0.221	0.001	4.84991e-220	EpC_AT1	Wnt3a
Abca5	2.9242e-219	1.30298	0.662	0.022	4.71645e-215	EpC_AT1	Abca5
Lama3	1.46282e-212	1.5894	0.544	0.014	2.35938e-208	EpC_AT1	Lama3
Mal22	4.34063e-208	2.3597	0.824	0.04	7.001e-204	EpC_AT1	Mal2
Pls1	1.5929e-205	0.57349	0.397	0.007	2.5692e-201	EpC_AT1	Pls1
Lamb31	1.07538e-188	1.3817	0.632	0.024	1.73449e-184	EpC_AT1	Lamb3
Scnn1a2	1.84397e-187	2.37141	0.779	0.04	2.97414e-183	EpC_AT1	Scnn1a
Cldn181	5.1119e-182	3.69421	0.912	0.059	8.24498e-178	EpC_AT1	Cldn18
Sema3a1	6.38312e-182	1.37767	0.559	0.019	1.02953e-177	EpC_AT1	Sema3a
Aqp52	3.63087e-181	3.16169	0.824	0.047	5.85624e-177	EpC_AT1	Aqp5
Ndnf1	4.27672e-180	2.84258	0.735	0.036	6.89791e-176	EpC_AT1	Ndnf
Scel	1.5918e-179	0.776056	0.309	0.004	2.56741e-175	EpC_AT1	Scel
Osbpl61	2.60102e-175	0.850892	0.515	0.016	4.19518e-171	EpC_AT1	Osbpl6
Nkx2-12	2.31583e-173	1.19485	0.706	0.033	3.7352e-169	EpC_AT1	Nkx2-1
Bdnf	1.61589e-171	1.11011	0.559	0.02	2.60626e-167	EpC_AT1	Bdnf
Lamc21	2.32222e-169	1.53739	0.706	0.036	3.74551e-165	EpC_AT1	Lamc2
Hck	3.92108e-169	0.833887	0.456	0.013	6.32431e-165	EpC_AT1	Hck
Ager1	7.10263e-169	5.65555	0.985	0.081	1.14558e-164	EpC_AT1	Ager
Pof1b1	2.14259e-167	0.634531	0.441	0.012	3.45578e-163	EpC_AT1	Pof1b
Rab11fip11	5.96346e-167	1.67909	0.735	0.04	9.61847e-163	EpC_AT1	Rab11fip1
Serinc2	6.1189e-166	0.429741	0.294	0.004	9.86917e-162	EpC_AT1	Serinc2
Gipc21	6.62371e-164	1.22339	0.735	0.039	1.06834e-159	EpC_AT1	Gipc2
Dapk21	1.6446e-163	0.776083	0.529	0.019	2.65257e-159	EpC_AT1	Dapk2
Dsp2	3.5261e-161	0.961202	0.5	0.017	5.68724e-157	EpC_AT1	Dsp
Pkp2	5.64439e-160	0.679523	0.515	0.018	9.10384e-156	EpC_AT1	Pkp2
Cdh12	1.32586e-158	1.4572	0.691	0.036	2.13847e-154	EpC_AT1	Cdh1
Sh3rf2	2.67396e-157	0.650371	0.412	0.011	4.31283e-153	EpC_AT1	Sh3rf2
Edn3	1.55237e-150	0.66149	0.397	0.011	2.50382e-146	EpC_AT1	Edn3
Crb32	7.97303e-148	0.921281	0.574	0.025	1.28597e-143	EpC_AT1	Crb3
Slc44a31	1.49107e-141	0.610456	0.382	0.011	2.40494e-137	EpC_AT1	Slc44a3
Krt72	1.70343e-141	3.01913	0.897	0.077	2.74746e-137	EpC_AT1	Krt7
Unc13d	4.40173e-141	0.620743	0.412	0.013	7.09956e-137	EpC_AT1	Unc13d
Epb41l52	1.33191e-139	1.23385	0.706	0.044	2.14823e-135	EpC_AT1	Epb41l5
Prss82	1.77916e-139	0.578598	0.412	0.013	2.86961e-135	EpC_AT1	Prss8
Foxa22	7.62001e-136	0.714395	0.456	0.017	1.22903e-131	EpC_AT1	Foxa2
Col4a41	5.68601e-134	2.51132	0.75	0.055	9.17096e-130	EpC_AT1	Col4a4
Wwc12	1.41492e-131	1.64789	0.765	0.056	2.28213e-127	EpC_AT1	Wwc1
Crlf1	9.47861e-131	0.608761	0.353	0.01	1.52881e-126	EpC_AT1	Crlf1
Eya2	1.37431e-127	0.42633	0.294	0.006	2.21663e-123	EpC_AT1	Eya2
Arhgef28	7.63214e-125	0.888182	0.485	0.022	1.23099e-120	EpC_AT1	Arhgef28
Cgn1	1.80148e-121	1.04518	0.574	0.032	2.90561e-117	EpC_AT1	Cgn
Slc39a81	4.79231e-121	2.09627	0.868	0.078	7.72952e-117	EpC_AT1	Slc39a8
Spock2	8.95215e-121	2.30437	0.794	0.068	1.44389e-116	EpC_AT1	Spock2
Tmem371	4.73238e-113	2.37091	0.691	0.055	7.63285e-109	EpC_AT1	Tmem37
Ptprn	6.51711e-111	0.333176	0.206	0.003	1.05114e-106	EpC_AT1	Ptprn
Clic32	4.52889e-109	3.04031	0.794	0.08	7.30465e-105	EpC_AT1	Clic3
Cystm12	2.33892e-108	2.40519	0.838	0.09	3.77245e-104	EpC_AT1	Cystm1
Liph1	8.74638e-108	0.468006	0.309	0.009	1.4107e-103	EpC_AT1	Liph
Slc39a41	8.91064e-107	0.794862	0.456	0.023	1.4372e-102	EpC_AT1	Slc39a4
Ano1	1.56342e-106	1.3784	0.618	0.044	2.52164e-102	EpC_AT1	Ano1
Npw1	6.91968e-106	0.683832	0.426	0.019	1.11607e-101	EpC_AT1	Npw
Csf1r	3.12576e-104	0.568485	0.397	0.017	5.04155e-100	EpC_AT1	Csf1r
Il18r12	6.91341e-101	1.31797	0.721	0.062	1.11506e-96	EpC_AT1	Il18r1
Eps8l21	1.83417e-100	0.955513	0.529	0.033	2.95833e-96	EpC_AT1	Eps8l2
Rassf71	2.14239e-100	0.509952	0.324	0.011	3.45547e-96	EpC_AT1	Rassf7
Rcan2	3.34295e-100	0.534022	0.338	0.012	5.39185e-96	EpC_AT1	Rcan2
Pdpn1	2.00864e-99	2.08364	0.779	0.081	3.23973e-95	EpC_AT1	Pdpn
Cdkn2b	3.04423e-99	1.23892	0.632	0.049	4.91003e-95	EpC_AT1	Cdkn2b
Rab252	3.43355e-98	0.552492	0.412	0.02	5.53798e-94	EpC_AT1	Rab25
Pard6b	5.10046e-97	1.14481	0.529	0.035	8.22654e-93	EpC_AT1	Pard6b
Spint12	1.35705e-93	0.51663	0.353	0.015	2.18879e-89	EpC_AT1	Spint1
Exph5	1.86321e-93	0.656165	0.441	0.024	3.00518e-89	EpC_AT1	Exph5
St141	6.13418e-93	0.461228	0.338	0.014	9.89382e-89	EpC_AT1	St14
Krt191	1.46547e-92	2.22109	0.75	0.075	2.36365e-88	EpC_AT1	Krt19
Chmp4c	4.66194e-90	0.464371	0.309	0.012	7.51924e-86	EpC_AT1	Chmp4c
Krt82	5.16439e-90	1.69252	0.735	0.075	8.32964e-86	EpC_AT1	Krt8
Hmgcll1	9.28933e-89	0.315083	0.206	0.005	1.49828e-84	EpC_AT1	Hmgcll1
Ap1m2	2.24609e-88	0.279512	0.221	0.005	3.62271e-84	EpC_AT1	Ap1m2
Gprc5a2	7.2673e-88	2.90927	0.838	0.118	1.17214e-83	EpC_AT1	Gprc5a
Cdcp11	1.60296e-87	0.356854	0.279	0.01	2.58541e-83	EpC_AT1	Cdcp1
2200002D01Rik	1.57201e-84	1.11756	0.603	0.053	2.5355e-80	EpC_AT1	2200002D01Rik
Nrg1	2.17999e-84	0.357825	0.265	0.009	3.5161e-80	EpC_AT1	Nrg1
Cldn72	1.27754e-83	0.758528	0.471	0.031	2.06055e-79	EpC_AT1	Cldn7
Cdkl5	2.39359e-83	1.08453	0.574	0.049	3.86062e-79	EpC_AT1	Cdkl5
Rasgrf2	1.54218e-79	0.822558	0.456	0.031	2.48739e-75	EpC_AT1	Rasgrf2
Arxes2	7.16922e-79	0.388064	0.279	0.011	1.15632e-74	EpC_AT1	Arxes2
Krt182	2.13603e-78	1.56913	0.721	0.08	3.44521e-74	EpC_AT1	Krt18
F2rl1	1.51519e-75	0.39146	0.235	0.008	2.44385e-71	EpC_AT1	F2rl1
Zfp365	2.5477e-75	0.363173	0.206	0.006	4.10918e-71	EpC_AT1	Zfp365
Mthfd11	2.95527e-74	1.40046	0.647	0.074	4.76655e-70	EpC_AT1	Mthfd1
Patj	3.3733e-74	0.487908	0.324	0.016	5.44079e-70	EpC_AT1	Patj
Dusp14	3.43936e-74	0.486653	0.397	0.025	5.54734e-70	EpC_AT1	Dusp14
Fam174b1	7.88481e-74	1.32654	0.632	0.069	1.27174e-69	EpC_AT1	Fam174b
Prkcz3	1.27633e-72	0.761073	0.471	0.037	2.0586e-68	EpC_AT1	Prkcz
Sh2d4a1	1.44271e-72	0.657096	0.426	0.03	2.32695e-68	EpC_AT1	Sh2d4a
Cxadr2	2.8169e-72	1.36586	0.603	0.063	4.54337e-68	EpC_AT1	Cxadr
S100a14	5.34223e-72	0.497335	0.235	0.008	8.61648e-68	EpC_AT1	S100a14
Epcam2	5.85718e-72	0.709765	0.456	0.033	9.44704e-68	EpC_AT1	Epcam
Arhgap8	7.67692e-72	0.448964	0.368	0.022	1.23821e-67	EpC_AT1	Arhgap8
Ptprf2	1.22328e-71	1.48993	0.721	0.091	1.97303e-67	EpC_AT1	Ptprf
Sdc13	8.43769e-71	1.07303	0.574	0.056	1.36091e-66	EpC_AT1	Sdc1
Ripk4	6.90709e-70	0.391703	0.235	0.009	1.11404e-65	EpC_AT1	Ripk4
Alcam2	5.28514e-68	2.58242	0.838	0.146	8.5244e-64	EpC_AT1	Alcam
Epn31	9.99825e-67	0.518661	0.353	0.022	1.61262e-62	EpC_AT1	Epn3
Col4a5	1.24978e-66	1.44302	0.662	0.086	2.01576e-62	EpC_AT1	Col4a5
Fam189a21	4.97088e-66	1.77289	0.75	0.123	8.01752e-62	EpC_AT1	Fam189a2
Chchd102	5.44355e-66	1.196	0.691	0.087	8.7799e-62	EpC_AT1	Chchd10
Matn41	2.32115e-64	0.918027	0.515	0.05	3.74378e-60	EpC_AT1	Matn4
Trpm61	4.54589e-64	0.447169	0.265	0.012	7.33207e-60	EpC_AT1	Trpm6
Ankrd1	5.38431e-62	0.517908	0.279	0.014	8.68436e-58	EpC_AT1	Ankrd1
Retreg12	4.54715e-59	1.06772	0.574	0.068	7.3341e-55	EpC_AT1	Retreg1
Mtcl11	1.81036e-58	0.679341	0.471	0.045	2.91993e-54	EpC_AT1	Mtcl1
Epb41l4a	2.39383e-58	0.508705	0.324	0.021	3.86101e-54	EpC_AT1	Epb41l4a
AA9868601	2.71994e-58	0.506551	0.324	0.021	4.38698e-54	EpC_AT1	AA986860
Wfdc22	3.01702e-58	0.357036	0.588	0.066	4.86615e-54	EpC_AT1	Wfdc2
Nav21	1.04658e-57	1.06179	0.676	0.1	1.68802e-53	EpC_AT1	Nav2
Spint22	1.48708e-55	1.51112	0.691	0.115	2.39851e-51	EpC_AT1	Spint2
Prr15l2	6.51028e-55	0.818655	0.5	0.054	1.05004e-50	EpC_AT1	Prr15l
Cped11	1.19681e-54	1.28399	0.662	0.101	1.93033e-50	EpC_AT1	Cped1
Grem2	6.43357e-54	0.449257	0.397	0.034	1.03767e-49	EpC_AT1	Grem2
Lmo71	1.43241e-53	2.80947	0.868	0.232	2.31034e-49	EpC_AT1	Lmo7
Il17re	3.25597e-53	0.512229	0.353	0.028	5.25155e-49	EpC_AT1	Il17re
Dock8	5.26962e-53	0.485895	0.382	0.032	8.49938e-49	EpC_AT1	Dock8
Wwp12	1.13103e-52	1.75817	0.824	0.194	1.82425e-48	EpC_AT1	Wwp1
Hopx	3.95853e-52	3.93358	0.971	0.393	6.38472e-48	EpC_AT1	Hopx
Sema3b	5.94293e-52	0.776491	0.485	0.055	9.58534e-48	EpC_AT1	Sema3b
Fzd2	7.21424e-52	0.696348	0.471	0.051	1.16358e-47	EpC_AT1	Fzd2
Thbs3	6.07212e-51	0.737748	0.426	0.043	9.79373e-47	EpC_AT1	Thbs3
Nebl	2.05761e-50	1.29045	0.706	0.12	3.31872e-46	EpC_AT1	Nebl
Fgf1	2.75812e-50	1.2302	0.647	0.104	4.44857e-46	EpC_AT1	Fgf1
Hs2st1	9.89244e-50	1.94188	0.765	0.175	1.59555e-45	EpC_AT1	Hs2st1
Arhgap22	2.67326e-49	0.373081	0.324	0.025	4.3117e-45	EpC_AT1	Arhgap22
Foxa12	2.56718e-48	0.285623	0.221	0.012	4.14061e-44	EpC_AT1	Foxa1
Smim222	4.29911e-48	0.444422	0.309	0.023	6.93404e-44	EpC_AT1	Smim22
Prkcd	4.47005e-48	0.787496	0.574	0.082	7.20975e-44	EpC_AT1	Prkcd
Slc43a21	4.82044e-48	0.89545	0.515	0.068	7.77489e-44	EpC_AT1	Slc43a2
Fads3	9.27242e-48	1.19588	0.647	0.111	1.49555e-43	EpC_AT1	Fads3
Irx11	9.43188e-48	0.441847	0.353	0.03	1.52127e-43	EpC_AT1	Irx1
Ptpre1	1.11682e-47	1.11841	0.632	0.105	1.80132e-43	EpC_AT1	Ptpre
Scx	2.73573e-47	0.316189	0.235	0.014	4.41247e-43	EpC_AT1	Scx
Emp2	9.52148e-47	2.5483	1	0.37	1.53572e-42	EpC_AT1	Emp2
Arfgef31	2.33473e-46	0.471141	0.309	0.024	3.76569e-42	EpC_AT1	Arfgef3
Limch1	3.35546e-46	2.08919	0.941	0.273	5.41203e-42	EpC_AT1	Limch1
Nipa1	9.95851e-46	0.545473	0.412	0.044	1.60621e-41	EpC_AT1	Nipa1
Prdx62	6.39983e-45	3.02351	0.985	0.439	1.03223e-40	EpC_AT1	Prdx6
Mpp71	1.3971e-44	0.763201	0.485	0.063	2.25338e-40	EpC_AT1	Mpp7
Fstl3	1.55386e-43	0.607383	0.397	0.043	2.50622e-39	EpC_AT1	Fstl3
Myrf	2.60672e-43	0.601369	0.397	0.042	4.20438e-39	EpC_AT1	Myrf
Lgals31	7.86317e-43	1.90605	0.765	0.181	1.26825e-38	EpC_AT1	Lgals3
Scd21	8.68736e-43	2.70705	0.868	0.293	1.40118e-38	EpC_AT1	Scd2
Trp53bp2	3.86384e-42	1.16213	0.632	0.121	6.23198e-38	EpC_AT1	Trp53bp2
Cryab	1.07722e-41	2.01156	0.868	0.272	1.73745e-37	EpC_AT1	Cryab
Pitpnm3	1.21326e-41	0.398367	0.279	0.022	1.95686e-37	EpC_AT1	Pitpnm3
Selenbp12	1.60547e-41	2.11204	0.765	0.185	2.58947e-37	EpC_AT1	Selenbp1
Traf11	2.69942e-41	0.451274	0.368	0.038	4.35389e-37	EpC_AT1	Traf1
Plxnb11	3.69803e-41	0.602255	0.338	0.033	5.96455e-37	EpC_AT1	Plxnb1
Rabgap1l1	3.75602e-41	1.38453	0.662	0.14	6.05808e-37	EpC_AT1	Rabgap1l
Nrbp21	3.99617e-41	0.68051	0.471	0.063	6.44542e-37	EpC_AT1	Nrbp2
Tead1	6.71602e-41	1.75966	0.779	0.211	1.08323e-36	EpC_AT1	Tead1
Sorl12	7.28599e-41	0.891534	0.544	0.088	1.17516e-36	EpC_AT1	Sorl1
Aldh3b11	1.31958e-40	0.529195	0.412	0.049	2.12835e-36	EpC_AT1	Aldh3b1
Klf52	1.72845e-40	0.546937	0.397	0.046	2.78781e-36	EpC_AT1	Klf5
Magi11	5.77227e-40	0.646079	0.485	0.069	9.3101e-36	EpC_AT1	Magi1
Igfbp6	2.14144e-39	1.32629	0.765	0.168	3.45393e-35	EpC_AT1	Igfbp6
Magi3	2.7638e-39	1.55866	0.735	0.197	4.45773e-35	EpC_AT1	Magi3
Bend71	4.31025e-39	0.757694	0.529	0.085	6.952e-35	EpC_AT1	Bend7
Ahnak2	4.31267e-39	0.842927	0.559	0.091	6.95591e-35	EpC_AT1	Ahnak2
Anxa12	8.57201e-39	1.74141	0.794	0.21	1.38258e-34	EpC_AT1	Anxa1
Emb2	1.08155e-38	0.779592	0.471	0.066	1.74443e-34	EpC_AT1	Emb
Epb41l3	1.11789e-37	0.323969	0.25	0.02	1.80304e-33	EpC_AT1	Epb41l3
Map6	1.52051e-37	0.397651	0.279	0.025	2.45242e-33	EpC_AT1	Map6
Smim3	2.40612e-37	0.442208	0.324	0.033	3.88082e-33	EpC_AT1	Smim3
[truncated: 6,153 more rows]
