# Supplementary material for: Single cell RNA sequencing reveals endothelial cell killing and resolution pathways in experimental malaria-associated acute respiratory distress syndrome
Source: PLoS Pathog. 2024 Jan 18;20(1):e1011929. doi: 10.1371/journal.ppat.1011929 (PMC10826972; doi:10.1371/journal.ppat.1011929)
Supplement: S10 Table — Overview of the hallmark pathways, their p-value (pval), adjusted p-value (padj), enrichment score (ES), normalised enrichment score (NES), number of times a random gene set had a more extreme enrichment score value (nMoreExtreme), size of the pathway after removing genes not present in list of differentially expressed genes (size) and a vector with indexes of leading edge genes that drive the enrichment (leadingEdge) when comparing the different conditions (CONvsd8, CONvsd12 and d8vsd12) for the aerocytes as shown in Fig 5G. (XLSX) [file ppat.1011929.s019.xlsx]

## Sheet: fgseaRes_hallmark_Aeros_CONvsd8
pathway	pval	padj	ES	NES	nMoreExtreme	size	leadingEdge
HALLMARK_INTERFERON_ALPHA_RESPONSE	0.00694444444444444	0.0462962962962963	0.728229531636294	2.65943151190293	0	83	Cxcl10 Procr Rsad2 Ifit3 Irf7 Cd74 Gbp2 Batf2 Ifitm3 Bst2 Tdrd7 H2-Q7 Tap1 Ifit2 Sp110 B2m H2-Q10 Isg15 Rtp4 Psme1 Psmb8 Gbp3 Trafd1 Psma3 Usp18 Ube2l6 Lap3 Ogfr Herc6 Parp14 Lgals3bp Oas1a
HALLMARK_INTERFERON_GAMMA_RESPONSE	0.0138888888888889	0.0462962962962963	0.653133193648716	2.64362362148344	0	156	Cxcl9 Cxcl10 Zbp1 Serping1 Rsad2 Ifit3 Ccl5 Irf7 Il18bp Cd74 Batf2 Cd274 Gbp8 Xaf1 Ifitm3 Tnfaip3 Bst2 Gbp4 Hif1a Tdrd7 H2-Q7 H2-Eb1 Tap1 Ifit2 Cdkn1a H2-Aa Sp110 Nfkbia Psmb2 Pim1 B2m H2-Q10 Ido1 Upp1 Isg15 H2-DMa Rtp4 Psme1 Mthfd2 H2-D1 Psmb8 Gbp3 Trafd1 H2-M3 Psma2 Socs1 Arl4a Psma3 Ptpn1 Usp18 Ube2l6 Lap3 Ogfr Herc6 Parp14 Btg1
HALLMARK_TNFA_SIGNALING_VIA_NFKB	0.012987012987013	0.0462962962962963	0.566583328906149	2.2702195388964	0	144	Sphk1 Cxcl10 Myc Fosl1 Ccl5 Dusp5 Cebpb Trib1 Ninj1 Ehd1 Tnfaip3 Hbegf Ccnd1 Sat1 Ackr3 Tap1 Ifit2 Cdkn1a Plaur Nfkbia Pdlim5 Maff Serpine1 Map2k3 Btg3 Tubb2a Klf6 Sik1 Map3k8 Per1 B4galt1 Cebpd Pmepa1 Klf2 Litaf Yrdc Btg1 Pfkfb3
HALLMARK_ALLOGRAFT_REJECTION	0.00847457627118644	0.0462962962962963	0.584534421336212	2.24272856458937	0	100	Cxcl9 Ccl5 Irf7 Gzmb Cd74 Gbp2 Hif1a H2-T23 H2-Q7 Ptprc Tap1 H2-Aa Tgfb2 B2m H2-Q10 Flna H2-DMa Srgn Itgb2 Rps19 H2-M3 Ikbkb Traf2 Tpd52 Rps3a1 Rars Eif3d Socs1 Rpl9 Tap2 Galnt1 Irf8 Eif5a Tapbp Psmb10 Ube2n
HALLMARK_INFLAMMATORY_RESPONSE	0.0078740157480315	0.0462962962962963	0.521450144320732	1.93819931382625	0	92	Cxcl9 Sphk1 Cxcl10 Myc Ccl5 Irf7 Pvr Emp3 Itga5 Bst2 Hif1a Hbegf Cdkn1a Plaur Nfkbia Serpine1 Rnf144b Rtp4 Klf6 Dcbld2 Adrm1 Gabbr1 Rhog
HALLMARK_MYC_TARGETS_V2	0.010989010989011	0.0462962962962963	0.572883026248364	1.93811151846604	1	50	Myc Mcm4 Tfb2m Nip7 Map3k6 Mrto4 Ndufaf4 Bysl Mybbp1a Phb Gnl3 Exosc5 Rrp12 Npm1 Nop16 Ipo4 Aimp2 Las1l Nop56 Pes1 Pa2g4 Rcl1 Rabepk Tbrg4 Nop2
HALLMARK_KRAS_SIGNALING_UP	0.00862068965517241	0.0462962962962963	0.44736060687023	1.74697482273649	0	114	Plat Cxcl10 Gprc5b Apod Laptm5 Fcer1g Sox9 Trib1 Gadd45g Tnfaip3 Hsd11b1 Hbegf Emp1 Akap12 Plaur Itgb2 Psmb8 Prelid3b Dcbld2
HALLMARK_COMPLEMENT	0.0087719298245614	0.0462962962962963	0.438307138481801	1.7148902918457	0	116	Plat Serping1 Ccl5 Irf7 Gzmb Fcer1g Lgals3 S100a9 Dusp5 Cebpb Ehd1 Tnfaip3 Csrp1 Plaur Pim1 Maff Serpine1 Pfn1 Rhog Lap3 Col4a2
HALLMARK_MTORC1_SIGNALING	0.0149253731343284	0.0466417910447761	0.408844483963156	1.64674758773005	0	160	Coro1a Gapdh Sqle Txnrd1 Tes Cdkn1a Ppa1 Ifrd1 Psmd12 Map2k3 Mthfd2 Itgb2 Psma4 Got1 Mcm4 Psmd14 Abcf2 Psmc6 Gsr Psmc2 Ddit3 Psmc4 Psmb5 Tbk1 Actr3 Ufm1 Psma3 Gtf2h1 Ddit4 Pgk1 Atp5g1 Eif2s2 Sqstm1 Asns Aldoa Nfyc Slc1a5
HALLMARK_APOPTOSIS	0.0102040816326531	0.0462962962962963	0.384494661414058	1.51270539622381	0	123	Plat Tnfrsf12a Lgals3 Wee1 Ifitm3 Bcl2l1 Tspo Emp1 Ccnd1 Hmox1 Sat1 Tap1 Cdkn1a Timp3 Tgfb2 Btg3 Gsr Ddit3 Bax Nedd9 Hmgb2 Gpx1 Sqstm1 Mcl1 Atf3 Lmna Slc20a1 Hspb1 Casp8 Top2a Gch1 Ebp Cd14 Irf1 Gpx4 Ppp2r5b
HALLMARK_IL2_STAT5_SIGNALING	0.00884955752212389	0.0462962962962963	0.384681749068571	1.50847291280591	0	117	Cxcl10 Myc Ifitm3 Bcl2l1 Socs2 Ahnak Odc1 Emp1 Spry4 Uck2 Ecm1 Pim1 Maff Prnp Anxa4 Rnh1 Gbp3 Klf6 Plpp1 Map3k8 Ttc39b Socs1 Arl4a Swap70 Il3ra Itga6 Plin2 Irf8 Furin Ckap4 Slc1a5 Serpinb6a Phtf2 Sh3bgrl2
HALLMARK_HYPOXIA	0.0102040816326531	0.0462962962962963	0.357573214289567	1.43681341451301	0	129	Plac8 Anxa2 Noct Gapdh Tnfaip3 Tes Akap12 Cavin3 Hmox1 Mt1 Ackr3 Cdkn1a Plaur Pim1 Maff Serpine1 Prdx5 Hk1 Klf6 Ampd3 Ddit3 Tpd52 P4ha2 Btg1 Pfkfb3 Ddit4 Pgk1 Plin2 Mif Atf3 Aldoa
HALLMARK_P53_PATHWAY	0.012987012987013	0.0462962962962963	0.359534757882685	1.43643011990638	0	145	Sphk1 Procr S100a10 Ninj1 Hbegf Hmox1 Sat1 Tap1 Cdkn1a Tm4sf1 Zbtb16 Upp1 Rpl18 Trafd1 Rps27l Def6 Ddit3 Rpl36 Bax Socs1 Slc3a2 Bak1 Btg1 Ddit4 Rps12 Aen Atf3 Sfn
HALLMARK_UV_RESPONSE_DN	0.0125	0.0462962962962963	-0.479333136147303	-1.46713830752183	10	98	Kit Nrp1 Irs1 Ica1 Mgll Atrx Cdc42bpa Syne1 Tjp1 Adgrl2 Nr3c1 Prkce Ptprm Pik3r3 Pmp22 Atrn Smad7 Cdkn1b Cav1 Map1b Add3 Tfpi Mapk14 Ythdc1 Plpp3 Dlg1 Dlc1 Nipbl Prkca Tgfbr3 Apbb2 Phf3 Nfkb1 Sipa1l1 Igf1r Ltbp1 Nfib Atp2c1 Scaf8 Pten
HALLMARK_MITOTIC_SPINDLE	0.00106609808102345	0.0462962962962963	-0.475510907028016	-1.53578140497139	0	170	Arap3 Epb41 Rapgef6 Arhgef12 Rasal2 Bcr Cdc42bpa Arhgef11 Nin Arhgef3 Ssh2 Numa1 Ralbp1 Abl1 Pcnt Cep250 Cdc27 Vcl Sptbn1 Smc1a Kifap3 Smc4 Kif1b Pkd2 Nck1 Arhgef7 Abr Hook3 Dync1h1 Cdc42ep1 Myo1e Dlg1 Pcm1 Trio Arhgap27 Arfip2 Atg4b Arhgef2 Ckap5 Cenpj Rasa1 Tubgcp5 Cd2ap Rabgap1 Taok2 Rock1 Rictor Map3k11 Sptan1 Ccdc88a Nf1 Wasl Llgl1 Rfc1 Dynll2 Clasp1 Stau1 Tubgcp2 Arhgap29 Akap13 Dock4 Smc3 …
HALLMARK_HEDGEHOG_SIGNALING	0.00675675675675676	0.0462962962962963	-0.69074721696068	-1.61426410950374	4	19	Nrp1 Dpysl2 Rtn1 Hey1 Vegfa Ets2

## Sheet: fgseaRes_hallmark_Aeros_CONvsd1
pathway	pval	padj	ES	NES	nMoreExtreme	size	leadingEdge
HALLMARK_G2M_CHECKPOINT	0.00245098039215686	0.0186497575531518	0.807706447581201	2.67903838333934	0	150	Mki67 Birc5 Knl1 Ccna2 Hmmr Tpx2 Top2a Racgap1 Ccnb2 Cdkn3 Cdc20 Cenpe Ube2c Prc1 Kif23 Cdk1 Cenpa Cks1b Cks2 Kif20b Dbf4 Lmnb1 Hmgb3 Stmn1 Tfdp1 Smc4 Ube2s Mcm3 Ccnd1 Smc2 Cdkn2c Jpt1 Tmpo Cdk4 Lbr
HALLMARK_E2F_TARGETS	0.00247524752475248	0.0186497575531518	0.802775047761643	2.67624751160533	0	154	Mki67 Birc5 Diaph3 Dlgap5 Hmmr Top2a Racgap1 Ccnb2 Cdkn3 Cdc20 Cenpe Cdk1 Cdca8 Cks1b Cks2 Hmgb2 Lmnb1 Hmgb3 Mcm4 Stmn1 Hells Smc4 Ube2s Mcm3 Atad2 Cdkn2c Jpt1 Lyar Tmpo Cdk4 Lbr Tubb5 Ssrp1 Ran Eif2s1 Cit Snrpb Nap1l1 Nme1 Smc1a Ubr7
HALLMARK_MYC_TARGETS_V1	0.00261096605744125	0.0186497575531518	0.656787925007107	2.25391814846225	0	198	Ccna2 Cdc20 Tyms Mcm4 Tfdp1 Rfc4 Snrpa1 Rplp0 Rps2 Ldha Rps5 Cdk4 Hnrnpa3 Rps10 Cox5a Eef1b2 Ran Rps3 Eif2s1 Rps6 Ppia Psmd8 Rpl14 Rack1 Erh Rpl18 Hnrnpa1 Psmd7 Psmb2 Snrpd2 Tcp1 Cct2 Slc25a3 Nap1l1 Nme1 Hdgf Npm1 Vdac3 Eif1ax Ube2l3 Snrpd1 Glo1 Hnrnpu Cct4 Rpl6 Pgk1 Rpl22 Mcm2 Cct3 Set Snrpa Mcm6 Cul1 Psma4 Ndufab1 Rpl34 Ctps Rsl1d1 Ap3s1 Mcm5 Hprt Psma6 Pabpc1 Ranbp1 Hdac2 Mad2l1 Phb2 Txnl4a Sr…
HALLMARK_MITOTIC_SPINDLE	0.00254452926208651	0.0186497575531518	0.656545914217839	2.2013479224739	0	170	Birc5 Dlgap5 Anln Tpx2 Top2a Racgap1 Ccnb2 Cenpe Prc1 Kif23 Ect2 Cdk1 Kif20b Fscn1 Lmnb1 Smc4 Flnb
HALLMARK_ALLOGRAFT_REJECTION	0.0025	0.0186497575531518	0.601610299194724	1.85309917064287	0	100	Cxcl9 Ccl5 H2-DMa H2-DMb1 Capg H2-Q7 Tap1 Cd74 Galnt1 Rps19 Nos2 Rps9 St8sia4 Gbp2 Rps3a1 B2m H2-Aa Tpd52 Ifngr1 Nme1 Npm1 Eif5a Ube2n Rpl9 F2r Cd40 Rpl39 Gzmb
HALLMARK_GLYCOLYSIS	0.00735294117647059	0.0317339426250317	0.490581158892018	1.5834269422485	2	131	Hmmr Kif20a Cdk1 Cenpa Stmn1 Ldha Ppia Pkm Ak3 Pgls Mdh1 Pgk1 Agrn Hspa5 Txn1 B3gnt3 Gale Kif2a Pgm2 Rbck1 Sap30 Arpp19 Pgam1 Copb2 Casp6
HALLMARK_INTERFERON_GAMMA_RESPONSE	0.00492610837438424	0.025974025974026	0.47345690711644	1.58050889638628	1	156	Cxcl9 Zbp1 Ccl5 Upp1 H2-DMa Serping1 Gch1 Gbp4 H2-Q7 Lap3 Tap1 Psmb9 Cd74 H2-Eb1 Psmb8 St8sia4 B2m Psme2 H2-Aa Psmb2 Ifitm3 Casp3 Bst2 Cd40 Casp8 Eif4e3 Gbp8 Gbp3 Ifi27 Xaf1 H2-D1
HALLMARK_OXIDATIVE_PHOSPHORYLATION	0.0077120822622108	0.0317339426250317	0.459883943070956	1.55741833145	2	188	Ldha Mpc1 Cox5a Atp5d Atp5g2 Cox4i1 Timm13 Alas1 Cox7a2l Uqcrh Slc25a5 Atp5j Slc25a3 Ndufs4 Vdac3 Mdh1 Uqcrfs1 Grpel1 Cyb5r3 Idh3g Atp5h Gpi1 Ndufb8 Ndufs6 Cycs Timm17a Atp6v0e Ndufa8 Ndufb7 Mrpl34 Cox6a1 Ndufab1 Gpx4 Cox8a Ndufc2 Cox7b Uqcrc2 Ndufb6 Acaa1a Slc25a4 Phb2 Cox6b1 Atp5g1 Atp5j2 Uqcrb Etfa Cyc1 Suclg1 Polr2f Uqcrq Cox5b Mrps11 Mtrr Ndufs2 Glud1 Atp5e Timm8b Sdhc Ndufa9 Etfb Nqo2 Mgst3…
HALLMARK_MTORC1_SIGNALING	0.0051948051948052	0.025974025974026	0.450068919593156	1.49468972765056	1	160	Txnrd1 Mcm4 Idi1 Fkbp2 Sdf2l1 Ppa1 Gapdh Calr Hsp90b1 Ldha Scd2 Psmd12 Ppia Serpinh1 Tes Psmb5 Gpi1 Adipor2 Pgk1 Mcm2 Psma4 Cacybp Arpc5l Edem1 Ssr1 Hspa5 Hprt Pfkl Serp1 Atp5g1 Lgmn Sqle Prdx1 Canx Stard4 Ufm1 Mthfd2 Psmc6 Bhlhe40 Dhcr7
HALLMARK_P53_PATHWAY	0.00334448160535117	0.0209030100334448	-0.473273993311269	-1.50124259327025	1	145	Cdkn2b Il1a Btg2 Txnip Atf3 Ier5 Jun Pitpnc1 Plk3 Fbxw7 Mdm2 Ptpre Ier3 Hexim1 Tob1 Slc3a2 Acvr1b Ppp1r15a Mknk2 Zfp36l1 Tcn2 Baiap2 Xpc Fos Hspa4l Klf4 Fas Ddit4 App Cdkn1a Mxd4 Rab40c Tm7sf3 Abcc5 Cdkn2aip Cgrrf1
HALLMARK_KRAS_SIGNALING_DN	0.00974025974025974	0.0347866419294991	-0.600474292700336	-1.60224817164872	5	42	Chst2 Lfng Skil Btg2 Fgfr3 Selenop Edn1
HALLMARK_HEDGEHOG_SIGNALING	0.00825082508250825	0.0317339426250317	-0.720384654688882	-1.65565999427687	4	19	Nrp1 Adgrg1 Vegfa Nf1 Ptch1 Tle3 Ets2 Rasa1 Tle1 Dpysl2
HALLMARK_UV_RESPONSE_DN	0.00163934426229508	0.0186497575531518	-0.560995025114158	-1.7032240098636	0	98	Tgfbr3 Irs1 Ptpn21 Nrp1 Pmp22 Kalrn Apbb2 Smad7 Cdkn1b Prkce Mapk14 Nr3c1 Mgll Atp2c1 Zmiz1 Plpp3 Nipbl Dusp1 Cdc42bpa Plcb4 Tjp1 Add3 Dlg1 Sipa1l1 Dyrk1a Cited2 Rasa2 Prdm2 Dlc1 Atrn
HALLMARK_TNFA_SIGNALING_VIA_NFKB	0.00169204737732657	0.0186497575531518	-0.577805072823962	-1.82524346279895	0	144	Egr3 Nr4a1 Il1a Egr1 Btg2 Klf9 Atf3 Junb Ccnl1 Fosb Zfp36 Ier5 Nfe2l2 Jun Edn1 Ier2 Ptpre Ier3 Gadd45b Efna1 Socs3 Ppp1r15a Icam1 Rela Plpp3 Vegfa Map3k8 Sod2 Birc2 Klf6 Hes1 Pde4b Dusp1 Mcl1 Dnajb4 Phlda1 Pnrc1 Fos Klf4 Rel Id2 Sgk1 Nfat5 Zbtb10 Cdkn1a Cflar Tiparp Ets2 Dusp4 Il6st Sqstm1

## Sheet: fgseaRes_hallmark_Aeros_d8vsd12
pathway	pval	padj	ES	NES	nMoreExtreme	size	leadingEdge
HALLMARK_G2M_CHECKPOINT	0.00118203309692671	0.0197005516154452	0.733519377600115	2.10680477275231	0	150	Mki67 Cenpa Ccnb2 Cenpe Stmn1 Cks1b Lmnb1 Hmmr Cdc20 Tpx2 Birc5 Cdkn3 Knl1 Foxn3 Racgap1 Smc4 Wrn Kif23 Kif20b Top2a Cdkn2c Cks2 Meis1 Sfpq Ccna2 Ccnt1 Smc2 Smc1a Cdc27 Lbr Hmgn2 Atrx Tmpo Rasal2 Rad21 Ss18 Ube2s Mcm3 Tgfb1 Ilf3 Cdk4 Top1 Hnrnpu Kpnb1 Ythdc1 Odf2 Dbf4 Pura Arid4a Cdk1 Kif5b Prc1 Katna1 Cul1 Jpt1 Gspt1 Nsd2 Srsf1 Meis2
HALLMARK_E2F_TARGETS	0.00117096018735363	0.0197005516154452	0.662493079641753	1.91362860708393	0	154	Mki67 Ccnb2 Cenpe Stmn1 Cks1b Lmnb1 Diaph3 Hmmr Cdc20 Cdca8 Birc5 Cdkn3 Dlgap5 Racgap1 Smc4 Top2a Cdkn2c Cks2 Smc1a Brms1l Lbr Hmgb2 Snrpb Tmpo Rad21 Ssrp1 Anp32e Prdx4 Ube2s Mcm3 Cit Ilf3 Cdk4
HALLMARK_MITOTIC_SPINDLE	0.00116822429906542	0.0197005516154452	0.588678540728224	1.71289118060218	0	170	Ccnb2 Anln Cenpe Lmnb1 Tpx2 Birc5 Dlgap5 Racgap1 Smc4 Ect2 Kif23 Kif20b Fscn1 Top2a Epb41 Smc1a Cdc27 Arap3 Rasal2 Arhgef12 Nin Ralbp1 Sptbn1 Cttn Nck1 Dync1h1 Cdc42bpa Sptan1 Rock1 Myo1e Rictor Dynll2 Ywhae Cdk1 Kif5b Akap13 Prc1 Katna1 Kifap3 Hook3 Cd2ap Arhgef3 Cep250 Arhgef11 Llgl1 Arfip2 Arhgdia Bcr Map1s Smc3 Map3k11 Ckap5 Taok2 Cyth2
HALLMARK_HYPOXIA	0.00617283950617284	0.0347222222222222	-0.449089526071173	-1.49896590930455	0	129	Ddit4 P4ha2 Ampd3 Atf3 Cdkn1a Klf6 Akap12 Pim1 Tnfaip3 Maff Dusp1 Plaur Ddit3 Klf7 Btg1 Gapdh Cavin3 Zfp36 Tiparp Jun Serpine1 Pnrc1 Gcnt2 Ppp1r15a Ier3 Plin2 P4ha1 Gbe1 Mt1 Pfkfb3
HALLMARK_INFLAMMATORY_RESPONSE	0.00444444444444444	0.0347222222222222	-0.46410095185668	-1.5293986377402	0	92	Myc Hbegf Irf7 Dcbld2 Cdkn1a Klf6 Nfkbia Cxcl9 Btg2 Rtp4 Bst2 Plaur Hif1a Pvr Irf1 Adrm1 Icam1 Edn1 Serpine1 Rnf144b Ccl5 Slc31a2 Selenos Gabbr1
HALLMARK_MYC_TARGETS_V2	0.00694444444444444	0.0347222222222222	-0.568090873429	-1.66718099015891	1	50	Ndufaf4 Myc Map3k6 Gnl3 Ddx18 Nip7 Mrto4 Exosc5 Nop56 Mybbp1a Pa2g4
HALLMARK_P53_PATHWAY	0.00671140939597315	0.0347222222222222	-0.535136442331412	-1.81746293386406	0	145	Ddit4 Hbegf Atf3 Zbtb16 Cdkn1a Slc3a2 Socs1 Btg2 Ier5 Plk3 Tob1 Txnip Ddit3 Sat1 Btg1 Fbxw7 Trafd1 Mdm2 Rpl36 Rps27l Bax Jun Hspa4l Ppp1r15a Klf4 Baiap2 Pcna Ier3 Tm4sf1 Ninj1 Sfn Rpl18 Fas Cdkn2b Tprkb Pom121 Def6
HALLMARK_INTERFERON_GAMMA_RESPONSE	0.00684931506849315	0.0347222222222222	-0.570993499375325	-1.97314430270504	0	156	Ido1 Ifit3 Irf7 Cdkn1a Tdrd7 Nfkbia Myd88 Pim1 Tnfaip3 Socs1 Xaf1 Cxcl9 Ifitm3 Rtp4 Arl4a Bst2 Serping1 Txnip Btg1 Hif1a Zbp1 Ptpn1 Trafd1 Cd74 Arid5b H2-Q10 Irf1 Mvp Psme1 Il18bp Ifi44 H2-D1 Psma2 Parp14 Herc6 Samhd1 Icam1 Psmb2 B2m Usp18 Isg15 Batf2 Cd274 Ccl5 H2-M3 Trim25 Psma3 Sp110 Sod2 H2-Aa Tor1b Fas
HALLMARK_INTERFERON_ALPHA_RESPONSE	0.00432900432900433	0.0347222222222222	-0.631569358806926	-2.03636270819326	0	83	Ifit3 Irf7 Tdrd7 Tmem140 Ifitm3 Rtp4 Bst2 Txnip Trafd1 Cd74 H2-Q10 Irf1 Psme1 Cd47 Ifi44 Gbp2 Parp14 Herc6 B2m Usp18 Isg15 Batf2 Elf1 Trim25 Psma3 Sp110 Ube2l6 Ifit2 Ogfr
HALLMARK_TNFA_SIGNALING_VIA_NFKB	0.00657894736842105	0.0347222222222222	-0.714939608794499	-2.44195466357325	0	144	Dusp5 Myc Hbegf Map3k8 Cebpb Atf3 Cdkn1a Klf6 Nfkbia Tnfaip3 Per1 Fosl1 Btg2 Ier5 Maff Klf9 Sik1 Mcl1 Dusp1 Plaur Cebpd Gadd45b Klf2 Sat1 Btg1 Sqstm1 Map2k3 Irf1 Zfp36 Sgk1 Cflar Icam1 Tiparp Jun Junb Edn1 Eif1 Serpine1 Pnrc1 Ppp1r15a Klf4 Pdlim5 Ier3 Birc2 Nr4a1 Trib1 Ccl5 Yrdc Egr3 Ninj1 Ccnl1 Id2 Sod2 Tubb2a Pfkfb3 Litaf Fosb B4galt1 Nfe2l2 Ifit2 Egr1 Il6st
