# Supplementary material for: Single cell RNA sequencing reveals endothelial cell killing and resolution pathways in experimental malaria-associated acute respiratory distress syndrome
Source: PLoS Pathog. 2024 Jan 18;20(1):e1011929. doi: 10.1371/journal.ppat.1011929 (PMC10826972; doi:10.1371/journal.ppat.1011929)
Supplement: S11 Table — Overview of the hallmark pathways, their p-value (pval), adjusted p-value (padj), enrichment score (ES), normalised enrichment score (NES), number of times a random gene set had a more extreme enrichment score value (nMoreExtreme), size of the pathway after removing genes not present in list of differentially expressed genes (size) and a vector with indexes of leading edge genes that drive the enrichment (leadingEdge) when comparing the different conditions (CONvsd8, CONvsd12 and d8vsd12) for all arterial blood endothelial cells as shown in Fig 5H. (XLSX) [file ppat.1011929.s020.xlsx]

## Sheet: fgseaRes_hall_Art_BECs_CONvsd8
pathway	pval	padj	ES	NES	nMoreExtreme	size	leadingEdge
HALLMARK_MYC_TARGETS_V1	0.00261096605744125	0.00815926892950392	0.649805806745461	2.67836441540614	0	200	Myc Ctps Odc1 Srm Nhp2 Pgk1 Rrp9 Mrps18b Rps2 C1qbp Psmc4 Fbl Ifrd1 Gnl3 Nme1 Psmd14 Snrpa1 Ranbp1 Psma4 Psmc6 U2af1 Psmb3 Ran Cct3 Tyms Psma6 Rplp0 Mcm6 Psmd8 Aimp2 Psma7 Psmd3 Eif2s1 Nop16 Hdgf Psma2 Cct2 Cops5 Apex1 Psmd7 Snrpd1 Vdac1 Rsl1d1 Kpna2 Tcp1 Phb2 Cct5 Rpl18 Lsm7 Pabpc4 Psmb2 Hnrnpa1 Eif3d Ruvbl2 Pa2g4 Eif3b Psma1 Rps10 Eif4a1 Eif1ax Rps5 Cct7 Rps3 Psmd1 Erh Ddx18 Eif2s2 Cox5a Eef1b2…
HALLMARK_INTERFERON_GAMMA_RESPONSE	0.00248138957816377	0.00815926892950392	0.626096814292287	2.5810475195002	0	184	Ifi27l2b Cxcl10 Oas3 Mt2 Gbp10 Rsad2 Serping1 Oasl1 Cd274 Cxcl9 Ido1 Zbp1 Irf8 Irf7 Ifit3 Mthfd2 Vcam1 Ifit2 Il18bp Upp1 Cfb Gzma Epsti1 Batf2 Ube2l6 Hif1a Gbp3 Gbp4 Cd74 Xaf1 Ptgs2 Tnfaip3 Ccl7 Tap1 Gbp8 Usp18 Tdrd7 Lgals3bp Isg15 Ccl5 Lap3 Cdkn1a Ccl2 Isg20 Ogfr Bst2 Tnfaip2 Trafd1 Psma2 Psma3 B2m Nfkbia Ifi44 Psmb2 Psmb8 H2-D1 Ifitm3 Mvp Nup93 H2-Q10 Icam1 Ifi35 Trim25 Ptpn1 Psme1 C1s1 Arl4a I…
HALLMARK_MYC_TARGETS_V2	0.00222222222222222	0.00815926892950392	0.748973142634926	2.57904013565666	0	56	Myc Map3k6 Srm Mrto4 Ppan Rrp9 Grwd1 Ipo4 Nip7 Mybbp1a Gnl3 Bysl Wdr74 Nop2 Rrp12 Pus1 Wdr43 Mphosph10 Ndufaf4 Tbrg4 Aimp2 Nop16 Noc4l Pa2g4 Pes1 Utp20 Ddx18 Farsa Nop56 Phb Plk4 Npm1 Pprc1 Nolc1 Dctpp1 Rcl1 Prmt3 Cdk4
HALLMARK_INTERFERON_ALPHA_RESPONSE	0.0023094688221709	0.00815926892950392	0.687761383156408	2.57863038949259	0	94	Ifi27l2b Cxcl10 Procr Rsad2 Oasl1 Irf7 Ifit3 Ifit2 Epsti1 Batf2 Oas1g Oas1a Ube2l6 Gbp2 Gbp3 Cd74 Tap1 Usp18 Tdrd7 Lgals3bp Isg15 Lap3 Isg20 Ogfr Bst2 Trafd1 Psma3 B2m Ifi44 Psmb8 Ifitm3 H2-Q10 Ifi35 Trim25 Cd47 Psme1 C1s1 Ifitm1 Psme2 Cmpk2 Rtp4 Dhx58 Gmpr Parp9 H2-Q7
HALLMARK_ALLOGRAFT_REJECTION	0.00255754475703325	0.00815926892950392	0.519677765815455	2.07908769503283	0	158	Lif Cxcl9 Inhbb Gzmb Timp1 Irf8 Irf7 Tgfb2 Gzma Ifng Hif1a Gbp2 Ccl4 Elf4 Tpd52 Tnf Cd74 Srgn Nme1 Galnt1 Cd3d Ccl7 C2 Tap1 Rars Eif5a Ccl5 Capg Cd8b1 Ccl2 Ccr2 B2m Eif3d H2-DMb1 Traf2 Socs5 Flna H2-Q10 Rps19 Icam1 Il2rg Ube2n Cd47 Prf1 Cd3g Hcls1 Rps3a1 Bcl10 H2-M3 Ikbkb H2-T23 Spi1 Npm1 Cd2 Tap2 Ctss H2-Q7 Rpl9 Aars H2-Aa Ly75 Cd3e Mrpl3 Ptpn6 Abce1 Csf1 Abi1 Glmn
HALLMARK_INFLAMMATORY_RESPONSE	0.00246913580246914	0.00815926892950392	0.51355973547037	2.05501626876806	0	151	Sphk1 Cxcl10 Serpine1 Lif Sgms2 Myc Cxcl9 Slc7a2 Timp1 Irf7 Itgb3 Plaur Hbegf Hif1a Pvr P2ry2 Itga5 Ccl17 Ccl7 Cd14 Adm Dcbld2 Cd82 Ccl5 Emp3 Tpbg Cdkn1a Ccl2 F3 Slc7a1 Adrm1 Bst2 Sele Ldlr Klf6 Nfkbia Icam1 Rgs1 Selenos Rnf144b Ifitm1 Il15ra Ptpre Tnfrsf1b
HALLMARK_TNFA_SIGNALING_VIA_NFKB	0.00248756218905473	0.00815926892950392	0.479888575732491	1.95782142387136	0	178	Sphk1 Cxcl10 Fosl1 Serpine1 Lif Myc Ccnd1 Dusp4 Ifit2 Gfpt2 Ninj1 Plaur Plau Hbegf Trib1 Sik1 G0s2 Slc16a6 Ccl4 Map2k3 Spsb1 Tnf Pfkfb3 Cd44 Ptgs2 Tnfaip3 Phlda1 Rnf19b Tap1 Nfkbie Tnip1 Cebpb Traf1 Maff Ccl5 Cdkn1a Ccl2 F3 Ackr3 Yrdc Tnfaip2 Ldlr Klf6 Nfkbia Per1 Pdlim5 Ehd1 Dusp5 Sdc4 Litaf Nfkb2 Icam1
HALLMARK_UNFOLDED_PROTEIN_RESPONSE	0.0022883295194508	0.00815926892950392	0.487049183897547	1.86203521669427	0	106	Psat1 Mthfd2 Asns Nhp2 Aldh18a1 Fkbp14 Rrp9 Eif4ebp1 Kdelr3 Cebpb Sdad1 Ccl2 Nop14 Tatdn2 Exosc2 Dkc1 Shc1 Eif2s1 Hspa9 Exosc4 Pop4 Preb Banf1 Slc7a5 Exosc1 Yif1a Eif4a1 Tars Exosc9 Edem1 Nop56 Lsm1 Gosr2 Npm1 Nolc1
HALLMARK_OXIDATIVE_PHOSPHORYLATION	0.00252525252525253	0.00815926892950392	0.44034270231202	1.82016206466153	0	195	Pdk4 Timm10 Bax Mrpl35 Idh3a Timm17a Fxn Mrps22 Por Dlst Mrps11 Mdh2 Hspa9 Vdac1 Vdac2 Phb2 Atp5g1 Pmpca Cycs Mrps30 Mtx2 Fdx1 Atp6v1g1 Cox5a Timm50 Mrpl11 Ndufb8 Sdhd Cox10 Cox5b Mrpl15 Ndufc2 Cyc1 Ndufb6 Mtrr Cox11 Ndufv2 Grpel1 Slc25a3 Timm9 Uqcrc2 Uqcrc1 Suclg1 Hccs Slc25a5 Mrps15 Ndufb7 Alas1 Atp5d Mpc1 Slc25a4 Ndufs3 Uqcrq Dld Ndufab1 Sucla2 Ndufa9 Ndufs4 Tomm22 Prdx3 Atp5b Pdhx Atp5g2 Atp6…
HALLMARK_IL2_STAT5_SIGNALING	0.00248756218905473	0.00815926892950392	0.445117502016633	1.79588083191869	0	162	Cxcl10 Lif Glipr2 Myc Irf8 Bcl2l1 Ctla4 Odc1 Emp1 Slc1a5 Spry4 Sh3bgrl2 Ecm1 Prnp Gbp3 Spp1 Cd44 Il3ra Phlda1 Rnh1 Gsto1 Ahnak Nop2 Socs2 Pus1 Ccne1 Traf1 Maff Hopx Capg Umps Myo1c Spred2 Itgav Plpp1 Anxa4 Klf6 Uck2 Serpinb6a
HALLMARK_MTORC1_SIGNALING	0.0025	0.00815926892950392	0.434070952229561	1.79177916136089	0	190	Psat1 Mthfd2 Got1 Tes Asns Slc1a5 Ppa1 Phgdh Pno1 Pgk1 Rrp9 Map2k3 Psmc4 Gapdh Ifrd1 Psmd14 Eef1e1 Tomm40 Psmd12 Psmc2 Nupr1 Slc2a1 Mllt11 Psma4 Psmc6 Cdkn1a Eno1 Me1 Sqle Ccng1 Gsr Actr3 Psma3 Hspa9 Ldlr Cops5 Nfkbib Txnrd1 Atp5g1 Slc7a5 Serpinh1 Psme3 Abcf2 Tfrc Glrx Edem1 Eif2s2 Aldoa Psmb5 Ufm1 Nufip1 Uchl5 Sdf2l1 Nmt1 Psmd13 Ppia Hprt Elovl6 Rdh11 Trib3 Psmg1
HALLMARK_KRAS_SIGNALING_UP	0.00247524752475248	0.00815926892950392	0.447315070308795	1.78760813833444	0	149	Apod Cxcl10 Gprc5b Plat Lif Serpina3n Sox9 Angptl4 Irf8 Akap12 Emp1 Cfb Gfpt2 Plaur Plau Hbegf Trib1 Mtmr10 Hsd11b1 Prkg2 G0s2 Spp1 Ptgs2 Tnfaip3 Prelid3b Dcbld2 Traf1 Fbxo4 Yrdc Gadd45g Psmb8 Tnnt2 Spon1 Peg3 Il2rg Glrx
HALLMARK_COAGULATION	0.00223713646532438	0.00815926892950392	0.473117217437379	1.74403358772639	0	86	Plat Serpine1 Serping1 Timp1 Dusp14 Cfb Itgb3 Prss23 Timp3 Plau Csrp1 Tfpi2 C2 Maff F3 Gda Rac1 Thbs1 Sparc C3 C1s1 Wdr1 Furin
HALLMARK_EPITHELIAL_MESENCHYMAL_TRANSITION	0.00248138957816377	0.00815926892950392	0.397972243766033	1.59616343129697	0	155	Tagln Vcan Serpine1 Timp1 Nnmt Tnfrsf12a Vcam1 Itgb3 Timp3 Plaur Tpm1 Ecm1 Pvr Cald1 Col4a1 Col4a2 Itga5 Spp1 Lamc1 Cd44 Qsox1 Tnfaip3 Tfpi2 Tpm4 Efemp2 Emp3 Capg Itgav Thbs1 Pmp22 Sdc4 Serpinh1 Sparc Flna Fstl1 Dpysl3 Myl9
HALLMARK_IL6_JAK_STAT3_SIGNALING	0.0136363636363636	0.0358851674641148	0.442945421699178	1.58215812974076	5	72	Cxcl10 Cxcl9 Tnfrsf12a Itgb3 Crlf2 Tnf Cd44 Il3ra Ccl7 Cd14 Il17ra Bak1 Il2rg Ptpn1 Il15ra Hmox1 Tnfrsf1b
HALLMARK_COMPLEMENT	0.00248138957816377	0.00815926892950392	0.384459178684938	1.54196603269683	0	155	Plat Serpine1 Serping1 Gzmb Timp1 Irf7 Cfb Gzma Cdh13 Plaur Csrp1 S100a9 Col4a2 Tnfaip3 Tfpi2 C2 Cp Cebpb Maff Ccl5 Lap3 F3 Me1 Xpnpep1 Anxa5 Pfn1 Usp14 Ehd1 Dusp5 Src Fdx1 C3 C1s1
HALLMARK_HYPOXIA	0.00256410256410256	0.00815926892950392	0.378646486972052	1.51234806656101	0	157	Pgf Serpine1 Mt2 Noct Angptl4 Mt1 Tes Akap12 Cavin3 Plaur Ampd3 Anxa2 Pgk1 Tpd52 Gapdh Pfkfb3 Tnfaip3 Hk1 Adm Kdelr3 Cp Galk1 Slc2a1 Maff S100a4 Tpbg Cdkn1a Eno1 F3 Ackr3 Isg20 Tpst2 Xpnpep1 Klf6
HALLMARK_P53_PATHWAY	0.00740740740740741	0.0217864923747277	0.357232810324758	1.45731617997681	2	177	Sphk1 Procr Lif Tgfa Inhbb Upp1 Cdh13 Ninj1 Hbegf Aen Bax S100a10 Zbtb16 Slc19a2 Phlda3 Rnf19b Tap1 Pdgfa Cd82 Osgin1 Nupr1 Rps27l S100a4 Cdkn1a Def6 Bak1 Ccng1 Trafd1 Rpl18 Hras Hint1 Blcap Tm4sf1 Rpl36 Dcxr Hmox1 Ptpre Epha2 Rack1 Ndrg1 Cdkn2b Rchy1 Trib3 Zmat3 Tax1bp3 Rap2b Rrp8 Polh Rps12 Mxd1 Triap1 Tprkb Mdm2 F2r Il1a Ada
HALLMARK_ESTROGEN_RESPONSE_EARLY	0.01	0.0277777777777778	0.360943001117466	1.43826167991471	3	148	Snx24 Fkbp5 Myc Inhbb Slc7a2 Ccnd1 Prss23 Nav2 Rhod Krt18 Slc16a1 P2ry2 Mybbp1a Flnb Cd44 Slc19a2 Rrp12 Slc2a1 Tpbg Hspb8 Slc1a1 Clic3 Svil Ptges Slc7a5 Sh3bp5 Nxt1 Bag1 Tubb2b Abhd2 Ncor2 Gab2 Klf10
HALLMARK_APOPTOSIS	0.0197044334975369	0.0469153178512784	0.346966272471568	1.38382136954041	7	145	Plat Ccnd1 Timp1 Tnfrsf12a Bcl2l1 Wee1 Emp1 Tgfb2 Timp3 Gpx3 Krt18 Tnf Bax Cd44 Cd14 Tap1 Tspo Lmna Cdkn1a Isg20 Gsr Vdac2 Hspb1 Ifitm3 Bid Prf1 Bcl10 Hmox1 Sod2 Anxa1 Rela Cd2
HALLMARK_PANCREAS_BETA_CELLS	0.0185185185185185	0.0462962962962963	-0.689457524381349	-1.63896234569174	9	12	Dpp4 Mafb Lmo2

## Sheet: fgseaRes_hall_Art_BECs_CONvsd12
pathway	pval	padj	ES	NES	nMoreExtreme	size	leadingEdge
HALLMARK_E2F_TARGETS	0.00112107623318386	0.0112157918349035	0.839726586276638	2.6072170455229	0	195	Depdc1a Bub1b Hmmr Birc5 Cenpm Cenpe Cdca3 Mki67 Top2a Cdkn3 Kif18b Kif22 Kif2c Ccnb2 Melk Diaph3 Dlgap5 Aurkb Cdk1 Cdca8 Cdc20 Mms22l Tacc3 Tk1 Racgap1 Rrm2 Trip13 Spc24 Chek1 Ccne1 Mxd3 Mad2l1 Aurka Plk1 Mcm5 Spag5 Hells Ube2t Mybl2 Cks2 Pole Brca1 E2f8 Cks1b Asf1b Rad51ap1 Mcm2 Ncapd2 Tcf19 Lig1 Psmc3ip Lmnb1 Spc25 Mcm6 Cdkn2c Hmgb3 Dut Plk4 Dscc1 Cdc25b Mcm7 Kif4 Ctps Bard1 Rfc3 Atad2 Espl1 P…
HALLMARK_G2M_CHECKPOINT	0.00111482720178372	0.0112157918349035	0.825779391204668	2.56422902246213	0	191	Ccna2 Cenpf Nek2 Hmmr Birc5 Ube2c Cenpe Mki67 Bub1 Tpx2 Top2a Prc1 Cdkn3 Kif22 Kif11 Kif2c Ccnb2 Nusap1 E2f2 Stil Aurkb Cdk1 Knl1 E2f1 Pbk Cdc20 Tacc3 Ndc80 Racgap1 Exo1 Kif23 Chek1 Ttk Cdc45 Kif15 Mad2l1 Aurka Chaf1a Plk1 Mcm5 Kif20b Mybl2 Cks2 Pole Cenpa Smc2 Cdc6 Cks1b Traip Mcm2 Troap Gins2 Lmnb1 Incenp Mcm6 Cdkn2c Hmgb3 Ccnd1 Plk4 Cdc25b Kif4 Tfdp1 Dbf4 Bard1 Sqle E2f3 Espl1 Cdc7 Mcm3 Nsd2 C…
HALLMARK_MITOTIC_SPINDLE	0.00112107623318386	0.0112157918349035	0.726398336465923	2.25535091495783	0	195	Cenpf Nek2 Birc5 Cenpe Bub1 Tpx2 Top2a Prc1 Kif22 Kif11 Kif2c Ccnb2 Ect2 Nusap1 Anln Dlgap5 Cdk1 Kntc1 Ndc80 Racgap1 Kif23 Ttk Kif15 Aurka Plk1 Sorbs2 Kif20b Lmnb1 Incenp Fscn1 Kif4 Synpo Tiam1 Espl1 Palld Cdk5rap2 Smc4 Fbxo5 Arfip2 Katnb1 Arhgap10 Brca2 Sass6 Flna Ccdc88a Cttn Uxt
HALLMARK_MYC_TARGETS_V1	0.00110253583241455	0.0112157918349035	0.622948894872905	1.94350649575837	0	200	Ccna2 Cdc20 Cdc45 Mad2l1 Mcm5 Tyms Mcm2 Mcm6 Dut Mcm7 Rfc4 Ctps Tfdp1 Prdx4 Mcm4 Ap3s1 Rrm1 Nhp2 Cdk4 Erh Vdac1 Srm Hdgf Kpna2 Rplp0 Rps2 Pgk1 Nme1 Usp1 Ranbp1 Txnl4a Glo1 Myc Pole3 Ran Acp1 Cyc1 Lsm2 Psmd14 Apex1 Smarcc1 Psmc4 Psma4 Snrpa1 Phb2 Pwp1 Aimp2 Rps5 Eif1ax Hddc2 Tufm Snrpa Rps10 Rpl18 Cox5a Pa2g4 Eif2s1 Rps3 Ppia Psmb2 Ube2e1 Kars Cct5 Ndufab1 Snrpd1 Ruvbl2 Psma6 Trim28 Eif3b Eef1b2 P…
HALLMARK_SPERMATOGENESIS	0.00134589502018843	0.0112157918349035	0.67745147753502	1.85500734114812	0	64	Nek2 Bub1 Cdkn3 Kif2c Ccnb2 Cdk1 Ttk Aurka Rfc4 Dbf4 Mlf1 Gstm5 Camk4 Ezh2 Psmg1 Topbp1
HALLMARK_GLYCOLYSIS	0.00114942528735632	0.0112157918349035	0.54979173650821	1.67407857666262	0	157	Depdc1a Hmmr Cdk1 Kif20a Aurka Cenpa Gale Vcan Kdelr3 Galk1 Tgfa Tpbg Slc25a10 Sap30 Mpi Slc25a13 Plod1 Gmppb Pgk1 Capn5 Gusb Srd5a3 Me1 Copb2 Polr3k Galk2 Stmn1 Pgam1 Psmc4 Pkm Eno1 Fam162a Pgls Sdhc Mdh2 Idh1 B3gnt3 Il13ra1 Ppia G6pdx Got1 Rars Chst1 Glrx Hax1
HALLMARK_EPITHELIAL_MESENCHYMAL_TRANSITION	0.0034443168771527	0.0246022634082336	0.524715128592852	1.60024094125966	2	155	Nnmt Mest Capg Itgb3 Lama1 Fstl1 Serpine1 Mmp14 Cthrc1 Vcan Dpysl3 Fbn1 Timp1 Mcm7 Sparc Col5a2 Fn1 Vim Gpx7 Lamc1 Emp3 Adam12 Loxl2 Ecm1 Nid2 Sgcb Col4a2 Lgals1 Vcam1 Dab2 Efemp2 Col4a1 Plod1 Flna Itga2 Serpinh1 Tpm1
HALLMARK_MTORC1_SIGNALING	0.00559284116331096	0.0349552572706935	0.489360084690867	1.51704529131712	4	190	Bub1 Rrm2 Aurka Plk1 Psat1 Tes Dhfr Mcm2 Trib3 Sqle Scd2 Mcm4 Sdf2l1 Mthfd2 Stard4 Ung Cdc25a Ppa1 Cyp51 Elovl6 Pgk1 Serpinh1 Tubg1 Idi1 Psmg1 Uchl5 Dhcr7 Ldlr Me1 Fkbp2 Psmb5 Psmd14 Psmd12 Phgdh Psmc4 Psma4 Eno1 Pno1 Srd5a1 Edem1 Rpa1 Hmgcs1 Abcf2 Idh1 Pgm1 Tomm40 Hmbs Ppia G6pdx Nup205 Got1 Pdap1 Ccnf Fads1 Glrx Insig1 Arpc5l Ykt6 Fgl2 Mllt11 Cops5 Cacybp Psmc2 Eprs Gpi1 Slc1a5 Ccng1 Lta4h Qdpr…
HALLMARK_HYPOXIA	0.00757575757575758	0.0420875420875421	-0.423266938736958	-1.64600858829214	0	157	Pygm Cited2 Ppp1r15a Hs3st1 Phkg1 Fos Jun Wsb1 Btg1 Adm Pim1 Zfp36 Errfi1 Pnrc1 Fosl2 Atf3 Cdkn1a Tiparp Vegfa Klf6 Siah2 Klf7 Ier3 Gbe1 Rora Dusp1 Cdkn1b Maff Ddit3 Map3k1 Nr3c1 Ampd3 Ddit4 Kdm3a Nedd4l Jmjd6 Gcnt2 Efna1 Gaa Pdk1 Nfil3 Ankzf1 Zfp292 Gpc3 Ids Irs2 Chst2 Rbpj Hspa5
HALLMARK_TNFA_SIGNALING_VIA_NFKB	0.0087719298245614	0.043859649122807	-0.625695511607896	-2.50209289480373	0	178	Egr1 Egr3 Junb Klf9 Dnajb4 Ccnl1 Egr2 Ier5 Ier2 Ppp1r15a Fos Btg2 Jun Gadd45b Fosb Dusp5 Btg1 Il23a Nr4a1 Kdm6b Zfp36 Socs3 Hbegf Cebpb Id2 Irf1 Edn1 Pnrc1 Fosl2 Atf3 Clcf1 Cdkn1a Rel Mcl1 Ccrl2 Cflar Tiparp Ets2 Vegfa Pde4b Il6st Klf6 Ier3 Nfat5 Csf1 Cebpd Dusp1 Hes1 Stat5a Cd83 Sqstm1 Zc3h12a Maff Birc2 B4galt1 Zbtb10 Nampt Nfe2l2 Birc3 Jag1 Rnf19b Nr4a2 Map3k8 Cd44 Per1 Eif1 Klf4 Nfkbia Bcl6 S…

## Sheet: fgseaRes_hall_Art_BECs_d8vsd12
pathway	pval	padj	ES	NES	nMoreExtreme	size	leadingEdge
HALLMARK_G2M_CHECKPOINT	0.00112233445566779	0.0163612565445026	0.712743571583061	2.42184102517897	0	191	Hmmr Kif11 Kif4 Aurkb Plk1 Mki67 Cenpf Bub1 Ccna2 Ccnb2 Prc1 Tpx2 Cdk1 Knl1 Cdc6 E2f2 Birc5 Top2a Pbk Stmn1 Cdkn3 Ube2c E2f1 Exo1 Cenpe Cdc20 Kif22 Kif2c Cenpa Ndc80 Mybl2 Nek2 Smc2 Kif15 Cdc25b Kif23 Racgap1 Nusap1 Chek1 Troap Mcm5 Kif20b Espl1 Ttk Mad2l1 Cks1b Stil Fbxo5 Rad54l Chaf1a Cdc45 Aurka Ezh2 Cdkn2c Incenp Bard1 Cks2 Tacc3 Lmnb1 Brca2 Gins2 Smc4 Mcm2 Meis1 Pole Dbf4 Rbl1 Rasal2 Foxn3 M…
HALLMARK_E2F_TARGETS	0.00112233445566779	0.0163612565445026	0.709291808043768	2.41177574019902	0	195	Hmmr Kif4 Aurkb Plk1 Mki67 Mxd3 Ccnb2 Cdk1 Melk Birc5 Top2a E2f8 Cit Stmn1 Tk1 Cdca3 Cdkn3 Cenpm Depdc1a Ncapd2 Cenpe Hells Cdc20 Rad51ap1 Kif22 Spc25 Kif2c Bub1b Cdca8 Rrm2 Mybl2 Diaph3 Spc24 Dlgap5 Cdc25b Racgap1 Dscc1 Chek1 Mcm7 Mcm5 Spag5 Mms22l Espl1 Chek2 Mad2l1 Cks1b Trip13 Dut Asf1b Brca1 Lig1 Atad2 Aurka Ezh2 Tcf19 Cdkn2c Bard1 Mcm4 Kif18b Cks2 Tacc3 Lmnb1 Brca2 Smc4 Mcm2 Dck Prkdc Timel…
HALLMARK_MITOTIC_SPINDLE	0.00112233445566779	0.0163612565445026	0.616944063739138	2.09776950630457	0	195	Kif11 Kif4 Plk1 Cenpf Bub1 Ccnb2 Prc1 Tpx2 Cdk1 Birc5 Top2a Kntc1 Anln Cep131 Cenpe Kif22 Kif2c Ect2 Ndc80 Nek2 Kif15 Dlgap5 Kif23 Racgap1 Nusap1 Kif20b Espl1 Ttk Alms1 Fbxo5 Fscn1 Aurka Incenp Tiam1 Lmnb1 Brca2 Myo1e Cntrob Smc4 Rasal2 Llgl1 Rasa1 Cenpj Map3k11 Numa1 Abl1 Kptn Arhgef2 Nin
HALLMARK_SPERMATOGENESIS	0.00130890052356021	0.0163612565445026	0.658875025721561	1.97190176748326	0	64	Bub1 Ccnb2 Cdk1 Cdkn3 Kif2c Nek2 Ttk Aurka Ezh2 Camk4 Gpr182 Rfc4 Dbf4 Topbp1 Gstm5 Ift88 Lpin1 Ace She Hspa4l
HALLMARK_HEDGEHOG_SIGNALING	0.0164179104477612	0.0373134328358209	0.633298586069199	1.6083389258587	10	25	Hey1 Rtn1 L1cam Nrp1 Dpysl2 Vegfa Rasa1 Nrp2 Ophn1
HALLMARK_BILE_ACID_METABOLISM	0.0115089514066496	0.0274022652539277	0.511312076671099	1.55468547886947	8	70	Abca1 Gstk1 Nedd4 Idh2 Pex6 Abcd1 Idh1 Idi1 Dhcr24 Slc29a1 Fads1 Pex7 Cat Bmp6 Hsd17b4 Atxn1 Lipe Cyp39a1 Pxmp2 Paox Fads2 Ar Rbp1 Pfkm Abca3 Rxra Scp2 Pex1 Pex11g Slc35b2 Nr3c2 Nudt12 Amacr Isoc1 Gnpat
HALLMARK_XENOBIOTIC_METABOLISM	0.0215827338129496	0.0449640287769784	-0.316930797174472	-1.31663413304527	2	142	Mt2 Gsta3 Irf8 Cdo1 Pdk4 Por Epha2 Hsd11b1 Sertad1 Serpine1 Slc1a5 Ninj1 Smox Xdh Cndp2 Gsr Pdlim5 Ces1d Cfb Nmt1 Tgfb2 Adh1 Dhps Slc12a4 Gclc Upp1 Gch1 Ugdh
HALLMARK_UV_RESPONSE_UP	0.0185185185185185	0.0402576489533011	-0.32370631475276	-1.34196241390066	2	131	Tchh Rrad Cdo1 Asns Gpx3 Nfkbia Ddx21 Cdkn2b Irf1 Icam1 Sqstm1 Aldoa Eif5 Tfrc Psmc3 Sod2 E2f5 Cdc34 Furin Dnajb1 Bcl2l11 Cltb Nr4a1 Atf3 Tap1 Selenow Chka Btg1 Gch1 Polr2h Sult1a1 Btg3 Mrpl23 H2-M3 Junb Grina Gls
HALLMARK_ESTROGEN_RESPONSE_EARLY	0.0072992700729927	0.0217391304347826	-0.354654111890812	-1.48126509953532	0	148	Slc7a2 Inhbb Snx24 Myc Fkbp5 Cd44 Slc1a1 Kcnk5 Clic3 Slc7a5 Prss23 Rrp12 Slc19a2 Slc2a1 Mybbp1a Krt18 Hspb8 Ccnd1 Abhd2 Svil Pmaip1 Tiparp Flnb Rara Tgm2 Elf1 B4galt1 Deptor Klf10 Isg20l2 Med13l Retreg1
HALLMARK_COMPLEMENT	0.00719424460431655	0.0217391304347826	-0.35234761033576	-1.49551289098767	0	155	Plat Irf7 Cebpb Serping1 Dusp5 Maff Plaur Pim1 Serpine1 S100a9 C3 Gzmb C2 Csrp1 Ctsc F3 Irf1 Hspa1a Dusp6 Cxcl2 Tnfaip3 Lgals3 Timp1 Ehd1 Gzma Casp4 Cfb Fcer1g Cblb Ccl5
HALLMARK_MYC_TARGETS_V1	0.00869565217391304	0.0217391304347826	-0.363616473214687	-1.58391852020542	0	200	Myc Odc1 Ifrd1 Rrp9 Gnl3 Fbl Mrps18b Ddx21 Ctps Cnbp C1qbp U2af1 Cct3 Eif3j1 Srsf2 Lsm7 Eif4a1 Srm Nolc1 Psmc4 Rsl1d1 Psmc6 Eif2s2 Pgk1 Snrpa1 Ddx18 Rps2 Nop16 Etf1 Nhp2 Psma2 Rad23b Eif3d Psma7 Psmb3 Psmd14 Tra2b Psma6 Nop56 Impdh2 Srsf3 Psmd8 Psmd7 Cct2 Hnrnpa1 Hnrnpd Psmd3 Srsf7 Psma4 Cops5 Tcp1 Nme1 Psma1 Mrpl23 Abce1 Tomm70a Snrpb2 Hsp90ab1 Psmd1 Eif2s1 Rnps1 Snrpd1 Cct5 Serbp1 Npm1 Ube2l3 S…
HALLMARK_KRAS_SIGNALING_UP	0.00769230769230769	0.0217391304347826	-0.396824572290694	-1.6584815668528	0	149	Sox9 Cxcl10 Plat Hbegf Apod Gfpt2 Angptl4 Irf8 Gprc5b Serpina3n Akap12 Spon1 Plaur Mtmr10 Trib1 Gadd45g Hsd11b1 G0s2 Emp1 Lif Yrdc Prkg2 Birc3 Dusp6 Tnfaip3 Spry2 Igfbp3 Laptm5 Cfb Fcer1g Prelid3b Dcbld2
HALLMARK_APOPTOSIS	0.0072992700729927	0.0217391304347826	-0.412590058540617	-1.71809444627788	0	145	Plat Tnfrsf12a Cd44 Bcl2l1 Cd14 Cdkn1a Timp3 Gpx3 Emp1 Wee1 Gadd45b Hspb1 Txnip Ifitm3 Gsn Krt18 Ccnd1 Cflar Irf1 Birc3 Gsr Sqstm1 Lgals3 Timp1 Casp4 Bax Pmaip1 Bcl10 Tgfb2 Sod2 Rara Igfbp6 Isg20 Etf1 Mcl1 Bcl2l11 Ddit3 Rela Timp2 Atf3 Tap1
HALLMARK_ALLOGRAFT_REJECTION	0.00746268656716418	0.0217391304347826	-0.410408896291415	-1.73690391911777	0	158	Inhbb Irf7 Irf8 Cxcl9 Cd3e Cd47 Lif Hif1a Csf1 Tpd52 Gbp2 Gzmb C2 Ptprc Ccl4 Cd74 Icam1 Ikbkb Ccl2 Il4ra Socs1 Timp1 Elf4 Eif3j1 Srgn Gzma Bcl10 Prkcg Eif5a Tgfb2 Ccl5 H2-T23 Rars Eif3d Ctss Tap1 Traf2 Abi1 Cd3d Galnt1 Il2rg Spi1 H2-Aa B2m
HALLMARK_UNFOLDED_PROTEIN_RESPONSE	0.00613496932515337	0.0217391304347826	-0.454586067681673	-1.77779179899774	0	106	Cebpb Asns Rrp9 Atf4 Slc7a5 Nabp1 Mthfd2 Tatdn2 Nop14 Sdad1 Ccl2 Hspa9 Eif4a1 Shc1 Nolc1 Atf6 Preb Ddx10 Dkc1 Nhp2 Fus Atf3 Ern1 Nop56 Exosc9 Bag3 Exosc1 Eif4a2 Exosc2 Ddit4 Psat1 Ywhaz Eif2s1 Npm1 Lsm1 Eif4e
HALLMARK_P53_PATHWAY	0.0078740157480315	0.0217391304347826	-0.414697738894166	-1.78715694561586	0	177	Sphk1 Hbegf Inhbb Tchh Rrad Zbtb16 Rnf19b Procr Cdkn1a Epha2 Lif Ninj1 Acvr1b Aen Slc19a2 Txnip Cdkn2b Slc3a2 Ier5 Socs1 Bax Blcap Plk3 Trafd1 Rpl36 Rps27l Mdm2 Ddit3 Pdgfa Mxd1 Atf3 Tap1 Nupr1 Rchy1 Jun Pom121 Tm4sf1 Ercc5 Upp1 Btg1 Ppp1r15a Rrp8 Ccng1
HALLMARK_IL2_STAT5_SIGNALING	0.00757575757575758	0.0217391304347826	-0.424812611477244	-1.81013957758791	0	162	Cxcl10 Myc Irf8 Cd44 Bcl2l1 Odc1 Maff Hopx Klf6 Glipr2 Pim1 Ctla4 Spry4 Nop2 Emp1 Slc1a5 Lif Gadd45b Csf1 Ager Arl4a Ifitm3 Pus1 Plpp1 Ahnak Ttc39b Cdc42se2 Il4ra Plagl1 Socs1 Phlda1 Spred2 Socs2 Myo1c Mapkapk2 Itgav Gbp3 Tnfrsf4 Furin Tgm2 Alcam Spp1 Mxd1 Ikzf2 Il3ra Rnh1
HALLMARK_HYPOXIA	0.00735294117647059	0.0217391304347826	-0.448178036321036	-1.90071001861373	0	157	Mt2 Mt1 Adm Angptl4 Ampd3 Akap12 Cdkn1a Maff Plaur Noct Pfkfb3 Klf6 Pim1 Errfi1 Serpine1 Tpd52 Slc2a1 Klf7 Gapdh F3 Dusp1 Tpst2 Tnfaip3 Aldoa Igfbp3 Tiparp Isg20 Pgk1 Tgm2 Myh9 Sdc4 Anxa2 Wsb1 Fosl2 Ddit3 Pygm Ackr3 Atf3 Hk1 Jun Plin2 Btg1 Ppp1r15a Cavin3 Gbe1 Has1 Cited2 Sdc3 Jmjd6 Cp Ddit4 Pfkp Prdx5 Nfil3 P4ha2 Eno1 Pdk3 Chst2 Gcnt2 Phkg1 Hmox1 Hk2 Pgf Xpnpep1 Siah2 Mif Rbpj
HALLMARK_IL6_JAK_STAT3_SIGNALING	0.0043859649122807	0.0217391304347826	-0.528957445227735	-1.9615105558782	0	72	Cxcl10 Tnfrsf12a Cd44 Cd14 Pim1 Cxcl9 Acvr1b Il17ra Csf1 Crlf2 Il15ra Irf1 Cxcl2 Il4ra Ptpn1 Socs1
HALLMARK_MYC_TARGETS_V2	0.00380228136882129	0.0217391304347826	-0.571474199897569	-2.0196994483142	0	56	Myc Map3k6 Wdr74 Rrp9 Nop2 Ppan Gnl3 Grwd1 Rrp12 Ipo4 Mrto4 Pus1 Mybbp1a Wdr43 Tbrg4 Nip7 Noc4l Ndufaf4 Rcl1 Srm Nolc1 Rabepk Ddx18 Mphosph10 Nop16 Pes1 Pprc1 Bysl Nop56 Farsa
HALLMARK_INFLAMMATORY_RESPONSE	0.00746268656716418	0.0217391304347826	-0.526431609225805	-2.21884072508154	0	151	Sphk1 Slc7a2 Sgms2 Cxcl10 Hbegf Adm Irf7 Myc Ccl17 Cd14 Cdkn1a Plaur Klf6 Edn1 Pvr Cxcl9 Lpar1 Serpine1 Nfkbia Lif Hif1a Acvr1b Csf1 Cx3cl1 Rnf144b Il15ra F3 Irf1 Itga5 Rtp4 Nampt Icam1 Ccl2 Slc7a1 Il4ra Timp1 Ifitm1 Dcbld2 Ccl5 Bst2 Ccrl2 Rela Selenos Mxd1 Abi1
HALLMARK_INTERFERON_ALPHA_RESPONSE	0.00537634408602151	0.0217391304347826	-0.67629647736246	-2.60151758138553	0	94	Ifi27l2b Oasl1 Cxcl10 Irf7 Ifit3 Rsad2 Batf2 Procr Isg15 Cd47 Csf1 Gbp2 Txnip Ifitm3 Ifit2 Cd74 Irf1 Rtp4 Parp14 Il4ra Trim25 Ifi35 Tdrd7 Ifitm1 Ifi44 Trafd1 Ube2l6 Gbp3 Isg20 Bst2 Usp18 Psme1 Psma3 Elf1 Ogfr Tmem140 Ccrl2 C1s1 Tap1 Parp9 B2m Slc25a28 Cmpk2 Lgals3bp Oas1a
HALLMARK_INTERFERON_GAMMA_RESPONSE	0.00854700854700855	0.0217391304347826	-0.61255691517091	-2.65387955684252	0	184	Ifi27l2b Mt2 Cd274 Oasl1 Cxcl10 Irf7 Ifit3 Serping1 Rsad2 Irf8 Batf2 Cdkn1a Oas3 Pim1 Cxcl9 Isg15 Il18bp Zbp1 Gbp10 Nfkbia Hif1a Xaf1 Txnip Arl4a Ido1 Ifitm3 Mthfd2 Il15ra Ifit2 Samhd1 Cd74 Irf1 Rtp4 Nampt Icam1 Ccl2 Parp14 Il4ra Tnfaip3 Ptpn1 Socs1 Trim25 Ifi35 Tdrd7 Mvp Gzma Casp4 Ifi44 Cfb Trafd1 Ube2l6 Sod2 Gbp3 Ccl5 Isg20 Bst2 Usp18 Psme1 Psma3 Ogfr Psma2 Gbp4 H2-D1 C1s1 Tap1 Upp1 Btg1 Gch1 …
HALLMARK_TNFA_SIGNALING_VIA_NFKB	0.00819672131147541	0.0217391304347826	-0.67706047445204	-2.90183139834523	0	178	Sphk1 Fosl1 Cxcl10 Hbegf Slc16a6 Gfpt2 Myc Cebpb Dusp4 Dusp5 Cd44 Sik1 Rnf19b Cdkn1a Maff Plaur Pfkfb3 Klf6 Edn1 Trib1 G0s2 Per1 Map2k3 Serpine1 Nfkbia Spsb1 Lif Gadd45b Ninj1 Yrdc Csf1 Litaf Dnajb4 Il15ra Ifit2 Ccl4 Ccnd1 Cflar F3 Irf1 Birc3 Nampt Icam1 Ccl2 Klf2 Dusp1 Cxcl2 Tnfaip3 Sqstm1 Ier5 Pdlim5 Phlda1 Ehd1 Clcf1 Cebpd Tiparp Sod2 Ccl5 Eif1 Sdc4 Nfkbie Nfkb2 Mcl1 Tnip2 Tnip1 B4galt1 Ccrl2 …
